# Supplementary material for: A systematic analysis of hypermucoviscosity and capsule reveals distinct and overlapping genes that impact Klebsiella pneumoniae fitness
Source: PLoS Pathog. 2021 Mar 15;17(3):e1009376. doi: 10.1371/journal.ppat.1009376 (PMC7993769; doi:10.1371/journal.ppat.1009376)
Supplement: S1 Table — (XLSX) [file ppat.1009376.s005.xlsx]

## Sheet: Primers
S1 Table. Primers used in this study.
Primer Name	Sequence	Purpose	Reference
pSAM For	TGAAATGAGCACGGAGGACGGTGAA	Amplify pSAM_Cam backbone to verify suicidal in transconjugants	[30]
pSAM Rev	TAACGCACTGAGAAGCCCTTAGAGC	Amplify pSAM_Cam backbone to verify suicidal in transconjugants	[30]
Tn Verification	ACAGGTTGGATGATAAGTCC	Amplify pSAM_Cam kanamycin cassette to verify presence of transposon	[30]
KanR For	CAATTGAAGCAGGTAGCTTGCAGTGG	Amplify pSAM_Cam kanamycin cassette to verify presence of transposon	[30]
KanFSB	ACAAGATGGATTGCACGCAG	Generate Southern blot probe	[30]
KanRSB	CTGATGCTCTTCGTCCAGAT	Generate Southern blot probe	[30]
A000d	Phos/GATCGGAAGAGCACAC/ddC	Anneal with AJxx to form barcoded sequencing adaptors	[28]
AJ1	CAAGCAGAAGACGGCATACGAGATCGTGATGTGACTGGAGTTCAGACGTGTGCTCTTCCGATCT	Anneal with A000d to form barcoded sequencing adaptors	[28]
AJ2	CAAGCAGAAGACGGCATACGAGATACATCGGTGACTGGAGTTCAGACGTGTGCTCTTCCGATCT	Anneal with A000d to form barcoded sequencing adaptors	[28]
AJ30	CAAGCAGAAGACGGCATACGAGATCCGGTGGTGACTGGAGTTCAGACGTGTGCTCTTCCGATCT	Anneal with A000d to form barcoded sequencing adaptors	[28]
AJ4	CAAGCAGAAGACGGCATACGAGATTGGTCAGTGACTGGAGTTCAGACGTGTGCTCTTCCGATCT	Anneal with A000d to form barcoded sequencing adaptors	[28]
AJ5	CAAGCAGAAGACGGCATACGAGATCACTGTGTGACTGGAGTTCAGACGTGTGCTCTTCCGATCT	Anneal with A000d to form barcoded sequencing adaptors	[28]
AJ6	CAAGCAGAAGACGGCATACGAGATATTGGCGTGACTGGAGTTCAGACGTGTGCTCTTCCGATCT	Anneal with A000d to form barcoded sequencing adaptors	[28]
AJ7	CAAGCAGAAGACGGCATACGAGATGATCTGGTGACTGGAGTTCAGACGTGTGCTCTTCCGATCT	Anneal with A000d to form barcoded sequencing adaptors	[28]
AJ8	CAAGCAGAAGACGGCATACGAGATTCAAGTGTGACTGGAGTTCAGACGTGTGCTCTTCCGATCT	Anneal with A000d to form barcoded sequencing adaptors	[28]
AJ9	CAAGCAGAAGACGGCATACGAGATCTGATCGTGACTGGAGTTCAGACGTGTGCTCTTCCGATCT	Anneal with A000d to form barcoded sequencing adaptors	[28]
AJ10	CAAGCAGAAGACGGCATACGAGATAAGCTAGTGACTGGAGTTCAGACGTGTGCTCTTCCGATCT	Anneal with A000d to form barcoded sequencing adaptors	[28]
AJ12	CAAGCAGAAGACGGCATACGAGATTACAAGGTGACTGGAGTTCAGACGTGTGCTCTTCCGATCT	Anneal with A000d to form barcoded sequencing adaptors	[28]
AJ13	CAAGCAGAAGACGGCATACGAGATTTGACTGTGACTGGAGTTCAGACGTGTGCTCTTCCGATCT	Anneal with A000d to form barcoded sequencing adaptors	[28]
AJ14	CAAGCAGAAGACGGCATACGAGATGGAACTGTGACTGGAGTTCAGACGTGTGCTCTTCCGATCT	Anneal with A000d to form barcoded sequencing adaptors	[28]
AJ15	CAAGCAGAAGACGGCATACGAGATTGACATGTGACTGGAGTTCAGACGTGTGCTCTTCCGATCT	Anneal with A000d to form barcoded sequencing adaptors	[28]
AJ18	CAAGCAGAAGACGGCATACGAGATGCGGACGTGACTGGAGTTCAGACGTGTGCTCTTCCGATCT	Anneal with A000d to form barcoded sequencing adaptors	[28]
AJ19	CAAGCAGAAGACGGCATACGAGATTTTCACGTGACTGGAGTTCAGACGTGTGCTCTTCCGATCT	Anneal with A000d to form barcoded sequencing adaptors	[28]
AJ21	CAAGCAGAAGACGGCATACGAGATCGAAACGTGACTGGAGTTCAGACGTGTGCTCTTCCGATCT	Anneal with A000d to form barcoded sequencing adaptors	[28]
AJ22	CAAGCAGAAGACGGCATACGAGATCGTACGGTGACTGGAGTTCAGACGTGTGCTCTTCCGATCT	Anneal with A000d to form barcoded sequencing adaptors	[28]
AJ23	CAAGCAGAAGACGGCATACGAGATCCACTCGTGACTGGAGTTCAGACGTGTGCTCTTCCGATCT	Anneal with A000d to form barcoded sequencing adaptors	[28]
AJ24	CAAGCAGAAGACGGCATACGAGATGCTACCGTGACTGGAGTTCAGACGTGTGCTCTTCCGATCT	Anneal with A000d to form barcoded sequencing adaptors	[28]
AJ25	CAAGCAGAAGACGGCATACGAGATATCAGTGTGACTGGAGTTCAGACGTGTGCTCTTCCGATCT	Anneal with A000d to form barcoded sequencing adaptors	[28]
AJ26	CAAGCAGAAGACGGCATACGAGATGCTCATGTGACTGGAGTTCAGACGTGTGCTCTTCCGATCT	Anneal with A000d to form barcoded sequencing adaptors	[28]
AJ27	CAAGCAGAAGACGGCATACGAGATAGGAATGTGACTGGAGTTCAGACGTGTGCTCTTCCGATCT	Anneal with A000d to form barcoded sequencing adaptors	[28]
AJ28	CAAGCAGAAGACGGCATACGAGATCTTTTGGTGACTGGAGTTCAGACGTGTGCTCTTCCGATCT	Anneal with A000d to form barcoded sequencing adaptors	[28]
AJ29	CAAGCAGAAGACGGCATACGAGATTAGTTGGTGACTGGAGTTCAGACGTGTGCTCTTCCGATCT	Anneal with A000d to form barcoded sequencing adaptors	[28]
AJ36	CAAGCAGAAGACGGCATACGAGATTGTTGGGTGACTGGAGTTCAGACGTGTGCTCTTCCGATCT	Anneal with A000d to form barcoded sequencing adaptors	[28]
AJ31	CAAGCAGAAGACGGCATACGAGATATCGTGGTGACTGGAGTTCAGACGTGTGCTCTTCCGATCT	Anneal with A000d to form barcoded sequencing adaptors	[28]
AJ32	CAAGCAGAAGACGGCATACGAGATTGAGTGGTGACTGGAGTTCAGACGTGTGCTCTTCCGATCT	Anneal with A000d to form barcoded sequencing adaptors	[28]
AJ37	CAAGCAGAAGACGGCATACGAGATATTCCGGTGACTGGAGTTCAGACGTGTGCTCTTCCGATCT	Anneal with A000d to form barcoded sequencing adaptors	[28]
AJ38	CAAGCAGAAGACGGCATACGAGATAGCTAGGTGACTGGAGTTCAGACGTGTGCTCTTCCGATCT	Anneal with A000d to form barcoded sequencing adaptors	[28]
AJ39	CAAGCAGAAGACGGCATACGAGATGTATAGGTGACTGGAGTTCAGACGTGTGCTCTTCCGATCT	Anneal with A000d to form barcoded sequencing adaptors	[28]
AJ40	CAAGCAGAAGACGGCATACGAGATTCTGAGGTGACTGGAGTTCAGACGTGTGCTCTTCCGATCT	Anneal with A000d to form barcoded sequencing adaptors	[28]
AJ41	CAAGCAGAAGACGGCATACGAGATGTCGTCGTGACTGGAGTTCAGACGTGTGCTCTTCCGATCT	Anneal with A000d to form barcoded sequencing adaptors	[28]
AJ42	CAAGCAGAAGACGGCATACGAGATCGATTAGTGACTGGAGTTCAGACGTGTGCTCTTCCGATCT	Anneal with A000d to form barcoded sequencing adaptors	[28]
AJ17	CAAGCAGAAGACGGCATACGAGATCTCTACGTGACTGGAGTTCAGACGTGTGCTCTTCCGATCT	Anneal with A000d to form barcoded sequencing adaptors	[28]
AJ44	CAAGCAGAAGACGGCATACGAGATATTATAGTGACTGGAGTTCAGACGTGTGCTCTTCCGATCT	Anneal with A000d to form barcoded sequencing adaptors	[28]
AJ45	CAAGCAGAAGACGGCATACGAGATGAATGAGTGACTGGAGTTCAGACGTGTGCTCTTCCGATCT	Anneal with A000d to form barcoded sequencing adaptors	[28]
AJ46	CAAGCAGAAGACGGCATACGAGATTCGGGAGTGACTGGAGTTCAGACGTGTGCTCTTCCGATCT	Anneal with A000d to form barcoded sequencing adaptors	[28]
AJ47	CAAGCAGAAGACGGCATACGAGATCTTCGAGTGACTGGAGTTCAGACGTGTGCTCTTCCGATCT	Anneal with A000d to form barcoded sequencing adaptors	[28]
AJ48	CAAGCAGAAGACGGCATACGAGATTGCCGAGTGACTGGAGTTCAGACGTGTGCTCTTCCGATCT	Anneal with A000d to form barcoded sequencing adaptors	[28]
TL028_A_pSAM_A	AATGATACGGCGACCACCGAGATCTACACTCTTTCCCTACACGACGCTCTTCCGATCTATACGAAGACCGGGGACTTATCATC	TL028_A-D mixed together to increase sequence diversity during Illumina sequencing. Enriches fragment pool for transposon insertion juctions	[63]
TL028_B_pSAM_A	AATGATACGGCGACCACCGAGATCTACACTCTTTCCCTACACGACGCTCTTCCGATCTGATACGAAGACCGGGGACTTATCATC	TL028_A-D mixed together to increase sequence diversity during Illumina sequencing. Enriches fragment pool for transposon insertion juctions	[63]
TL028_C_pSAM_A	AATGATACGGCGACCACCGAGATCTACACTCTTTCCCTACACGACGCTCTTCCGATCTTGATACGAAGACCGGGGACTTATCATC	TL028_A-D mixed together to increase sequence diversity during Illumina sequencing. Enriches fragment pool for transposon insertion juctions	[63]
TL028_D_pSAM_A	AATGATACGGCGACCACCGAGATCTACACTCTTTCCCTACACGACGCTCTTCCGATCTCCTGATACGAAGACCGGGGACTTATCATC	TL028_A-D mixed together to increase sequence diversity during Illumina sequencing. Enriches fragment pool for transposon insertion juctions	[63]
Pr_AJ1	CAAGCAGAAGACGGCATACGAGATCGTGATGTGACTG	Enrich fragment pool for transposon insertion juctions	[63]
Pr_AJ2	CAAGCAGAAGACGGCATACGAGATACATCGGTGACTG	Enrich fragment pool for transposon insertion juctions	[63]
Pr_AJ30	CAAGCAGAAGACGGCATACGAGATCCGGTGGTGACTG	Enrich fragment pool for transposon insertion juctions	[63]
Pr_AJ4	CAAGCAGAAGACGGCATACGAGATTGGTCAGTGACTG	Enrich fragment pool for transposon insertion juctions	[63]
Pr_AJ5	CAAGCAGAAGACGGCATACGAGATCACTGTGTGACTG	Enrich fragment pool for transposon insertion juctions	[63]
Pr_AJ6	CAAGCAGAAGACGGCATACGAGATATTGGCGTGACTG	Enrich fragment pool for transposon insertion juctions	[63]
Pr_AJ7	CAAGCAGAAGACGGCATACGAGATGATCTGGTGACTG	Enrich fragment pool for transposon insertion juctions	[63]
Pr_AJ8	CAAGCAGAAGACGGCATACGAGATTCAAGTGTGACTG	Enrich fragment pool for transposon insertion juctions	[63]
Pr_AJ9	CAAGCAGAAGACGGCATACGAGATCTGATCGTGACTG	Enrich fragment pool for transposon insertion juctions	[63]
Pr_AJ10	CAAGCAGAAGACGGCATACGAGATAAGCTAGTGACTG	Enrich fragment pool for transposon insertion juctions	[63]
Pr_AJ12	CAAGCAGAAGACGGCATACGAGATTACAAGGTGACTG	Enrich fragment pool for transposon insertion juctions	[63]
Pr_AJ13	CAAGCAGAAGACGGCATACGAGATTTGACTGTGACTG	Enrich fragment pool for transposon insertion juctions	[63]
Pr_AJ14	CAAGCAGAAGACGGCATACGAGATGGAACTGTGACTG	Enrich fragment pool for transposon insertion juctions	[63]
Pr_AJ15	CAAGCAGAAGACGGCATACGAGATTGACATGTGACTG	Enrich fragment pool for transposon insertion juctions	[63]
Pr_AJ18	CAAGCAGAAGACGGCATACGAGATGCGGACGTGACTG	Enrich fragment pool for transposon insertion juctions	[63]
Pr_AJ19	CAAGCAGAAGACGGCATACGAGATTTTCACGTGACTG	Enrich fragment pool for transposon insertion juctions	[63]
Pr_AJ21	CAAGCAGAAGACGGCATACGAGATCGAAACGTGACTG	Enrich fragment pool for transposon insertion juctions	[63]
Pr_AJ22	CAAGCAGAAGACGGCATACGAGATCGTACGGTGACTG	Enrich fragment pool for transposon insertion juctions	[63]
Pr_AJ23	CAAGCAGAAGACGGCATACGAGATCCACTCGTGACTG	Enrich fragment pool for transposon insertion juctions	[63]
Pr_AJ24	CAAGCAGAAGACGGCATACGAGATGCTACCGTGACTG	Enrich fragment pool for transposon insertion juctions	[63]
Pr_AJ25	CAAGCAGAAGACGGCATACGAGATATCAGTGTGACTG	Enrich fragment pool for transposon insertion juctions	[63]
Pr_AJ26	CAAGCAGAAGACGGCATACGAGATGCTCATGTGACTG	Enrich fragment pool for transposon insertion juctions	[63]
Pr_AJ27	CAAGCAGAAGACGGCATACGAGATAGGAATGTGACTG	Enrich fragment pool for transposon insertion juctions	[63]
Pr_AJ28	CAAGCAGAAGACGGCATACGAGATCTTTTGGTGACTG	Enrich fragment pool for transposon insertion juctions	[63]
Pr_AJ29	CAAGCAGAAGACGGCATACGAGATTAGTTGGTGACTG	Enrich fragment pool for transposon insertion juctions	[63]
Pr_AJ36	CAAGCAGAAGACGGCATACGAGATTGTTGGGTGACTG	Enrich fragment pool for transposon insertion juctions	[63]
Pr_AJ31	CAAGCAGAAGACGGCATACGAGATATCGTGGTGACTG	Enrich fragment pool for transposon insertion juctions	[63]
Pr_AJ32	CAAGCAGAAGACGGCATACGAGATTGAGTGGTGACTG	Enrich fragment pool for transposon insertion juctions	[63]
Pr_AJ37	CAAGCAGAAGACGGCATACGAGATATTCCGGTGACTG	Enrich fragment pool for transposon insertion juctions	[63]
Pr_AJ38	CAAGCAGAAGACGGCATACGAGATAGCTAGGTGACTG	Enrich fragment pool for transposon insertion juctions	[63]
Pr_AJ39	CAAGCAGAAGACGGCATACGAGATGTATAGGTGACTG	Enrich fragment pool for transposon insertion juctions	[63]
Pr_AJ40	CAAGCAGAAGACGGCATACGAGATTCTGAGGTGACTG	Enrich fragment pool for transposon insertion juctions	[63]
Pr_AJ41	CAAGCAGAAGACGGCATACGAGATGTCGTCGTGACTG	Enrich fragment pool for transposon insertion juctions	[63]
Pr_AJ42	CAAGCAGAAGACGGCATACGAGATCGATTAGTGACTG	Enrich fragment pool for transposon insertion juctions	[63]
Pr_AJ17	CAAGCAGAAGACGGCATACGAGATCTCTACGTGACTG	Enrich fragment pool for transposon insertion juctions	[63]
Pr_AJ44	CAAGCAGAAGACGGCATACGAGATATTATAGTGACTG	Enrich fragment pool for transposon insertion juctions	[63]
Pr_AJ45	CAAGCAGAAGACGGCATACGAGATGAATGAGTGACTG	Enrich fragment pool for transposon insertion juctions	[63]
Pr_AJ46	CAAGCAGAAGACGGCATACGAGATTCGGGAGTGACTG	Enrich fragment pool for transposon insertion juctions	[63]
Pr_AJ47	CAAGCAGAAGACGGCATACGAGATCTTCGAGTGACTG	Enrich fragment pool for transposon insertion juctions	[63]
Pr_AJ48	CAAGCAGAAGACGGCATACGAGATTGCCGAGTGACTG	Enrich fragment pool for transposon insertion juctions	[63]
P7	CGTATGCCGTCTTCTGCTTG	Verification of transposon insertion site in the chromosome	This Study
VF108	GTGACGGGTAACTATCTGTT	Verification of transposon insertion site in uvrC in full library	This Study
VF109	TGTTGATTGAGGATGGGTCA	Verification of transposon insertion site in rcsA in full library	This Study
VF110	AAACCTGGAGCTATCAGCTG	Verification of transposon insertion site in mdoH in full library	This Study
VF111	CGGAGCGAGAATTCCATATC	Verification of transposon insertion site in pyk2 in full library	This Study
VF112	TGCCTGAGATGCCAAACACC	Verification of transposon insertion site in yedI in full library	This Study
VF113	AGTTCGCGGGTAACTTTGAC	Verification of transposon insertion site in cas5e in full library	This Study
VF114	ACGTCGAACTCGGTGATGTC	Verification of transposon insertion site in sufS in full library	This Study
VF115	CAGGCGACTCATTCGTTACT	Verification of transposon insertion site fadD in full library	This Study
VF116	CAGCTGCATCTGAGTCAGAT	Verification of transposon insertion site in budC in full library	This Study
VF117	GGATCGCTTTATCTTCGACG	Verification of transposon insertion site sufB in full library	This Study
VF118	GTATCGGATAGTCATTCCGG	Verification of transposon insertion site in ompC in full library	This Study
VF119	GTACTGGTGAGCTCTACCAA	Verification of transposon insertion site in pabC in full library	This Study
VF120	ACGTATGACGAGCGATCGAT	Verification of transposon insertion site in benC in full library	This Study
VF121	CCATGTATATGGCATGATGC	Verification of transposon insertion site in minD in full library	This Study
LAM187	TCTTCGTATGCCGTCTTCTGCTTG	P7+3bp and reverse complemented, used with LAM188 to verify that the Tn is present	This Study
LAM188	CAAGCAGAAGACGGCATACGAAGA	P7+3bp, used with LAM189-205 to verify the transposon insertion site for each mutant	This Study
LAM189	GTGAACGGTTTTTATTCGTCCGTCGCTGG	Verification of transposon insertion site in VK055_0561 in full library	This Study
LAM190	GTTGGTGGGTATCAAGATGAACTATCATCAGC	Verification of transposon insertion site in icmF2 in full library	This Study
LAM191	GGTTTAATTGGTAATCCTAATTCCGGCAAGACC	Verification of transposon insertion site in feoB in full library	This Study
LAM192	CGTGATGCGATTAAACCGCCATCTATG	Verification of transposon insertion site in clpA in full library	This Study
LAM193	ATCACCCTGTTTTCTTGTCAAAATACGTCCTC	Verification of transposon insertion site in VK055_2150 in full library	This Study
LAM194	ATGCCACAGCGGGTGAAAC	Verification of transposon insertion site in VK055_0358 in full library	This Study
LAM195	ATGAATATTCGCGATCTTGAATACCTGGTAGCG	Verification of transposon insertion site in VK055_3225 in full library	This Study
LAM196	ATGAGCCAAATTCACAAACACCCTATTCCC	Verification of transposon insertion site in acs in full library	This Study
LAM197	CAGCTTGCTGAGCAGGGAC	Verification of transposon insertion site in glf in full library	This Study
LAM198	CAGAACTGCTCCTTTGATAACTATCGCGTC	Verification of transposon insertion site in dnaC in full library	This Study
LAM199	ATGAAGCTGGGTTTTACCCTGTTTCAGC	Verification of transposon insertion site in VK055_0285 in full library	This Study
LAM200	CACGTCGATCCGTTCCCAC	Verification of transposon insertion site in VK055_2700 in full library	This Study
LAM201	ATGAGATGGAATCAGTCAGACAGAAAAGTGC	Verification of transposon insertion site in VK055_1130 in full library	This Study
LAM202	GCAGGCATGTGGAAGGTACG	Verification of transposon insertion site in VK055_1370 in full library	This Study
LAM204	ATGACCTGGGAATACGCGCTAATTG	Verification of transposon insertion site in VK055_3845 in full library	This Study
LAM205	AGCCGCGTCAATCCAGTAACC	Verification of transposon insertion site in VK055_3670 in full library	This Study
LAM234	cgttgtggcgttggtggcttacgttctttatggatttgttgtggtgtggggtgtgtaaGTGTAGGCTGGAGCTGCTTC	Lamda red recombinase mutagenesis for sdhA	This Study
LAM235	gtcaacatccgggttatagcgataaattgaaaactcgagtttcattttcctgtctccgcaATGGGAATTAGCCATGGTCC	Lamda red recombinase mutagenesis for sdhA	This Study
LAM236	CGTTAAACCACTGGCTCTGC	Mutant verification for sdhA	This Study
LAM237	GCTTCAAGGGTGTAATCCTGC	Mutant verification for sdhA	This Study
LAM238	caagcgtaactaatactccgcgccataaatagctcggccaaagaatcaggagcgtgtaggGTGTAGGCTGGAGCTGCTTC	Lamda red recombinase mutagenesis for VK055_3211	This Study
LAM239	ggatgctcaaccatctgcagaaaatgatggcgtaaaaaaaagggcttacgcccttttttcATGGGAATTAGCCATGGTCC	Lamda red recombinase mutagenesis for VK055_3211	This Study
LAM240	GTATCCACACCGTTCTCCAC	Mutant verification for VK055_3211	This Study
LAM241	GCTCAGCTATCGGGCAATTG	Mutant verification for VK055_3211	This Study
LAM242	cggcacgggagcctgatggttcatcgggtagtcattcactcgcggagttaacacagggGTGTAGGCTGGAGCTGCTTC	Lamda red recombinase mutagenesis for csrD	This Study
LAM243	caagcacacccccttcacgatggcgcgcgttattctacgtgaaatcacgctaaacggcagaATGGGAATTAGCCATGGTCC	Lamda red recombinase mutagenesis for csrD	This Study
LAM244	GTTAATGCTTGCGGCAAGG	Mutant verification for csrD	This Study
LAM245	CGATGATCCGGCAGGTAG	Mutant verification for csrD	This Study
LAM246	gcggctatcgcccgcgttcaggcgcgtaaagcaacacagcaggcagttaacgaggaataaGTGTAGGCTGGAGCTGCTTC	Lamda red recombinase mutagenesis for rnfD	This Study
LAM247	ggcaaacagcgccagcgtgacgccgtgtttacgcatcgtttttaacatcattgctctcATGGGAATTAGCCATGGTCC	Lamda red recombinase mutagenesis for rnfD	This Study
LAM248	CCGCAGCCAATGACG	Mutant verification for rnfD	This Study
LAM249	GGTCAGCTCATTGATCGCC	Mutant verification for rnfD	This Study
LAM250	ggtaatatgtgggagataaagtatcagtagcgttatccctcattctggagattattcctGTGTAGGCTGGAGCTGCTTC	Lamda red recombinase mutagenesis for uvrY	This Study
LAM251	cacaccgggctggctggtcaccgttttcaggaaagcttttgcgtcaaaaacatcactcacATGGGAATTAGCCATGGTCC	Lamda red recombinase mutagenesis for uvrY	This Study
LAM252	GAGAGCCAAATCGAGGCG	Mutant verification for uvrY	This Study
LAM253	CCGCCAGCATCATACATCC	Mutant verification for uvrY	This Study
LAM254	cagacattacggataatccctgagcacggcagtggacatcatcgaaggatcacaggtatGTGTAGGCTGGAGCTGCTTC	Lamda red recombinase mutagenesis for orf2	This Study
LAM255	ttttcttatttgtctaattaaccggcgaaaacttaatttcccctgtaaaacaaatggcgaATGGGAATTAGCCATGGTCC	Lamda red recombinase mutagenesis for orf2	This Study
LAM256	GAAATGAATTGGCATGCGAGC	Mutant verification for orf2	This Study
LAM257	GGCAAATATGCAATAACAATGTAGTAGCAC	Mutant verification for orf2	This Study
LAM258	gatatactcgacacgttatttgtaacgagaagtttaaaaaacaaacagtccaggagatttcaGTGTAGGCTGGAGCTGCTTC	Lamda red recombinase mutagenesis for galU	This Study
LAM259	gatataaaaaaaccgggagtcgcagatgcgctcccggtttgtgctttcaaccgcgcggcggaATGGGAATTAGCCATGGTCC	Lamda red recombinase mutagenesis for galU	This Study
LAM260	CAGCTTTTCAGACCAGTGAATACG	Mutant verification for galU	This Study
LAM261	CCTGATCTAATCTCCGTTGATCGC	Mutant verification for galU	This Study
LAM262	caacggccatgacagctgctcaggaattggcaaattttgatttactgatgatgtgacattGTGTAGGCTGGAGCTGCTTC	Lamda red recombinase mutagenesis for wza	This Study
LAM263	caccaattggcgaacggcatatattccctgtgcaaacaattaatattgtactaaacataATGGGAATTAGCCATGGTCC	Lamda red recombinase mutagenesis for wza	This Study
LAM264	TGCAGGATGCAGTCAGC	Mutant verification for wza	This Study
LAM265	TGGAAGGAAGTAATTGTTGTAAATACCGC	Mutant verification for wza	This Study
LAM266	gtggtgaatgtctattaatcttaataagatagagttcagctctataatcaaacagaaaatGTGTAGGCTGGAGCTGCTTC	Lamda red recombinase mutagenesis for sapA	This Study
LAM267	ggtcagaaaaaagagagtgatcagcagcagcagcagacggcgcagggtaaaaataatcatATGGGAATTAGCCATGGTCC	Lamda red recombinase mutagenesis for sapA	This Study
LAM268	CTATACGCACCCGGTAACC	Mutant verification for sapA	This Study
LAM269	GAGGGGTGAAATAGCTCAGG	Mutant verification for sapA	This Study
LAM270	gctgtaactctgaaaaagcgatggtagaatccatttttaagcaaacggtgattttgaaaaGTGTAGGCTGGAGCTGCTTC	Lamda red recombinase mutagenesis for purA	This Study
LAM271	gaaatggggcgggcgaacagcaaaaacaagggcgcccgaacggcgccccttgagagtgaATGGGAATTAGCCATGGTCC	Lamda red recombinase mutagenesis for purA	This Study
LAM272	GTGGTCGGATTTGCCTTATTTTGG	Mutant verification for purA	This Study
LAM273	GAAAACAGGGTATGTCGAGCG	Mutant verification for purA	This Study
LAM274	gttaataccagtgttctgcttgtgctatttccgcagaaagtggcgtcttgcgcaacaaaattcGTGTAGGCTGGAGCTGCTTC	Lamda red recombinase mutagenesis for VK055_0933	This Study
LAM275	caacggcagggcgacggtaacaacgttttcggtgagaaaatgtttcgcattgaaaataaATGGGAATTAGCCATGGTCC	Lamda red recombinase mutagenesis for VK055_0933	This Study
LAM276	CCAAACCGTATACCACATCAGC	Mutant verification for VK055_0933	This Study
LAM277	GGCTATCATCACCGGTACTACC	Mutant verification for VK055_0933	This Study
LAM278	ctttttgccatgaaattcgtataatgcgccctcacattcgtttcaagccggagatttctatcGTGTAGGCTGGAGCTGCTTC	Lamda red recombinase mutagenesis for rph	This Study
LAM279	cgcaggtgtgatgaaggataaagcgcaaaaaaaaggcgacttctcagtcgccttaatcaATGGGAATTAGCCATGGTCC	Lamda red recombinase mutagenesis for rph	This Study
LAM280	GTAAAACGCTGGACTGACATTATCG	Mutant verification for rph	This Study
LAM281	GGTACTTTTCATCATTGTCAGACTGC	Mutant verification for rph	This Study
LAM286	gctggtgtgaccagagtgaaatatttacaaaacccgacaattggggaacgaggaacgcggtGTGTAGGCTGGAGCTGCTTC	Lamda red recombinase mutagenesis for pitA	This Study
LAM287	cagtattttcttgggttgaactgatcatatacgtccgggcaccagggcgcccggacgcgtagaATGGGAATTAGCCATGGTCC	Lamda red recombinase mutagenesis for pitA	This Study
LAM288	CTGTTTAGGTTTTACCCTGTTGGGAG	Mutant verification for pitA	This Study
LAM289	ACGCTGATTGATGGCACC	Mutant verification for pitA	This Study
LAM290	ccttgcgcccgccgctggatatcatcggcgacgggcgcgggggcgctcaggtgaaattatgGTGTAGGCTGGAGCTGCTTC	Lamda red recombinase mutagenesis for ptsN	This Study
LAM291	gatcatcagtaccatgtaccgtttctcctcagtacgataaaggataaggtgcgactgccgATGGGAATTAGCCATGGTCC	Lamda red recombinase mutagenesis for ptsN	This Study
LAM292	CTGGCAAGACAGTTAACGAAGC	Mutant verification for ptsN	This Study
LAM293	CGCAGTAAAAGCCCATATCTTCC	Mutant verification for ptsN	This Study
LAM294	ccggggcgcgcaaccatctgtacgcctgtcatttcccgttgaacatggagaaagagtgaaGTGTAGGCTGGAGCTGCTTC	Lamda red recombinase mutagenesis for sapF	This Study
LAM295	cttttcccttccacctgaatgacaagggcggcgtgagggccgcccctgccgttgcctgccagATGGGAATTAGCCATGGTCC	Lamda red recombinase mutagenesis for sapF	This Study
LAM340	CAGTTGCCTATCGGCTGTC	Mutant verification for sapF	This Study
LAM341	TCATGGATAATAGGCTGGTTTGG	Mutant verification for sapF	This Study
LAM298	cagtatacctcgcaggatgcgatcgaggtaactgtgtataagacgatgacttcaggacattGTGTAGGCTGGAGCTGCTTC	Lamda red recombinase mutagenesis for smpB	This Study
LAM299	gcagcatcaacaaggatatagcgtaagggccagcgagagctggccctcggggaggggagaATGGGAATTAGCCATGGTCC	Lamda red recombinase mutagenesis for smpB	This Study
LAM300	CAGGTTCCACATTTAAACACAGTGC	Mutant verification for smpB	This Study
LAM301	CAGGATTATTTCAGCAGGGTGG	Mutant verification for smpB	This Study
LAM302	gttttgtatcccgcctgatactggcggtaacgaaagaggatataccgtgtcccgtactatcGTGTAGGCTGGAGCTGCTTC	Lamda red recombinase mutagenesis for pta2	This Study
LAM303	cctcctgacgacaaaaaggcagccattcggctgccttttgctttgaccacagcggcagaATGGGAATTAGCCATGGTCC	Lamda red recombinase mutagenesis for pta2	This Study
LAM304	CAAGTAGAGCCAACGCACG	Mutant verification for pta2	This Study
LAM305	CGAGCGCGAATAAAGATCGC	Mutant verification for pta2	This Study
LAM306	cgtatttacccaattttttgttcatctcccctgggatagtaaaaggaaacctgcgtgaGTGTAGGCTGGAGCTGCTTC	Lamda red recombinase mutagenesis for VK055_0953	This Study
LAM307	cagcggctgcgttttgcgccgctggacagcggctatcgggttattgactgtactgcttaaATGGGAATTAGCCATGGTCC	Lamda red recombinase mutagenesis for VK055_0953	This Study
LAM308	GGCTGTTTCTTGCCAACC	Mutant verification for VK055_0953	This Study
LAM309	CGCGACATTATTCTCTCATCGC	Mutant verification for VK055_0953	This Study
LAM310	gtgattgtggcgcaagaaagggccatgcttgcccgtcaggtgtttagtaaggatgattttGTGTAGGCTGGAGCTGCTTC	Lamda red recombinase mutagenesis for mlaF	This Study
LAM311	ggtggttttaataccgcgatgacctagcgcggccagcgcattaaacagcatgagtcgctcaATGGGAATTAGCCATGGTCC	Lamda red recombinase mutagenesis for mlaF	This Study
LAM312	GCTAACCTGTGCAGGTAAGATTC	Mutant verification for mlaF	This Study
LAM313	CAACGGCGTTGAAAAGCATTAATCC	Mutant verification for mlaF	This Study
LAM314	gaacacacgctggacttcttcctgcgcacggttgaactggtggacgataaaaatccatgaGTGTAGGCTGGAGCTGCTTC	Lamda red recombinase mutagenesis for arnD	This Study
LAM315	cagcagataatacagcgcaaacagcgcaatcagagagacgccatagcgaatgcttttcatATGGGAATTAGCCATGGTCC	Lamda red recombinase mutagenesis for arnD	This Study
LAM316	GAAGGTGGAGATGGAAGAAACG	Mutant verification for arnD	This Study
LAM317	CCAGAGCAAACGGAAATTGAGC	Mutant verification for arnD	This Study
LAM318	gatagcggcgatccggcgcagtgcaataccttcggcagcgcgctgtaatcgtcccccatgGTGTAGGCTGGAGCTGCTTC	Lamda red recombinase mutagenesis for VK055_4703	This Study
LAM319	ccttagtgtttgcgggcagtgtacgccgctcgccagatatgaccatgccatttaactgaaATGGGAATTAGCCATGGTCC	Lamda red recombinase mutagenesis for VK055_4703	This Study
LAM320	CTCGAAACAGCGCTACACC	Mutant verification for VK055_4703	This Study
LAM321	GCAGCAACAGCTGTTGC	Mutant verification for VK055_4703	This Study
VF152	tcacaaaactctataagttatgttgcttacttacagaaaatcgcgttgcgctttgtatacGTGTAGGCTGGAGCTGCTTC	Lamda red recombinase mutagenesis for polA	This Study
VF153	ggatttcatgcccgtctgtggcatcctttatccataatctgataaacaggcacggaaattATGGGAATTAGCCATGGTCC	Lamda red recombinase mutagenesis for polA	This Study
VF154	aagcgcagcgccagcagggaatatctgcggatagcggctcacgccttctccgggccaaatGTGTAGGCTGGAGCTGCTTC	Lamda red recombinase mutagenesis for cyaA	This Study
VF155	gaaatactgaaatcctccgtactattgtacctcgggtttttgaacatcaggcgatatgtcATGGGAATTAGCCATGGTCC	Lamda red recombinase mutagenesis for cyaA	This Study
VF160	aattattacaatcaaaaggtggaattatgtctgataagccattaactaaaacagactattGTGTAGGCTGGAGCTGCTTC	Lamda red recombinase mutagenesis for hha	This Study
VF161	agataccctatggcggctgacccgtaccgtccggccagcagaccacgtagtacgcgtaaaATGGGAATTAGCCATGGTCC	Lamda red recombinase mutagenesis for hha	This Study
VF164	cgctatccttgcgaaaaaaatcaggcccgcaaggggcctgatggtagtgcgtcgttaggcGTGTAGGCTGGAGCTGCTTC	Lamda red recombinase mutagenesis for pgm	This Study
VF165	ctttttaacatttgcaccagaaggatcaggcaatggcaatcgataaacgtgcggggcagcATGGGAATTAGCCATGGTCC	Lamda red recombinase mutagenesis for pgm	This Study
VF168	tcgcgttgcgctttgtatac	Mutant verification for polA	This Study
VF169	gataaacaggcacggaaatt	Mutant verification for polA	This Study
VF170	acgccttctccgggccaaat	Mutant verification for cyaA	This Study
VF171	tgaacatcaggcgatatgtc	Mutant verification for cyaA	This Study
VF176	tacaatcaaaaggtggaatt	Mutant verification for hha	This Study
VF177	gaccacgtagtacgcgtaaa	Mutant verification for hha	This Study
VF180	ggcctgatggtagtgcgtcg	Mutant verification for pgm	This Study
VF181	tgcaccagaaggatcaggca	Mutant verification for pgm	This Study
VF182	cagtcatagccgaatagcct	K1 primer - anneals to kanamycin cassette	[58]
LAM325	ggtcgacgctctcccttatg	Amplifies pACYC184 backbone, eliminating tet	This Study
LAM366	GCCACCTCGACCTGAATGG	Amplifies pACYC184 backbone, eliminating tet	This Study
LAM368	cataagggagagcgtcgaccGCCACCTCGACCTGAATG	Amplifies pACYC184 backbone, eliminating tet to make empty vector	This Study
LAM342	CCTCGGTTCAAAGAGTTGGTAG	Used for Sanger sequencing of pACYCΔtet inserts	This Study
LAM343	AGTCGATAGTGGCTCCAAGTA	Used for Sanger sequencing of pACYCΔtet inserts	This Study
LAM326	cataagggagagcgtcgaccttgtgaccgaaatcccgtaaac	Amplifies predicted wza promoter	This Study
LAM327	ttttcttcattgtacaagatccattttcagc	Amplifies predicted wza promoter	This Study
LAM328	atcttgtacaatgaagaaaaaaattgttagattttcg	Amplifies wza ORF	This Study
LAM369	tccattcaggtcgaggtggcTTATGGCCAATCCTTAATAAATTTCG	Amplifies wza ORF	This Study
LAM332	cataagggagagcgtcgacctggtgtcctccgtcatgc	Amplifies predicted csrD promoter and ORF	This Study
LAM370	tccattcaggtcgaggtggcTCAAACCGAGTATCTTTGCG	Amplifies predicted csrD promoter and ORF	This Study
LAM348	cataagggagagcgtcgaccCTACCAGAAATGGGAAGTTTGTTAAAAC	Amplifies predicted galU promoter and ORF	This Study
LAM372	tccattcaggtcgaggtggcTTACTTCGCTACCGCCGTTTC	Amplifies predicted galU promoter and ORF	This Study
LAM362	cataagggagagcgtcgaccAGTAGACGTACCGGGTTG	Amplifies predicted purA promoter and ORF	This Study
LAM374	tccattcaggtcgaggtggcTTACGCGTCGAACGGATC	Amplifies predicted purA promoter and ORF	This Study
LAM375	cataagggagagcgtcgaccCATAACTTATTCTCAGGTGAAAGAG	Amplifies predicted sdhA promoter	This Study
LAM376	gcaatttcatGAAGGTGATGACACCGGAAAC	Amplifies predicted sdhA promoter	This Study
LAM377	catcaccttcATGAAATTGCCAGTCAGAGAG	Amplifies sdhA ORF	This Study
LAM378	tccattcaggtcgaggtggcTTAGTAAGTACGAATCTTCGGC	Amplifies sdhA ORF	This Study
LAM463	AAGGCGACAAGGTGCTGATGC	Amplifies pACYC184 backbone, eliminating cat	This Study
LAM464	TGTTCTTTACGATGCCATTGGGAT	Amplifies pACYC184 backbone, eliminating cat	This Study
LAM465	caatggcatcgtaaagaacaCGTGAGCTGCATCAGGCTATTG	Amplifies predicted aceE promoter and aceEF ORF	This Study
LAM467	catcagcaccttgtcgccttTTACATCACCAGGCGGCG	Amplifies predicted aceE promoter and aceEF ORF	This Study
LAM468	GAGATTTTCAGGAGCTAAGGAAGC	Used for Sanger sequencing of pACYCΔcat inserts	This Study
LAM469	cattaagcattctgccgacatgg	Used for Sanger sequencing of pACYCΔcat inserts	This Study
LAM470	CGAAATCAAAGTACCGGACATCG	Used for Sanger sequencing of aceE inserts	This Study
LAM471	atcccaatggcatcgtaaagaacaAAGGCGACAAGGTGCTGATGC	Amplifies pACYC184 backbone to make pACYC184Δcat	This Study
