# Supplementary material for: A systematic analysis of hypermucoviscosity and capsule reveals distinct and overlapping genes that impact Klebsiella pneumoniae fitness
Source: PLoS Pathog. 2021 Mar 15;17(3):e1009376. doi: 10.1371/journal.ppat.1009376 (PMC7993769; doi:10.1371/journal.ppat.1009376)
Supplement: S2 Table — aKm = kanamycin; Cm = chloramphenicol; Tc = tetracycline; Rif = rifampin; Sp = spectinomycin. (XLSX) [file ppat.1009376.s006.xlsx]

## Sheet: Strains
S2 Table. Strains and plasmids used in this study
Strain	Plasmid	Relevant detailsa	Source or reference
Escherichia coli
S17	pSAM_cam	Kmr, Cmr	[30]
DH5α	pACYC184	Tcr, Cmr	[66]
Klebsiella pneumoniae
KPPR1		ATCC 43816, Rifr	[29]
KPPR1	pKD46S	Rifr, Spr	[30]
KPPR1	pACYC184Δtet	Rifr, Cmr	This study
KPPR1	pACYC184Δcat	Rifr, Tcr	This study
KPPR1 ΔVK055_0032_uvrY		Rifr, Kmr	This study
KPPR1 ΔVK055_0250_galU		Rifr, Kmr	This study
KPPR1 ΔVK055_0250_galU	pACYC184Δtet	Rifr, Kmr, Cmr	This study
KPPR1 ΔVK055_0250_galU	pACYC184Δtet-PgalUgalU	Rifr, Kmr, Cmr	This study
KPPR1 ΔVK055_0511_rnfD		Rifr, Kmr	This study
KPPR1 ΔVK055_0933		Rifr, Kmr	This study
KPPR1 ΔVK055_0953		Rifr, Kmr	This study
KPPR1 ΔVK055_1157_sapA		Rifr, Kmr	This study
KPPR1 ΔVK055_1161_sapF		Rifr, Kmr	This study
KPPR1 ΔVK055_1798_sdhA		Rifr, Kmr	This study
KPPR1 ΔVK055_1798_sdhA	pACYC184Δtet	Rifr, Kmr, Cmr	This study
KPPR1 ΔVK055_1798_sdhA	pACYC184Δtet-PsdhCsdhA	Rifr, Kmr, Cmr	This study
KPPR1 ΔVK055_1820_pgm		Rifr, Kmr	This study
KPPR1 ΔVK055_1820_pgm	pACYC184Δtet	Rifr, Kmr, Cmr	This study
KPPR1 ΔVK055_1820_pgm	pACYC184Δtet-Ppgmpgm	Rifr, Kmr, Cmr	This study
KPPR1 ΔVK055_2108_hha		Rifr, Kmr	This study
KPPR1 ΔVK055_2452_aceE		Rifr, Kmr	This study
KPPR1 ΔVK055_2452_aceE	pACYC184Δcat-PaceEaceEF	Rifr, Kmr, Tcr	This study
KPPR1 ΔVK055_2452_aceE	pACYC184Δcat-PaceEaceEF	Rifr, Kmr, Tcr	This study
KPPR1 ΔVK055_2887_purA		Rifr, Kmr	This study
KPPR1 ΔVK055_2887_purA	pACYC184Δtet	Rifr, Kmr, Cmr	This study
KPPR1 ΔVK055_2887_purA	pACYC184Δtet-PpurApurA	Rifr, Kmr, Cmr	This study
KPPR1 ΔVK055_3141_rfaH		Rifr, Kmr	[30]
KPPR1 ΔVK055_3170_cyaA		Rifr, Kmr	This study
KPPR1 ΔVK055_3211		Rifr, Kmr	This study
KPPR1 ΔVK055_3301_polA		Rifr, Kmr	This study
KPPR1 ΔVK055_3613_pitA		Rifr, Kmr	This study
KPPR1 ΔVK055_3626_arnD		Rifr, Kmr	This study
KPPR1 ΔVK055_3817_csrD		Rifr, Kmr	This study
KPPR1 ΔVK055_3817_csrD	pACYC184Δtet	Rifr, Kmr, Cmr	This study
KPPR1 ΔVK055_3817_csrD	pACYC184Δtet-PcsrDcsrD	Rifr, Kmr, Cmr	This study
KPPR1 ΔVK055_3863_ptsN		Rifr, Kmr	This study
KPPR1 ΔVK055_3872_yrbF		Rifr, Kmr	This study
KPPR1 ΔVK055_4557_smpB		Rifr, Kmr	This study
KPPR1 ΔVK055_4703		Rifr, Kmr	This study
KPPR1 ΔVK055_4827_pta2		Rifr, Kmr	This study
KPPR1 ΔVK055_5013_orf2		Rifr, Kmr	This study
KPPR1 ΔVK055_5015_wza		Rifr, Kmr	This study
KPPR1 ΔVK055_5015_wza	pACYC184Δtet	Rifr, Kmr, Cmr	This study
KPPR1 ΔVK055_5015_wza	pACYC184Δtet-Pwziwza	Rifr, Kmr, Cmr	This study
aKm = kanamycin; Cm = chloramphenicol; Tc = tetracycline; Rif = rifampin; Sp = spectinomycin
