# Supplementary material for: A systematic analysis of hypermucoviscosity and capsule reveals distinct and overlapping genes that impact Klebsiella pneumoniae fitness
Source: PLoS Pathog. 2021 Mar 15;17(3):e1009376. doi: 10.1371/journal.ppat.1009376 (PMC7993769; doi:10.1371/journal.ppat.1009376)
Supplement: S1 Data — (Tab 1) Legend for this data set. The nucleotide and gene location for each transposon insertion is reported in conjunction with the positional location and confidence with which that location was mapped for the full library. Transposons are reported based on if they (Tab 2) disrupt a single gene, (Tab 3) are intergenic, and (Tab 4) disrupt two genes. (Tab 5) All remaining genes not disrupted in the full library. (Tab 6) Map decoding the TP ID with the plate location for the full, ordered library. (Tab 7) Transposon mutants and their positional locations in the condensed library. All genes reported in this study are annotated using the old locus tags. (Tab 8) The old locus tag, its nucleotide location, and gene function have been matched with the new locus tags. (XLSX) [file ppat.1009376.s007.xlsx]

## Sheet: Legend
Legend
Gene Name	Locus tag and gene name in KPPR1
Strand	Orientation of the gene in the genome
Gene Start	Position of the first nucleotide base pair (bp) of the gene
Gene End	Position of the last nucleotide bp of the gene
Gene Length	Length of the gene in bps
Category	Describes how the plate (TP) and well (AP) coordinates of the transposon mutant were identified.
	Unique: Reads from barcode assigned to only two AP pools and two TP pools, as expected.
	TP-OK unique: Plate location mapped as expected, well location reads mapped to the most probable position.
	TP-OK non-unique: Plate location mapped as expected, multiple well position possible.
	AP-OK unique: Well location mapped as expected, plate location reads mapped to the most probable position.
	AP-OK non-unique: Well location mapped as expected, multiple plate position possible.
	Heuristic: Multiple plate and well locations are possible.
Insertion ID	Identification number of the specific transposon insertion
TA start	Bp position before transposon insertion site
TA end	Bp position after transposon insertion site
% ATG	Distance of the transposon insertion site from the start codon normalized to gene length (0% = at start codon; 100% = at stop codon)
Plate ID	Plate location in full library
Well ID	Well location in full library
Maps with	Number of transposon insertion sites mapped to the plate and well
Condensed Library Plate	Plate location in condensed library
Condensed Library Well	Well location in condensed library
Notes	If mutant picked for condensed library did not grow or if the transposon insertion site overlaps with another gene
Plate alt.	TP ID of alternate plate location
Well alt.	AP ID of alternate well location

## Sheet: Condensed Library
Gene Name	Strand	Gene Start	Gene End	Gene Length	Category	Insertion ID	TA start	TA end	% ATG	Plate ID	Well ID	Maps with	Condensed Library Plate	Condensed Library Well	Notes
VK055_0011_.	+	12204	12401	197	Unique	TnInsertion-379_TA	12270	12271	34.0102	170	5G	1	28	D7
VK055_0013_ompC	-	13222	14367	1145	Unique	TnInsertion-720_TA	14201	14202	14.4105	168	4B	1	27	H10
VK055_0016_dcm	+	16020	17414	1394	Unique	TnInsertion-1178_TA	16365	16366	24.8207	172	6C	1	28	G6
VK055_0017_.	-	17864	18775	911	Unique	TnInsertion-1671_TA	18705	18706	7.57409	126	10A	1	9	C5
VK055_0018_.	+	17395	17889	494	Unique	TnInsertion-1469_TA	17729	17730	67.8138	105	2B	1	3	G9
VK055_0019_yedI	+	18959	19870	911	Unique	TnInsertion-18	18984	18985	2.85401	36	9F	1	24	G3
VK055_0020_.	+	19986	21665	1679	Unique	TnInsertion-2042_TA	20499	20500	30.6135	127	11F	1	9	E8
VK055_0023_rcsA	-	22544	23158	614	Unique	TnInsertion-2598_TA	23038	23039	19.3811	150	5E	1	15	D5
VK055_0024_.	+	23543	23974	431	Unique	TnInsertion-2784_TA	23804	23805	60.7889	164	12F	1	18	H9
VK055_0025_amyK38	-	24016	25503	1487	Unique	TnInsertion-2976_TA	24908	24909	39.9462	156	8B	1	16	H4
VK055_0026_.	+	25704	26504	800	Unique	TnInsertion-3211_TA	26075	26076	46.5	161	8E	1	18	B4
VK055_0027_dcyD	+	26600	27586	986	Unique	TnInsertion-33	27104	27105	51.217	80	11D	1	37	D4
VK055_0028_.	+	27602	28270	668	Unique	TnInsertion-34	27773	27774	25.7485	66	5F	1	33	H5
VK055_0029_.	+	28267	29019	752	Unique	TnInsertion-3777_TA	28683	28684	55.4521	158	1A	1	17	D11
VK055_0032_.	+	30813	31469	656	Unique	TnInsertion-4444_TA	31184	31185	56.7073	171	12C	1	28	F1
VK055_0033_uvrC	+	31466	33298	1832	Unique	TnInsertion-4612_TA	32040	32041	31.3865	99	3C	1	1	F4
VK055_0038_dapA2	+	34609	35454	845	Unique	TnInsertion-5318_TA	34641	34642	3.90533	161	6D	1	17	H10
VK055_0039_.	+	35553	36221	668	Unique	TnInsertion-5622_TA	35829	35830	41.4671	192	12B	1	41	A12
VK055_0040_tyrP	-	36246	37457	1211	Unique	TnInsertion-6032_TA	37428	37429	2.31214	109	6F	1	4	G8
VK055_0042_.	-	37924	38421	497	Unique	TnInsertion-48	38324	38325	19.3159	69	6D	1	34	E7
VK055_0044_.	+	38829	39467	638	Unique	TnInsertion-6470_TA	39333	39334	79.1536	141	11F	1	13	C6
VK055_0045_.	-	39517	40938	1421	Unique	TnInsertion-49	39750	39751	83.5327	23	3C	1	22	G6
VK055_0046_.	+	41089	41340	251	Unique	TnInsertion-52	41338	41339	99.6016	89	3F	1	38	F2
VK055_0047_.	-	41378	42889	1511	Unique	TnInsertion-7169_TA	42576	42577	20.6486	181	10A	1	30	F5
VK055_0049_.	-	43184	43654	470	Unique	TnInsertion-7407_TA	43523	43524	27.6596	184	7A	1	35	F4
VK055_0051_.	+	44584	45564	980	Unique	TnInsertion-62	45018	45019	44.3878	36	5B	1	24	H1
VK055_0052_araG	+	45627	47141	1514	Unique	TnInsertion-64	45795	45796	11.1625	68	6B	1	34	D2
VK055_0053_.	+	47156	48136	980	Unique	TnInsertion-8338_TA	48059	48060	92.2449	162	10B	1	18	D6
VK055_0054_otsB	+	48298	49086	788	Unique	TnInsertion-68	48570	48571	34.6447	19	7D	2	21	H5
VK055_0055_otsA	+	49061	50485	1424	Unique	TnInsertion-8590_TA	49435	49436	26.3343	119	5F	1	7	D10
VK055_0056_.	-	50509	50937	428	Unique	TnInsertion-69	50928	50929	1.86916	17	10A	1	21	D8
VK055_0057_.	+	51290	52873	1583	Unique	TnInsertion-9089_TA	52094	52095	50.8528	168	5A	1	28	B1
VK055_0058_.	+	52878	54017	1139	Unique	TnInsertion-82	53252	53253	32.9236	57	11A	1	32	E8
VK055_0059_argS	-	54079	55812	1733	Unique	TnInsertion-86	54080	54081	99.8846	47	8B	2	26	E9
VK055_0060_.	+	56048	56617	569	Unique	TnInsertion-87	56615	56616	99.8243	56	7C	1	32	D4
VK055_0061_cutC	+	56694	57437	743	Unique	TnInsertion-88	56892	56893	26.7833	45	3C	1	26	D7
VK055_0062_cmoB	-	57519	58523	1004	Unique	TnInsertion-9513_TA	58234	58235	28.6853	134	3A	1	11	D10
VK055_0063_cmoA	-	58520	59263	743	Unique	TnInsertion-9531_TA	59248	59249	1.88425	190	9H	1	40	D8
VK055_0064_.	-	59303	59698	395	Unique	TnInsertion-9538_TA	59609	59610	22.2785	128	10E	1	9	G3
VK055_0066_.	-	60566	61132	566	Unique	TnInsertion-94	60631	60632	88.3392	33	5E	2	24	C3
VK055_0067_aspS	+	61451	63187	1736	Unique	TnInsertion-9599_TA	63139	63140	97.2926	134	9E	1	11	E8
VK055_0073_.	-	66730	67515	785	Unique	TnInsertion-99	66922	66923	75.414	89	3B	1	38	E12
VK055_0074_.	-	67515	68267	752	Unique	TnInsertion-9684_TA	68106	68107	21.2766	151	7A	1	15	F6
VK055_0075_znuA	+	68346	69290	944	Unique	TnInsertion-9688_TA	68780	68781	46.0805	188	1E	1	40	A11
VK055_0076_.	+	69369	70625	1256	Unique	TnInsertion-9707_TA	70119	70120	59.793	119	9D	1	7	E3
VK055_0077_msbB	+	70743	71717	974	Unique	TnInsertion-104	71418	71419	69.4045	54	3C	1	31	H4
VK055_0078_pyk	-	71758	73200	1442	Unique	TnInsertion-108	73092	73093	7.42025	2	8H	1	3	D12
VK055_0079_.	-	73326	74195	869	Unique	TnInsertion-9769_TA	73495	73496	80.4373	108	6H	1	4	G1
VK055_0081_zwf	+	74551	76026	1475	Unique	TnInsertion-112	74724	74725	11.7966	41	10C	1	25	F3
VK055_0082_edd	+	76261	78060	1799	Unique	TnInsertion-9820_TA	76498	76499	13.2296	173	2D	1	28	H8
VK055_0084_purT	-	78796	79974	1178	Unique	TnInsertion-120	79921	79922	4.41426	77	1G	1	36	F9
VK055_0086_.	+	80606	81265	659	Unique	TnInsertion-123	80959	80960	53.7178	86	3F	2	38	B6
VK055_0087_.	+	81419	83446	2027	Unique	TnInsertion-9938_TA	81452	81453	1.67736	118	6G	1	7	A3
VK055_0088_.	-	83450	84109	659	Unique	TnInsertion-131	83755	83756	53.566	52	2B	1	31	E12
VK055_0089_holE	-	84188	84421	233	Unique	TnInsertion-133	84327	84328	39.9142	45	5C	1	26	D12
VK055_0091_.	+	84909	85778	869	Unique	TnInsertion-10003_TA	84950	84951	4.83314	104	5A	1	3	A6
VK055_0095_.	-	88793	88984	191	Unique	TnInsertion-141	88963	88964	10.4712	49	12D	1	31	A5
VK055_0096_pphA	+	88143	88796	653	Unique	TnInsertion-140	88731	88732	90.1991	64	2A	1	33	E12
VK055_0097_.	-	89082	89321	239	Unique	TnInsertion-145	89283	89284	15.4812	1	2B	1	3	C2
VK055_0098_rsmF	-	89437	90825	1388	Unique	TnInsertion-10085_TA	89805	89806	73.415	185	4F	2	35	G1
VK055_0099_.	-	90994	93627	2633	Unique	TnInsertion-148	93059	93060	21.5344	32	6E	1	24	A11
VK055_0100_yebS	-	93596	94879	1283	Unique	TnInsertion-10199_TA	94828	94829	3.89712	186	1H	1	35	H4
VK055_0101_yebR	+	95012	95509	497	Unique	TnInsertion-10210_TA	95386	95387	75.4527	107	4D	1	4	E3
VK055_0103_.	+	96304	98352	2048	Unique	TnInsertion-10269_TA	98294	98295	97.2168	168	3G	1	28	B5
VK055_0104_htpX	+	98588	99472	884	Unique	TnInsertion-157	99335	99336	84.6154	77	4C	1	36	G6
VK055_0105_.	-	99538	100908	1370	Unique	TnInsertion-161	100658	100659	18.1752	52	8C	1	31	E4
VK055_0107_.	-	101934	102143	209	Unique	TnInsertion-162	102096	102097	22.0096	18	4G	1	21	F11
VK055_0109_.	+	102605	102841	236	Unique	TnInsertion-165	102729	102730	52.9661	4	6B	1	19	B6
VK055_0111_ftsI	+	103989	105734	1745	Unique	TnInsertion-71_TA	104445	104446	26.1891	156	7E	1	16	H2
VK055_0112_yebH	+	105796	106590	794	Unique	TnInsertion-171	106078	106079	35.6423	50	11G	1	31	C7
VK055_0114_.	-	107579	108037	458	Unique	TnInsertion-135_TA	107862	107863	37.9913	174	6F	1	29	C3
VK055_0115_manZ	-	108100	108951	851	Unique	TnInsertion-140_TA	108414	108415	62.9847	139	1D	1	12	G6
VK055_0117_manX	-	109821	110792	971	Unique	TnInsertion-176	109880	109881	93.8208	5	1D	3	19	B11
VK055_0118_.	+	111239	112798	1559	Unique	TnInsertion-194_TA	111466	111467	14.6248	150	9H	1	15	D3
VK055_0119_.	-	112832	114409	1577	Unique	TnInsertion-185	114276	114277	8.37032	92	7C	1	39	A8
VK055_0120_.	-	114592	115938	1346	Unique	TnInsertion-278_TA	115698	115699	17.7563	107	3F	1	4	D4
VK055_0121_.	-	116119	116697	578	Unique	TnInsertion-192	116487	116488	36.1592	41	5B	1	25	F6
VK055_0122_pabB	-	116701	118056	1355	Unique	TnInsertion-292_TA	116804	116805	92.3247	102	12B	2	2	D6
VK055_0123_.	+	118145	118330	185	Unique	TnInsertion-308_TA	118328	118329	99.4595	165	8A	1	27	C2
VK055_0124_.	-	118331	118675	344	Unique	TnInsertion-195	118608	118609	19.186	26	6C	1	23	C10
VK055_0125_.	+	118807	120717	1910	Unique	TnInsertion-315_TA	119007	119008	10.5236	172	12B	1	28	F11
VK055_0127_.	+	121597	122178	581	Unique	TnInsertion-359_TA	121832	121833	40.6196	174	12E	1	29	C5
VK055_0128_fadD	+	122383	124068	1685	Unique	TnInsertion-200	122890	122891	30.1484	28	1F	1	23	E8
VK055_0129_rnd	+	124150	125265	1115	Unique	TnInsertion-203	124246	124247	8.69955	69	1G	3	34	E2
VK055_0131_minD	-	125616	126428	812	Unique	TnInsertion-205	126178	126179	30.665	16	11G	1	21	C8
VK055_0132_minC	-	126452	127150	698	Unique	TnInsertion-452_TA	126752	126753	56.8768	99	1G	1	1	F12
VK055_0134_fahHD1	+	127575	128234	659	Unique	TnInsertion-209	127646	127647	10.9256	57	4D	1	32	E3
VK055_0136_tehB	-	128782	129126	344	Unique	TnInsertion-501_TA	128975	128976	43.6047	168	6D	1	28	A9
VK055_0138_nhaB	-	129936	131486	1550	Unique	TnInsertion-539_TA	131167	131168	20.5161	175	2B	1	29	E1
VK055_0139_.	+	131511	131654	143	Unique	TnInsertion-545_TA	131620	131621	76.9231	187	1A	1	39	H7
VK055_0140_fadR	+	131735	132454	719	Unique	TnInsertion-552_TA	132215	132216	66.8985	176	10C	1	29	G9
VK055_0141_.	-	132529	134043	1514	Unique	TnInsertion-218	133946	133947	6.34082	26	8C	1	23	C3
VK055_0143_.	+	134410	135681	1271	Unique	TnInsertion-221	134821	134822	32.4154	81	3B	1	37	E8
VK055_0144_alr	+	135691	136761	1070	Unique	TnInsertion-223	136319	136320	58.785	64	11D	1	33	E9
VK055_0145_.	-	136778	138385	1607	Unique	TnInsertion-226	138327	138328	3.54698	83	3D	1	37	F6
VK055_0147_mltE	+	139802	140305	503	Unique	TnInsertion-676_TA	140029	140030	45.328	110	7H	1	5	B6
VK055_0148_.	-	140347	142467	2120	Unique	TnInsertion-725_TA	142194	142195	12.8302	106	10B	1	3	H9
VK055_0149_.	-	142719	144431	1712	Unique	TnInsertion-244	144095	144096	19.5678	7	4D	1	19	F11
VK055_0150_.	+	144849	146288	1439	Unique	TnInsertion-245	144860	144861	0.833912	61	11E	1	33	A7
VK055_0151_.	+	146315	147211	896	Unique	TnInsertion-813_TA	146534	146535	24.5536	106	3C	1	4	A5
VK055_0152_.	+	147208	148023	815	Unique	TnInsertion-854_TA	147893	147894	84.1718	173	9B	1	29	A6
VK055_0153_.	+	148058	148786	728	Unique	TnInsertion-254	148429	148430	51.0989	64	1E	1	33	E7
VK055_0155_.	+	149805	150122	317	Unique	TnInsertion-907_TA	149959	149960	48.8959	132	11G	1	10	H3
VK055_0156_.	+	150305	151264	959	Unique	TnInsertion-261	150665	150666	37.6434	83	3H	1	37	G4
VK055_0157_.	+	151257	152057	800	Unique	TnInsertion-262	151284	151285	3.5	83	7B	1	37	F5
VK055_0161_tdcB	+	153870	154859	989	Unique	TnInsertion-999_TA	154375	154376	51.1628	111	11H	2	5	C10
VK055_0162_tdcC	+	154885	156216	1331	Unique	TnInsertion-1009_TA	155380	155381	37.2652	173	7F	1	29	A3
VK055_0164_pflB	+	157481	159775	2294	Unique	TnInsertion-1048_TA	157509	157510	1.26417	165	9H	1	27	A4
VK055_0165_.	+	160256	161320	1064	Unique	TnInsertion-283	160547	160548	27.4436	37	6A	1	25	A12
VK055_0166_.	+	161430	162344	914	Unique	TnInsertion-1127_TA	161559	161560	14.2232	111	11D	1	5	D4
VK055_0167_.	+	162354	163640	1286	Unique	TnInsertion-1165_TA	163137	163138	60.9642	119	12E	2	7	C9
VK055_0168_.	+	163637	164512	875	Unique	TnInsertion-290	163925	163926	33.0286	88	10G	1	38	D8
VK055_0169_.	+	164509	165228	719	Unique	TnInsertion-292	165130	165131	86.509	40	7B	1	25	E7
VK055_0170_.	-	165234	166127	893	Unique	TnInsertion-1219_TA	165544	165545	65.1736	181	1A	1	30	G6
VK055_0171_pckA	+	166411	168054	1643	Unique	TnInsertion-1265_TA	167961	167962	94.4005	156	9A	1	17	A5
VK055_0172_.	-	168104	168580	476	Unique	TnInsertion-1272_TA	168340	168341	50.2101	123	5C	1	8	E10
VK055_0173_.	+	168679	169605	926	Unique	TnInsertion-295	169213	169214	57.7754	16	9G	1	21	C11
VK055_0174_.	+	169909	171204	1295	Unique	TnInsertion-1330_TA	170950	170951	80.4633	164	5H	1	18	H11
VK055_0175_.	-	172000	172899	899	Unique	TnInsertion-1352_TA	172316	172317	64.7386	155	6F	1	16	G5
VK055_0176_.	+	171219	172025	806	Unique	TnInsertion-300	171663	171664	55.2109	49	1F	1	31	B3
VK055_0178_.	+	173682	174380	698	Unique	TnInsertion-303	173742	173743	8.73926	20	10E	1	22	B6
VK055_0179_.	-	174406	174945	539	Unique	TnInsertion-1421_TA	174928	174929	2.96846	115	1G	1	6	C1
VK055_0180_.	-	175060	175389	329	Unique	TnInsertion-1430_TA	175335	175336	16.1094	158	1F	1	17	D3
VK055_0182_impJ2	+	175931	177298	1367	Unique	TnInsertion-1460_TA	176847	176848	67.0812	101	10C	1	2	C11
VK055_0183_.	+	177295	177948	653	Unique	TnInsertion-305	177844	177845	84.2266	35	7G	1	24	F9
VK055_0184_.	+	177952	179649	1697	Unique	TnInsertion-306	179205	179206	73.8951	49	10E	1	31	B8
VK055_0186_vgrG2	+	180108	182807	2699	Unique	TnInsertion-1534_TA	180996	180997	32.9381	167	8E	2	27	E4
VK055_0187_.	+	182804	184681	1877	Unique	TnInsertion-1593_TA	183542	183543	39.3713	186	8A	1	39	E11
VK055_0188_.	+	184681	185955	1274	Unique	TnInsertion-313	185082	185083	31.5542	79	10E	1	37	A12
VK055_0189_.	+	185993	187060	1067	Unique	TnInsertion-1659_TA	186389	186390	37.2071	139	5A	1	12	G4
VK055_0191_.	+	189127	190371	1244	Unique	TnInsertion-320	189601	189602	38.1833	80	1E	2	37	B10
VK055_0193_.	+	190967	191689	722	Unique	TnInsertion-322	191231	191232	36.7036	50	3D	1	31	C8
VK055_0194_.	+	191727	192791	1064	Unique	TnInsertion-1769_TA	192310	192311	54.8872	169	9B	1	28	C3
VK055_0195_.	+	193006	193983	977	Unique	TnInsertion-1801_TA	193290	193291	29.1709	99	8C	1	1	F2
VK055_0196_.	+	194073	194336	263	Unique	TnInsertion-325	194299	194300	86.3118	56	7H	1	32	D2
VK055_0197_.	+	194339	195601	1262	Unique	TnInsertion-326	194574	194575	18.7005	23	10C	1	22	F4
VK055_0198_icmF2	+	195707	199102	3395	Unique	TnInsertion-332	195791	195792	2.50368	41	7E	1	25	E12	Well had no apparent growth, but mutant grew
VK055_0199_impG2	+	199236	200999	1763	Unique	TnInsertion-1952_TA	200613	200614	78.1622	147	5D	1	14	G9
VK055_0200_impH2	+	200954	202045	1091	Unique	TnInsertion-1968_TA	201587	201588	58.1118	127	2C	1	9	F2
VK055_0201_sciN2	+	202020	202562	542	Unique	TnInsertion-337	202280	202281	48.155	13	5H	1	20	H9
VK055_0202_.	+	202565	203008	443	Unique	TnInsertion-338	202583	202584	4.28894	90	12F	1	38	F10
VK055_0203_impA2	+	203028	204443	1415	Unique	TnInsertion-341	203223	203224	13.8516	86	8F	2	38	B5
VK055_0204_.	+	204575	205489	914	Unique	TnInsertion-2040_TA	204893	204894	34.9015	176	3A	1	29	G2
VK055_0206_.	-	205985	207076	1091	Unique	TnInsertion-345	206466	206467	55.8203	65	4G	1	33	F11
VK055_0208_.	+	208090	208326	236	Unique	TnInsertion-349	208129	208130	16.9492	43	2C	1	26	A4
VK055_0209_.	+	208364	208519	155	Unique	TnInsertion-350	208413	208414	32.2581	8	2G	1	19	H11
VK055_0210_sulP	-	209594	211246	1652	Unique	TnInsertion-2168_TA	211084	211085	9.74576	157	3F	1	17	B2
VK055_0211_.	+	208547	209593	1046	Unique	TnInsertion-353	208597	208598	4.87572	31	10A	1	23	G11	Replicated well did not grow, and picked mutant did not grow
VK055_0211_.	+	208547	209593	1046	Unique	TnInsertion-2122_TA	208667	208668	11.5679	163	4A	1	41	D3	Substituted strain for VK055_0211_., 31-10A
VK055_0221_.	-	219677	220777	1100	Unique	TnInsertion-356	220375	220376	36.4545	73	10H	2	36	A3
VK055_0222_.	+	221020	221271	251	Unique	TnInsertion-2384_TA	221087	221088	27.0916	153	6F	1	16	B12
VK055_0223_.	+	221429	222088	659	Unique	TnInsertion-359	221804	221805	57.0561	84	3E	1	38	A2
VK055_0225_.	-	222306	222548	242	Unique	TnInsertion-2395_TA	222397	222398	61.9835	105	1C	1	3	G8
VK055_0226_.	-	222786	223139	353	Unique	TnInsertion-362	223130	223131	2.26629	71	1D	1	35	A4
VK055_0227_.	+	223207	224388	1181	Unique	TnInsertion-363	223368	223369	13.7172	84	10F	1	37	H2
VK055_0228_.	+	224631	225887	1256	Unique	TnInsertion-2492_TA	225875	225876	99.1242	125	11G	1	9	C2
VK055_0229_ntrB	+	225889	226773	884	Unique	TnInsertion-2494_TA	225906	225907	2.0362	179	8F	2	30	B12
VK055_0230_.	+	226783	227571	788	Unique	TnInsertion-2518_TA	226793	226794	1.39594	162	5E	1	18	B12
VK055_0231_nirD	+	228776	231649	2873	Unique	TnInsertion-2570_TA	228792	228793	0.591716	117	9B	1	6	F6
VK055_0232_.	+	231697	234249	2552	Unique	TnInsertion-374	231970	231971	10.7367	67	1G	1	34	A12
VK055_0233_narL	-	235780	236430	650	Unique	TnInsertion-379	236044	236045	59.2308	68	11F	1	34	D12
VK055_0234_.	+	234431	235783	1352	Unique	TnInsertion-375	234902	234903	34.9112	7	7B	1	19	G2
VK055_0235_.	-	236441	238219	1778	Unique	TnInsertion-382	237205	237206	56.9741	56	1E	1	32	C12
VK055_0236_narK	+	238531	239919	1388	Unique	TnInsertion-2801_TA	238980	238981	32.4207	114	4E	1	6	A12
VK055_0237_.	+	240045	240158	113	Unique	TnInsertion-2811_TA	240079	240080	30.9735	171	10A	1	28	E9
VK055_0238_.	+	240325	244068	3743	Unique	TnInsertion-389	240852	240853	14.1063	55	12D	1	31	H11
VK055_0239_narH	+	244065	245600	1535	Unique	TnInsertion-2879_TA	244667	244668	39.2834	120	4A	1	7	G4
VK055_0241_.	-	246981	247877	896	Unique	TnInsertion-2940_TA	247585	247586	32.4777	144	3D	1	13	H4
VK055_0242_narI	+	246307	246984	677	Unique	TnInsertion-398	246441	246442	19.9409	32	8D	1	24	A10
VK055_0243_.	+	247985	248428	443	Unique	TnInsertion-403	248240	248241	57.7878	74	8A	1	36	C7
VK055_0246_purU	-	249261	250103	842	Unique	TnInsertion-408	250092	250093	1.18765	38	4E	1	25	B9
VK055_0247_.	-	250146	250478	332	Unique	TnInsertion-410	250237	250238	72.2892	6	1E	1	19	F3
VK055_0248_.	+	250717	251619	902	Unique	TnInsertion-3024_TA	250864	250865	16.408	182	1H	1	30	H5
VK055_0249_hnr	+	251709	252722	1013	Unique	TnInsertion-3026_TA	251993	251994	28.1343	166	11A	1	27	D2
VK055_0250_galU	+	252920	253822	902	Unique	TnInsertion-3058_TA	253693	253694	85.8093	177	2F	1	30	A5
VK055_0253_.	+	254913	255530	617	Unique	TnInsertion-3099_TA	255008	255009	15.5592	110	4G	1	5	A6
VK055_0254_adhE	-	255678	258353	2675	Unique	TnInsertion-425	258341	258342	0.411215	47	3H	1	26	E10
VK055_0258_oppA	+	260215	261849	1634	Unique	TnInsertion-3210_TA	260439	260440	13.7699	176	8D	1	29	F5
VK055_0259_oppB	+	261935	262855	920	TPok_unique	TnInsertion-433	262319	262320	41.8478	92	9A	1	39	A2
VK055_0260_.	+	262870	263778	908	Unique	TnInsertion-3263_TA	263001	263002	14.5374	124	2E	1	8	G7
VK055_0261_.	+	263790	264803	1013	Unique	TnInsertion-435	263876	263877	8.58835	61	11C	1	33	A10
VK055_0262_.	+	264800	265804	1004	Unique	TnInsertion-439	265190	265191	38.9442	61	10E	1	33	B5
VK055_0263_.	+	265859	266686	827	Unique	TnInsertion-3347_TA	266016	266017	19.1052	167	7H	1	27	F3
VK055_0265_cls	-	267113	268573	1460	Unique	TnInsertion-3402_TA	268139	268140	29.6575	138	6H	1	12	E7
VK055_0267_.	+	269055	269171	116	Unique	TnInsertion-3433_TA	269153	269154	85.3448	160	8A	1	17	H2
VK055_0269_.	-	270705	271001	296	Unique	TnInsertion-452	270909	270910	30.7432	13	6B	1	20	H3
VK055_0270_.	+	271221	271958	737	Unique	TnInsertion-3492_TA	271456	271457	32.0217	189	2B	1	40	C8
VK055_0271_.	-	272002	272874	872	Unique	TnInsertion-453	272094	272095	89.3349	40	6B	1	25	E8
VK055_0274_.	+	274681	275406	725	Unique	TnInsertion-460	275134	275135	62.6207	25	9F	1	23	B6
VK055_0284_.	-	283914	285167	1253	Unique	TnInsertion-3741_TA	284933	284934	18.5954	128	5F	1	9	F10
VK055_0285_.	-	285217	286131	914	Unique	TnInsertion-465	285485	285486	70.5689	40	4C	1	35	B7
VK055_0286_.	+	286412	287845	1433	Unique	TnInsertion-3766_TA	286477	286478	4.60572	167	9C	1	27	E8
VK055_0287_btuC	+	287967	288953	986	Unique	TnInsertion-3839_TA	288490	288491	53.144	103	12G	1	2	G12
VK055_0288_metQ	-	288990	289790	800	Unique	TnInsertion-469	289126	289127	82.875	63	5A	1	33	D4
VK055_0289_.	+	290027	290578	551	Unique	TnInsertion-3877_TA	290080	290081	9.80036	180	7E	1	30	D8
VK055_0292_.	+	291987	293429	1442	Unique	TnInsertion-473	292035	292036	3.39806	2	4B	1	3	D10
VK055_0294_.	-	293794	294840	1046	APok_unique	TnInsertion-477	294150	294151	65.87	27	6G	2	41	B12
VK055_0295_ydiA	-	294995	295828	833	Unique	TnInsertion-479	295222	295223	72.6291	7	1H	1	19	G8
VK055_0297_ppsA	+	296168	298546	2378	Unique	TnInsertion-4061_TA	296569	296570	16.905	186	3A	1	35	H9
VK055_0300_.	+	301228	304284	3056	Unique	TnInsertion-4150_TA	301545	301546	10.4058	132	10A	1	10	G4
VK055_0301_ybdB	+	304281	304691	410	TPok_unique	TnInsertion-493	304687	304688	99.2683	45	2E	1	26	C9
VK055_0304_.	+	306146	307126	980	Unique	TnInsertion-4265_TA	306154	306155	0.918367	157	9A	1	17	A8
VK055_0305_.	+	307150	308181	1031	Unique	TnInsertion-4335_TA	307896	307897	72.4539	110	5B	2	4	H7
VK055_0306_.	-	308264	309451	1187	Unique	TnInsertion-4349_TA	308399	308400	88.5425	123	9D	1	8	F7
VK055_0307_.	-	309508	310269	761	Unique	TnInsertion-504	309757	309758	67.1485	67	10H	1	34	C3
VK055_0308_.	-	310269	311306	1037	Unique	TnInsertion-4434_TA	311167	311168	13.3076	159	3E	1	17	E7
VK055_0309_.	-	311306	312274	968	Unique	TnInsertion-4447_TA	311907	311908	37.8099	150	10B	2	15	C6
VK055_0310_.	-	312463	313374	911	Unique	TnInsertion-4488_TA	313362	313363	1.20746	118	12H	1	6	H11
VK055_0311_.	+	313471	314466	995	Unique	TnInsertion-4503_TA	313807	313808	33.8693	183	12H	1	35	D9
VK055_0312_.	+	314640	315176	536	Unique	TnInsertion-511	314718	314719	14.7388	66	12G	1	33	H3
VK055_0314_.	+	316357	319449	3092	Unique	TnInsertion-4552_TA	316618	316619	8.47348	162	9F	1	18	C3
VK055_0315_lctD	-	319505	320689	1184	Unique	TnInsertion-4614_TA	320617	320618	5.99662	135	3F	1	11	F1
VK055_0320_sufB	+	323190	324677	1487	Unique	TnInsertion-4670_TA	323460	323461	18.2246	165	12C	1	27	B1
VK055_0321_sufC	+	324694	325440	746	Unique	TnInsertion-4711_TA	324930	324931	31.7694	106	1E	1	4	A8
VK055_0322_sufD	+	325415	326689	1274	Unique	TnInsertion-4726_TA	325565	325566	11.8524	175	12D	1	29	D9
VK055_0323_sufS	+	326686	327906	1220	Unique	TnInsertion-530	327562	327563	71.8852	9	6D	1	20	D4
VK055_0324_sufE	+	327918	328334	416	Unique	TnInsertion-533	327953	327954	8.65385	17	9C	1	21	D9
VK055_0325_.	+	328434	329420	986	Unique	TnInsertion-4818_TA	328761	328762	33.2657	155	2F	1	16	F9
VK055_0327_pyk2	-	330031	331443	1412	Unique	TnInsertion-539	331115	331116	23.1586	8	3F	2	19	G10
VK055_0330_.	-	332179	332817	638	Unique	TnInsertion-4957_TA	332618	332619	31.0345	110	8E	1	5	A11
VK055_0331_.	+	332944	334872	1928	Unique	TnInsertion-5004_TA	334152	334153	62.7075	137	10C	1	12	C11
VK055_0332_.	+	334869	336191	1322	TPok_unique	TnInsertion-548	335346	335347	36.1573	18	5A	2	21	F5
VK055_0333_.	+	336207	337043	836	Unique	TnInsertion-5068_TA	336282	336283	9.09091	183	9A	1	35	C9
VK055_0335_.	+	337100	337843	743	Unique	TnInsertion-5109_TA	337468	337469	49.6635	147	9B	1	14	G4
VK055_0338_.	-	340720	341532	812	Unique	TnInsertion-5214_TA	341470	341471	7.51232	155	10E	1	16	E12
VK055_0339_mhpA	+	341710	343374	1664	Unique	TnInsertion-5225_TA	342373	342374	39.9038	175	11H	1	29	E5
VK055_0340_mhpB	+	343376	344320	944	Unique	TnInsertion-5242_TA	343786	343787	43.5381	111	10E	1	5	D12
VK055_0342_mhpD	+	345212	346021	809	Unique	TnInsertion-5290_TA	345590	345591	46.848	129	10F	1	10	B11
VK055_0343_.	+	346014	346964	950	Unique	TnInsertion-5308_TA	346019	346020	0.5263	134	5H	1	11	C7	Overlaps with end of VK055_0342
VK055_0344_dmpG	+	346961	347977	1016	Unique	TnInsertion-5374_TA	347975	347976	99.9016	139	1E	1	12	G12
VK055_0345_.	+	348089	349249	1160	Unique	TnInsertion-5390_TA	348482	348483	33.9655	125	12C	1	9	B2
VK055_0346_.	+	349352	350077	725	Unique	TnInsertion-556	349982	349983	87.0345	1	4G	1	3	D2
VK055_0347_.	-	350090	351670	1580	Unique	TnInsertion-5461_TA	351660	351661	0.56962	151	8C	1	15	E9
VK055_0348_.	-	351676	352278	602	Unique	TnInsertion-558	352127	352128	24.9169	91	5D	1	38	G11
VK055_0349_.	+	352385	353278	893	Unique	TnInsertion-559	353064	353065	76.1478	5	3F	1	19	D7
VK055_0350_.	+	353423	354508	1085	Unique	TnInsertion-5519_TA	354154	354155	67.4654	192	9D	1	41	B5
VK055_0351_.	+	354505	355656	1151	Unique	TnInsertion-5554_TA	355261	355262	65.7689	156	6G	1	16	H9
VK055_0353_.	+	356621	357658	1037	Unique	TnInsertion-562	356852	356853	22.3722	18	9B	1	21	F12
VK055_0354_.	+	357639	358634	995	Unique	TnInsertion-5629_TA	358527	358528	89.3467	153	11G	1	16	D1
VK055_0354_.	+	357639	358634	995	Unique	TnInsertion-5629_TA	358527	358528	89.3467	153	11G	1	26	H8
VK055_0355_.	+	358628	359416	788	Unique	TnInsertion-5644_TA	359380	359381	95.5584	142	1G	1	13	E6
VK055_0356_.	-	359564	361636	2072	Unique	TnInsertion-5660_TA	360541	360542	52.7992	191	12B	1	40	G12
VK055_0357_.	+	361927	362091	164	Unique	TnInsertion-573	362041	362042	70.122	50	10A	1	31	C11
VK055_0358_.	+	362142	362963	821	Unique	TnInsertion-5706_TA	362781	362782	77.9537	97	4D	1	35	B2
VK055_0360_.	+	363982	365034	1052	Unique	TnInsertion-5749_TA	364077	364078	9.12548	107	5D	1	4	D1
VK055_0361_.	+	365048	366001	953	Unique	TnInsertion-5796_TA	365965	365966	96.3274	140	12B	1	13	B1
VK055_0363_.	+	367023	367760	737	Unique	TnInsertion-578	367311	367312	39.213	62	1C	1	33	C7
VK055_0364_.	+	367824	368588	764	Unique	TnInsertion-580	368478	368479	85.733	29	5F	1	23	F10
VK055_0366_.	+	369597	370184	587	Unique	TnInsertion-5903_TA	369716	369717	20.4429	112	7A	1	5	E12
VK055_0367_.	-	370313	370705	392	Unique	TnInsertion-5925_TA	370695	370696	2.29592	191	3G	1	40	F11
VK055_0368_.	-	370742	371932	1190	Unique	TnInsertion-5956_TA	371655	371656	23.1933	97	11C	1	1	A7
VK055_0369_.	-	372540	372944	404	Unique	TnInsertion-5980_TA	372658	372659	70.5446	98	5B	1	1	D11
VK055_0370_.	-	373090	374289	1199	Unique	TnInsertion-6030_TA	374153	374154	11.2594	110	1G	1	5	A2
VK055_0371_.	+	374585	375742	1157	Unique	TnInsertion-594	374840	374841	22.1262	5	2H	1	19	C7
VK055_0372_.	-	375785	377935	2150	Unique	TnInsertion-6131_TA	377863	377864	3.30233	185	3G	1	35	G2
VK055_0375_.	+	379565	380653	1088	Unique	TnInsertion-6185_TA	379784	379785	20.2206	163	2H	1	18	E3
VK055_0376_.	+	380727	382496	1769	Unique	TnInsertion-6221_TA	380799	380800	4.12663	138	4B	1	12	D11
VK055_0377_.	+	382489	383559	1070	Unique	TnInsertion-6268_TA	382835	382836	32.4299	129	8F	1	10	B4
VK055_0379_cas3	+	385020	387416	2396	Unique	TnInsertion-608	385241	385242	9.26544	24	9C	1	22	G9
VK055_0380_casA	+	387420	388943	1523	Unique	TnInsertion-6380_TA	388021	388022	39.5272	161	12B	1	18	A12
VK055_0382_cas6e	+	389559	390161	602	Unique	TnInsertion-616	389774	389775	35.8804	59	6F	1	32	G4
VK055_0384_cas5e	+	391259	391954	695	Unique	TnInsertion-621	391420	391421	23.3094	6	9A	1	19	E6
VK055_0385_cas1	+	391954	392829	875	Unique	TnInsertion-6435_TA	391986	391987	3.77143	131	8A	1	10	E1
VK055_0386_cas2	+	392855	393094	239	Unique	TnInsertion-6457_TA	393081	393082	94.9791	173	7G	1	29	A8
VK055_0387_.	+	393902	395017	1115	Unique	TnInsertion-6496_TA	394130	394131	20.5381	137	7C	1	12	C4
VK055_0388_.	+	395028	395711	683	Unique	TnInsertion-629	395414	395415	56.6618	19	7C	3	21	H2
VK055_0389_.	-	395772	396143	371	Unique	TnInsertion-630	395994	395995	39.8922	5	6H	1	19	C11
VK055_0390_.	+	396648	397400	752	Unique	TnInsertion-6562_TA	396992	396993	45.8777	105	6A	1	3	G6
VK055_0391_.	+	397403	399187	1784	Unique	TnInsertion-6587_TA	398159	398160	42.4327	189	9C	1	40	C9
VK055_0392_.	+	399207	400538	1331	Unique	TnInsertion-644	399573	399574	27.5733	12	12A	1	20	F7
VK055_0397_ccmE	+	402899	403357	458	Unique	TnInsertion-646	402926	402927	6.11354	7	2F	1	19	F7
VK055_0398_ccmF	+	403354	405306	1952	Unique	TnInsertion-647	403701	403702	17.8279	89	3H	1	38	E6
VK055_0400_ccmH	+	405869	406315	446	Unique	TnInsertion-649	405981	405982	25.3363	43	5F	1	26	A6
VK055_0401_ccmH2	+	406312	407154	842	Unique	TnInsertion-650	406929	406930	73.3967	44	8G	1	26	C7
VK055_0402_.	-	408499	409425	926	Unique	TnInsertion-6796_TA	408987	408988	47.1922	167	10C	1	27	G2
VK055_0403_.	+	409570	410421	851	Unique	TnInsertion-6819_TA	410246	410247	79.5535	110	11G	1	5	C3
VK055_0404_.	+	410453	411610	1157	Unique	TnInsertion-6843_TA	411309	411310	74.0709	156	1A	1	16	H10
VK055_0405_.	+	411648	412370	722	Unique	TnInsertion-655	411875	411876	31.5789	28	6D	1	23	E9
VK055_0406_budC	-	413381	414151	770	Unique	TnInsertion-660	414049	414050	13.1169	16	8F	1	21	C4
VK055_0407_alsS	-	414175	415854	1679	Unique	TnInsertion-6906_TA	414660	414661	71.0542	167	11H	1	27	G7
VK055_0408_budA	-	415864	416643	779	Unique	TnInsertion-6955_TA	416411	416412	29.6534	170	9A	1	28	D6
VK055_0409_.	+	416750	417622	872	Unique	TnInsertion-6990_TA	417521	417522	88.5321	104	4C	3	2	H11
VK055_0411_.	-	418436	419827	1391	Unique	TnInsertion-7022_TA	418642	418643	85.1186	163	8G	1	18	F4
VK055_0412_.	-	419875	420798	923	Unique	TnInsertion-7072_TA	420792	420793	0.541712	191	9D	1	40	F10
VK055_0415_.	-	422659	423366	707	Unique	TnInsertion-7115_TA	423335	423336	4.24328	106	3D	1	3	H6
VK055_0418_.	+	424872	425780	908	Unique	TnInsertion-7142_TA	424916	424917	4.95595	105	9H	1	3	F7
VK055_0420_.	+	426468	426617	149	Unique	TnInsertion-669	426536	426537	46.3087	17	10F	1	21	E9
VK055_0421_.	-	426672	428093	1421	Unique	TnInsertion-7201_TA	426989	426990	77.6214	152	2B	1	16	A9
VK055_0423_.	-	428937	429767	830	Unique	TnInsertion-7236_TA	428938	428939	99.759	168	12F	1	28	B6
VK055_0424_.	-	429764	430747	983	Unique	TnInsertion-7273_TA	430335	430336	41.8108	149	11D	1	15	B8
VK055_0427_.	-	432094	433377	1283	Unique	TnInsertion-676	432621	432622	58.8465	16	11H	1	21	C12
VK055_0428_.	-	433389	434357	968	Unique	TnInsertion-679	434162	434163	20.0413	86	7H	1	38	B9
VK055_0429_.	+	434565	435194	629	Unique	TnInsertion-680	434936	434937	59.1415	6	6H	1	19	F2
VK055_0431_.	+	435758	436747	989	Unique	TnInsertion-7438_TA	436295	436296	54.3984	128	1A	1	9	G10
VK055_0432_.	+	436759	438177	1418	Unique	TnInsertion-7465_TA	437061	437062	21.3681	98	12E	1	1	C10
VK055_0433_.	+	438198	439187	989	Unique	TnInsertion-7502_TA	438783	438784	59.2518	110	4E	1	5	B8
VK055_0434_.	-	439348	439857	509	Unique	TnInsertion-688	439818	439819	7.46562	48	4D	1	26	G2
VK055_0435_.	+	440642	442150	1508	Unique	TnInsertion-7525_TA	440692	440693	3.38196	144	4G	1	14	A5
VK055_0436_.	-	442376	443143	767	Unique	TnInsertion-7573_TA	443131	443132	1.43416	102	9A	1	2	D8
VK055_0437_.	+	443283	443981	698	Unique	TnInsertion-705	443762	443763	68.7679	41	9A	1	25	F12
VK055_0438_.	+	443978	445150	1172	Unique	TnInsertion-706	444085	444086	9.21502	50	2B	1	31	B12
VK055_0439_.	+	445249	446418	1169	Unique	TnInsertion-7629_TA	446199	446200	81.3516	150	6B	1	15	E7
VK055_0440_.	+	446402	449488	3086	Unique	TnInsertion-7634_TA	446648	446649	8.00389	191	11H	1	40	G1
VK055_0441_.	+	450320	450619	299	Unique	TnInsertion-7723_TA	450596	450597	92.6421	140	2E	2	12	H1
VK055_0442_.	+	450616	451482	866	Unique	TnInsertion-7725_TA	450622	450623	0.808314	125	7D	1	9	A4
VK055_0443_csbX	-	451582	452817	1235	Unique	TnInsertion-7765_TA	452200	452201	49.8785	187	9B	1	39	H2
VK055_0444_.	-	452881	453834	953	Unique	TnInsertion-735	453095	453096	77.4397	12	8E	1	20	G2
VK055_0446_.	+	455044	455970	926	Unique	TnInsertion-737	455523	455524	51.8359	55	3G	1	32	B2
VK055_0447_.	-	456384	457307	923	Unique	TnInsertion-742	457181	457182	13.5428	8	12G	1	19	H4
VK055_0448_.	+	457424	458956	1532	Unique	TnInsertion-7898_TA	458345	458346	60.1828	140	3H	1	13	A8
VK055_0450_.	-	459422	459910	488	Unique	TnInsertion-744	459876	459877	6.7623	33	9D	1	24	C9
VK055_0451_.	-	460028	460555	527	Unique	TnInsertion-7938_TA	460414	460415	26.5655	177	7F	1	29	H3
VK055_0452_.	-	460921	461892	971	Unique	TnInsertion-749	461136	461137	77.7549	9	3H	1	20	D6
VK055_0454_.	-	462866	463813	947	Unique	TnInsertion-8022_TA	463800	463801	1.26716	140	9C	1	12	H2
VK055_0455_.	-	463813	464772	959	Unique	TnInsertion-758	464615	464616	16.2669	50	6E	1	31	C3
VK055_0456_.	-	464816	466519	1703	Unique	TnInsertion-8092_TA	466508	466509	0.587199	107	11E	1	4	C7
VK055_0457_.	-	466864	467547	683	Unique	TnInsertion-761	467136	467137	60.0293	4	2D	1	19	B8
VK055_0458_.	-	467579	467962	383	Unique	TnInsertion-765	467824	467825	35.7702	85	3B	1	38	B2
VK055_0459_.	+	468054	468824	770	Unique	TnInsertion-8129_TA	468368	468369	40.9091	97	11D	1	1	A11
VK055_0460_.	-	468829	469458	629	Unique	TnInsertion-766	469341	469342	18.442	96	7G	1	39	E4
VK055_0462_.	-	470656	470865	209	Unique	TnInsertion-767	470694	470695	81.3397	4	11A	2	19	A8
VK055_0463_.	-	470950	471666	716	Unique	TnInsertion-8177_TA	471141	471142	73.1844	123	7H	1	8	F4
VK055_0466_.	-	473629	474144	515	Unique	TnInsertion-8217_TA	473870	473871	53.0097	129	1B	1	10	C3
VK055_0474_.	+	479147	479725	578	Unique	TnInsertion-8320_TA	479719	479720	99.1349	142	5F	1	13	E7
VK055_0475_.	-	479865	480272	407	Unique	TnInsertion-774	480164	480165	26.2899	92	12C	3	39	A4
VK055_0476_.	-	480448	481821	1373	Unique	TnInsertion-8342_TA	480791	480792	74.9454	157	8B	1	17	C3
VK055_0478_cfa	-	482722	483870	1148	Unique	TnInsertion-8409_TA	483799	483800	6.09756	189	6H	1	40	B9
VK055_0479_.	-	484163	485272	1109	Unique	TnInsertion-784	484960	484961	28.0433	19	4D	1	22	A5
VK055_0480_.	-	486388	487362	974	Heuristic	TnInsertion-791	486507	486508	87.6797	10	12D	1	20	D9
VK055_0481_.	+	487966	489132	1166	Unique	TnInsertion-793	488364	488365	34.2196	78	3D	1	36	H1
VK055_0482_sodB	-	489195	489776	581	Unique	TnInsertion-8501_TA	489753	489754	3.78657	131	12B	1	10	E2
VK055_0483_.	-	490685	491557	872	Unique	TnInsertion-8540_TA	491516	491517	4.58716	163	9C	1	18	D9
VK055_0485_grxD	+	491898	492245	347	Unique	TnInsertion-8553_TA	492090	492091	55.6196	146	1F	1	14	D12
VK055_0488_onr	-	493564	494661	1097	Unique	TnInsertion-802	494528	494529	12.0328	90	7F	1	38	G1
VK055_0489_ydhM	-	494715	495251	536	Unique	TnInsertion-8599_TA	495124	495125	23.5075	168	3B	1	28	A3
VK055_0490_.	+	495457	495696	239	Unique	TnInsertion-808	495567	495568	46.4435	5	10F	1	19	D3
VK055_0492_.	-	497225	499249	2024	Unique	TnInsertion-8691_TA	498985	498986	12.9941	100	6F	1	1	H1
VK055_0493_sodC	+	496795	497232	437	Unique	TnInsertion-8646_TA	497226	497227	98.855	110	12A	1	5	C8
VK055_0494_.	-	499249	500145	896	Unique	TnInsertion-8701_TA	499472	499473	75	122	8D	1	8	D2
VK055_0495_.	-	500156	500365	209	Unique	TnInsertion-8708_TA	500328	500329	17.2249	115	7C	1	6	C11
VK055_0496_slyA	+	500571	501005	434	Unique	TnInsertion-815	500684	500685	26.2673	65	11H	2	33	F2
VK055_0497_.	-	501039	502400	1361	Unique	TnInsertion-817	501550	501551	62.3806	29	1B	1	23	F8
VK055_0500_ydhA	+	504575	504898	323	Unique	TnInsertion-825	504626	504627	16.0991	67	3A	2	34	A10
VK055_0503_.	+	507073	507933	860	Unique	TnInsertion-827	507605	507606	61.9767	55	2D	1	32	B3
VK055_0504_bphK	-	507976	508581	605	Unique	TnInsertion-830	508367	508368	35.2066	86	9G	1	38	B12
VK055_0505_tppB	-	508692	510164	1472	Unique	TnInsertion-834	509851	509852	21.1957	55	3A	1	32	A4
VK055_0506_.	+	510141	510356	215	Unique	TnInsertion-8915_TA	510201	510202	28.3721	177	9B	1	29	H5
VK055_0507_.	+	510387	510644	257	Unique	TnInsertion-837	510608	510609	86.3813	13	5F	1	21	A6
VK055_0508_nth	-	510804	511439	635	Unique	TnInsertion-841	511058	511059	59.8425	5	6A	1	19	D4
VK055_0509_.	-	511441	512139	698	Unique	TnInsertion-8937_TA	511529	511530	87.2493	167	3D	1	27	G10
VK055_0510_.	-	512142	512762	620	Unique	TnInsertion-8953_TA	512196	512197	91.129	114	11B	1	6	B12
VK055_0511_.	-	512773	513825	1052	Unique	TnInsertion-8984_TA	513443	513444	36.2167	169	8B	1	28	C2
VK055_0512_.	-	513826	515985	2159	Unique	TnInsertion-9023_TA	515379	515380	28.0222	149	11B	1	15	B5
VK055_0515_.	-	517216	517656	440	Unique	TnInsertion-845	517524	517525	29.7727	29	3H	1	23	F5
VK055_0516_.	-	517732	518001	269	Unique	TnInsertion-846	517758	517759	89.9628	57	12A	1	32	F3
VK055_0517_.	-	518164	519534	1370	Unique	TnInsertion-851	518654	518655	64.1606	79	11H	1	37	B4
VK055_0518_.	+	519978	521018	1040	Unique	TnInsertion-9077_TA	520416	520417	42.2115	168	3H	1	28	A8
VK055_0519_add	-	521054	522055	1001	Unique	TnInsertion-9105_TA	521746	521747	30.7692	165	10A	2	27	A2
VK055_0521_.	+	523642	524025	383	Unique	TnInsertion-9139_TA	523801	523802	41.7755	183	1G	1	35	D10
VK055_0523_.	-	524464	524826	362	Unique	TnInsertion-866	524666	524667	43.9227	2	8E	1	3	E6
VK055_0524_.	+	525086	525613	527	Unique	TnInsertion-9177_TA	525144	525145	11.1954	133	7A	1	11	A2
VK055_0526_.	+	526018	527136	1118	Unique	TnInsertion-9208_TA	526738	526739	64.4902	168	4G	1	28	B4
VK055_0527_quiA	-	527206	529578	2372	Unique	TnInsertion-878	528884	528885	29.2159	9	8H	1	20	B11
VK055_0528_.	-	529879	530802	923	Unique	TnInsertion-882	530547	530548	27.519	14	11H	1	21	B1
VK055_0529_pcaG	-	530980	531600	620	Unique	TnInsertion-9313_TA	531152	531153	72.0968	103	9C	1	2	H4
VK055_0530_pcaH	-	531597	532337	740	Unique	TnInsertion-9336_TA	532132	532133	27.5676	131	10B	1	10	E6
VK055_0531_.	+	532577	533920	1343	Unique	TnInsertion-9343_TA	532640	532641	4.76545	177	2D	1	29	G12
VK055_0532_.	+	533962	535467	1505	Unique	TnInsertion-9385_TA	534221	534222	17.2757	113	2C	1	5	G6
VK055_0533_xylB	-	535514	536596	1082	Unique	TnInsertion-890	535654	535655	86.9686	49	12G	1	31	B9
VK055_0534_.	+	537040	538695	1655	Unique	TnInsertion-9425_TA	537336	537337	17.9456	161	10G	1	18	A8
VK055_0535_.	-	539313	540293	980	Unique	TnInsertion-894	539830	539831	47.1429	36	1E	1	24	H2
VK055_0536_rimL	+	538749	539327	578	Unique	TnInsertion-892	539052	539053	52.5952	79	4B	1	37	B1
VK055_0537_tdt	+	540405	541409	1004	Unique	TnInsertion-895	540436	540437	3.18725	45	10E	2	26	C10
VK055_0538_tehB2	+	541412	542002	590	Unique	TnInsertion-897	541790	541791	64.2373	41	5F	1	25	F10	Replicated well did not grow and picked mutant did not grow
VK055_0540_.	+	542263	542931	668	Unique	TnInsertion-9434_TA	542306	542307	6.58683	166	7D	1	27	C6
VK055_0542_.	-	544901	546067	1166	Unique	TnInsertion-902	545449	545450	52.916	78	11H	1	36	H6
VK055_0543_.	+	544055	544924	869	Unique	TnInsertion-9436_TA	544202	544203	17.0311	150	4F	1	15	D4
VK055_0546_.	+	547034	548995	1961	Unique	TnInsertion-9441_TA	547298	547299	13.5135	129	1H	1	10	A7
VK055_0548_.	-	549387	549689	302	Unique	TnInsertion-9444_TA	549535	549536	50.6623	126	1G	1	9	D7
VK055_0550_cydB2	-	549910	550920	1010	Unique	TnInsertion-9449_TA	550862	550863	5.64356	125	9G	1	9	A6
VK055_0551_.	-	550920	552317	1397	Unique	TnInsertion-9453_TA	552019	552020	21.2598	145	3A	1	14	B5
VK055_0552_.	+	553005	554417	1412	Unique	TnInsertion-9455_TA	553143	553144	9.84419	115	2G	1	6	C6
VK055_0553_.	+	554722	555867	1145	Unique	TnInsertion-9460_TA	555291	555292	49.7817	105	10A	1	3	G7
VK055_0554_.	+	555884	556897	1013	Unique	TnInsertion-9465_TA	556727	556728	83.3169	116	12C	1	6	E12
VK055_0555_.	+	556899	557828	929	Unique	TnInsertion-928	557463	557464	60.8181	17	11F	1	21	E11
VK055_0556_.	+	557818	558624	806	Unique	TnInsertion-9468_TA	558303	558304	60.2978	155	12G	1	16	G3
VK055_0557_ydcW	+	558647	560074	1427	Unique	TnInsertion-9470_TA	559094	559095	31.3945	177	9D	1	29	H7
VK055_0558_.	-	560416	560538	122	Unique	TnInsertion-9475_TA	560483	560484	44.2623	182	1G	1	35	B10
VK055_0561_.	+	561874	562623	749	Unique	TnInsertion-933	562448	562449	76.769	40	12G	1	25	E6
VK055_0563_.	+	564340	565938	1598	Unique	TnInsertion-9483_TA	564514	564515	10.9512	116	8B	1	6	E3
VK055_0564_.	+	565955	566188	233	Unique	TnInsertion-9486_TA	566078	566079	53.2189	131	10E	1	10	F1
VK055_0566_.	-	566643	567161	518	Unique	TnInsertion-9487_TA	567109	567110	9.84556	129	1E	1	10	A3
VK055_0567_.	+	567324	567905	581	Unique	TnInsertion-9491_TA	567521	567522	34.0792	174	8G	1	29	C1
VK055_0570_.	+	570026	570199	173	Unique	TnInsertion-9492_TA	570195	570196	98.2659	149	7D	1	15	C5
VK055_0572_.	-	570686	572392	1706	Unique	TnInsertion-944	572376	572377	0.87925	76	9E	1	36	D11
VK055_0573_.	-	572579	574684	2105	Unique	TnInsertion-9498_TA	574309	574310	17.7672	155	2C	1	16	F3
VK055_0574_.	+	574943	576004	1061	Unique	TnInsertion-956	575408	575409	43.9208	5	5G	1	19	D1
VK055_0576_.	-	576445	577899	1454	Unique	TnInsertion-9504_TA	577422	577423	32.7373	111	10A	1	5	D9
VK055_0578_.	+	579250	579801	551	Unique	TnInsertion-9510_TA	579448	579449	36.1162	145	6B	1	14	B9
VK055_0581_.	+	582093	583349	1256	Unique	TnInsertion-9512_TA	582214	582215	9.71338	134	1A	1	11	D1
VK055_0582_.	+	583367	584299	932	Unique	TnInsertion-9515_TA	583756	583757	41.8455	164	2E	1	18	H5
VK055_0583_.	+	584311	584820	509	Unique	TnInsertion-978	584514	584515	40.0786	9	4F	1	20	C6
VK055_0584_.	+	584830	585756	926	Unique	TnInsertion-980	585541	585542	76.8898	36	4H	1	24	H5
VK055_0585_.	+	585740	586519	779	Unique	TnInsertion-981	585931	585932	24.647	95	12E	2	39	C8
VK055_0586_.	+	586531	587409	878	Unique	TnInsertion-9522_TA	587404	587405	99.5444	106	11G	1	4	C1
VK055_0587_.	+	587487	588104	617	Unique	TnInsertion-9523_TA	587814	587815	53.1605	135	5D	4	11	E10
VK055_0588_pptA	+	588175	588402	227	Unique	TnInsertion-9524_TA	588393	588394	96.4758	167	1E	2	27	E5
VK055_0591_scrY	-	589444	591060	1616	Unique	TnInsertion-9529_TA	590600	590601	28.4035	108	5E	1	4	F7
VK055_0592_gph	-	591104	592486	1382	Unique	TnInsertion-9530_TA	592347	592348	9.98553	98	8F	1	1	C6
VK055_0593_.	-	592510	594078	1568	Unique	TnInsertion-994	593260	593261	52.1046	1	5C	1	3	C8
VK055_0594_.	+	594283	595107	824	Unique	TnInsertion-9533_TA	595041	595042	92.1117	171	3D	1	28	F5
VK055_0595_.	-	595162	595743	581	Unique	TnInsertion-9534_TA	595664	595665	13.4251	158	4B	1	17	D2
VK055_0596_.	+	595955	596659	704	Unique	TnInsertion-997	596245	596246	41.3352	7	12B	1	19	G3
VK055_0597_.	+	596656	597624	968	Unique	TnInsertion-998	596978	596979	33.3678	65	3D	1	33	F8
VK055_0598_.	+	597682	599337	1655	Unique	TnInsertion-9540_TA	597864	597865	11.0574	100	4C	1	1	G12
VK055_0599_.	+	599414	600259	845	Unique	TnInsertion-9541_TA	599927	599928	60.8284	108	10B	2	4	E5
VK055_0600_narI2	-	600811	601491	680	Unique	TnInsertion-9542_TA	601327	601328	23.9706	172	7E	1	28	G5
VK055_0602_narH2	-	602183	603727	1544	Unique	TnInsertion-9545_TA	603649	603650	4.98705	178	8F	1	30	A9
VK055_0603_.	-	603724	607464	3740	Unique	TnInsertion-1011	607362	607363	2.70053	18	3H	1	21	F8
VK055_0604_narK2	-	607579	608961	1382	Unique	TnInsertion-1013	608589	608590	26.8452	86	10H	1	38	B11
VK055_0605_.	-	609136	609711	575	Unique	TnInsertion-9558_TA	609342	609343	64	149	9G	2	15	B2
VK055_0606_.	-	611329	612126	797	Unique	TnInsertion-9565_TA	612066	612067	7.40276	186	2B	1	35	H7
VK055_0607_.	+	609850	611334	1484	Unique	TnInsertion-9561_TA	610224	610225	25.2695	118	6A	1	7	A9
VK055_0608_catB	+	612380	613498	1118	Unique	TnInsertion-9569_TA	613151	613152	69.0519	157	11B	1	17	C1
VK055_0610_catA	+	613875	614801	926	Unique	TnInsertion-9570_TA	614016	614017	15.3348	177	8E	1	29	H2
VK055_0611_cbdA	+	614911	616293	1382	Unique	TnInsertion-1020	615054	615055	10.4197	25	8F	1	23	A7
VK055_0612_benB	+	616293	616778	485	Unique	TnInsertion-9574_TA	616329	616330	7.62887	113	5E	1	5	G2
VK055_0613_benC	+	616788	617804	1016	Unique	TnInsertion-1027	617462	617463	66.437	15	4A	1	21	B12
VK055_0614_.	-	618584	619462	878	Unique	TnInsertion-9580_TA	618872	618873	67.0843	107	3C	1	4	E2
VK055_0615_.	+	617814	618587	773	Unique	TnInsertion-1030	617931	617932	15.2652	71	3H	1	35	A8
VK055_0616_.	+	619688	620275	587	Unique	TnInsertion-9584_TA	619988	619989	51.2777	181	9E	1	30	G3
VK055_0617_.	+	620324	622735	2411	Unique	TnInsertion-1036	620501	620502	7.38283	86	4E	1	38	B8
VK055_0619_.	+	623624	624280	656	Unique	TnInsertion-1038	623689	623690	10.061	35	1F	1	24	E5
VK055_0622_ppk2	-	625020	625838	818	Unique	TnInsertion-9590_TA	625247	625248	72.1271	189	3B	1	40	C12
VK055_0624_.	+	626611	627765	1154	Unique	TnInsertion-9593_TA	626881	626882	23.4835	138	2F	1	12	E5
VK055_0625_.	-	627772	628863	1091	Unique	TnInsertion-9595_TA	627868	627869	91.1091	124	8C	1	8	H10
VK055_0626_.	-	628873	629859	986	Unique	TnInsertion-9597_TA	628893	628894	97.8702	139	9F	1	12	G9
VK055_0627_nikE	-	629859	631475	1616	Unique	TnInsertion-9600_TA	631449	631450	1.54703	156	10C	1	16	G8
VK055_0628_.	-	631472	632320	848	Unique	TnInsertion-9601_TA	631729	631730	69.5755	137	8D	1	12	C12
VK055_0629_.	-	632317	633261	944	Unique	TnInsertion-9604_TA	632956	632957	32.2034	145	6D	1	14	B7
VK055_0630_.	-	633272	634894	1622	Unique	TnInsertion-9606_TA	633568	633569	81.6893	124	4D	1	8	H8
VK055_0631_.	-	635064	636074	1010	Unique	TnInsertion-9610_TA	635741	635742	32.8713	117	8B	1	6	G9
VK055_0632_ppa	+	636327	636926	599	Unique	TnInsertion-9612_TA	636470	636471	24.0401	157	9F	1	17	B6
VK055_0634_.	-	638105	639787	1682	Unique	TnInsertion-9615_TA	638596	638597	70.7491	104	7A	1	3	B7
VK055_0635_.	-	640218	640925	707	Unique	TnInsertion-9618_TA	640780	640781	20.3678	148	8D	1	15	A2
VK055_0636_.	-	641109	642806	1697	Unique	TnInsertion-1060	642136	642137	39.4225	12	12H	2	20	E9
VK055_0639_.	-	643306	644157	851	Unique	TnInsertion-1062	643719	643720	51.3514	56	9D	2	32	B8
VK055_0640_.	+	644271	645164	893	Unique	TnInsertion-9623_TA	644464	644465	21.7245	133	9G	1	11	A11
VK055_0642_.	-	645674	646594	920	Unique	TnInsertion-1070	646232	646233	39.2391	13	2H	1	20	H6
VK055_0645_yciE	+	648035	648541	506	Unique	TnInsertion-9631_TA	648173	648174	27.4704	181	12A	1	30	F8
VK055_0648_.	+	648780	650405	1625	Unique	TnInsertion-9633_TA	648816	648817	2.27692	110	11E	1	4	H11
VK055_0651_.	+	652819	653223	404	Unique	TnInsertion-9639_TA	653123	653124	75.495	110	1D	1	5	C1
VK055_0653_.	+	653509	653940	431	Unique	TnInsertion-9641_TA	653727	653728	50.8121	162	5F	1	18	D2
VK055_0655_.	-	654916	655602	686	Unique	TnInsertion-9644_TA	655335	655336	38.7755	114	10H	1	6	B3
VK055_0656_.	+	655824	656747	923	Unique	TnInsertion-1080	656258	656259	47.1289	41	4C	1	25	F8
VK055_0657_.	+	656990	657907	917	Unique	TnInsertion-9648_TA	657352	657353	39.5856	112	12H	1	5	F2
VK055_0658_.	+	658223	660523	2300	Unique	TnInsertion-9652_TA	659063	659064	36.5652	162	2F	1	18	C11
VK055_0660_.	+	661958	663193	1235	Unique	TnInsertion-9657_TA	662717	662718	61.5385	133	2G	1	11	C2
VK055_0661_.	+	663244	665856	2612	Unique	TnInsertion-1088	664541	664542	49.6937	32	11D	2	24	A4
VK055_0663_.	+	667030	668313	1283	Unique	TnInsertion-1090	667935	667936	70.6157	26	10D	1	23	C12
VK055_0664_.	+	668367	669311	944	Unique	TnInsertion-1092	668986	668987	65.678	11	3D	1	20	E7
VK055_0665_.	+	669337	669660	323	Unique	TnInsertion-1093	669651	669652	97.5232	20	4G	1	22	C9
VK055_0666_.	+	669670	669984	314	Unique	TnInsertion-1094	669890	669891	70.3822	79	8E	1	37	B5
VK055_0667_.	-	670025	671431	1406	Unique	TnInsertion-1095	671425	671426	0.355619	17	10D	2	21	D6
VK055_0668_mgtC	+	672019	672507	488	Unique	TnInsertion-9666_TA	672033	672034	3.07377	152	10B	1	15	H1
VK055_0670_.	+	672870	673856	986	Unique	TnInsertion-9670_TA	673366	673367	50.4057	129	3F	1	10	B12
VK055_0671_katG	-	673891	676068	2177	Unique	TnInsertion-9671_TA	675782	675783	13.0914	147	1B	1	14	F4
VK055_0672_.	+	676509	677141	632	Unique	TnInsertion-9677_TA	676963	676964	71.9937	157	9D	1	17	C2
VK055_0673_mrdA	+	677363	679273	1910	Unique	TnInsertion-1107	677483	677484	6.33508	83	3C	1	37	F8
VK055_0674_pqqF	-	680120	682405	2285	Unique	TnInsertion-9683_TA	680475	680476	84.4201	123	8E	1	8	F6
VK055_0676_pqqE	-	682405	683547	1142	Unique	TnInsertion-1119	683283	683284	23.0298	23	6G	1	22	F7
VK055_0678_pqqC	-	683815	684570	755	Unique	TnInsertion-1120	683885	683886	90.596	42	3G	5	25	G4
VK055_0682_.	+	688095	688835	740	Unique	TnInsertion-9690_TA	688769	688770	91.2162	130	4A	2	10	C9
VK055_0683_.	+	688832	690175	1343	Unique	TnInsertion-1121	688936	688937	7.81832	45	6F	1	26	D2
VK055_0686_ddc	-	692732	694204	1472	Unique	TnInsertion-9696_TA	694046	694047	10.6658	188	12G	1	40	A4
VK055_0687_dat	-	694223	695608	1385	Unique	TnInsertion-9699_TA	695323	695324	20.5054	170	3B	1	28	D5
VK055_0688_.	-	695915	696850	935	Unique	TnInsertion-1129	696310	696311	57.6471	23	3F	1	22	G1
VK055_0692_.	+	699419	700525	1106	Unique	TnInsertion-9703_TA	699724	699725	27.6673	120	4D	1	7	F11
VK055_0693_.	-	700563	701735	1172	Unique	TnInsertion-9708_TA	701453	701454	23.9761	151	12C	1	15	F9
VK055_0694_.	-	701749	702672	923	Unique	TnInsertion-1141	702667	702668	0.433369	89	8A	3	38	E4
VK055_0695_.	-	702865	703905	1040	Unique	TnInsertion-1142	703658	703659	23.6538	77	12F	1	36	G1
VK055_0696_.	+	704303	705559	1256	Unique	TnInsertion-9713_TA	704446	704447	11.465	172	9A	1	28	F12
VK055_0697_guaD	-	705657	706964	1307	Unique	TnInsertion-9717_TA	706624	706625	25.9373	175	8A	1	29	E3
VK055_0698_.	-	707069	708565	1496	TPok_nonunique	TnInsertion-1147	708398	708399	11.0963	87	6D	1	38	C10
VK055_0701_.	+	710182	710418	236	Unique	TnInsertion-9718_TA	710203	710204	9.32203	104	9G	1	3	A7
VK055_0702_.	+	710476	711114	638	Unique	TnInsertion-1149	710598	710599	19.279	91	2C	1	38	G10
VK055_0703_.	-	711203	711994	791	Unique	TnInsertion-9722_TA	711958	711959	4.42478	153	10H	1	16	B3
VK055_0704_.	+	712104	712871	767	Unique	TnInsertion-9724_TA	712245	712246	18.5137	140	4B	1	12	H10
VK055_0705_.	+	713074	713298	224	Unique	TnInsertion-9727_TA	713240	713241	74.5536	103	4C	1	2	H5
VK055_0706_.	-	713461	714114	653	Unique	TnInsertion-9730_TA	714077	714078	5.51302	151	8F	1	15	E12
VK055_0707_.	-	714488	715213	725	Unique	TnInsertion-1161	714778	714779	59.8621	49	7F	1	31	B4
VK055_0708_.	+	715792	716106	314	Unique	TnInsertion-9735_TA	715878	715879	27.707	153	4B	1	16	C1
VK055_0710_.	+	718026	718169	143	Unique	TnInsertion-1166	718147	718148	85.3147	95	10F	1	39	D8
VK055_0712_fabF2	-	718374	719648	1274	Unique	TnInsertion-9739_TA	719255	719256	30.7692	121	7D	1	8	B1
VK055_0713_.	-	719668	721230	1562	Unique	TnInsertion-9746_TA	720668	720669	35.9155	122	3A	1	8	C4
VK055_0715_.	-	722254	722811	557	Unique	TnInsertion-9750_TA	722579	722580	41.4722	190	9E	1	40	F4
VK055_0716_asd	+	723192	724250	1058	Unique	TnInsertion-1173	723672	723673	45.4631	19	2E	1	22	A7
VK055_0718_.	-	724796	725182	386	Unique	TnInsertion-9755_TA	725115	725116	17.0984	189	4B	1	40	C4
VK055_0719_.	-	725179	726576	1397	APok_unique	TnInsertion-1177	725534	725535	74.5168	63	3H	1	33	D1
VK055_0721_.	-	726769	728355	1586	Unique	TnInsertion-1178	727040	727041	82.8499	17	1E	1	21	E12
VK055_0722_.	+	728535	729374	839	Unique	TnInsertion-1182	728635	728636	12.0381	81	6F	1	37	E5
VK055_0724_.	+	730384	731049	665	Unique	TnInsertion-9762_TA	730581	730582	29.7744	152	5B	1	15	H11
VK055_0725_.	+	731049	731705	656	Unique	TnInsertion-1188	731214	731215	25.3049	9	5D	1	20	B9
VK055_0727_pucG	+	732439	733680	1241	APok_unique	TnInsertion-1192	732556	732557	9.50846	63	8C	1	33	C12
VK055_0729_.	-	734969	735946	977	Unique	TnInsertion-9771_TA	735547	735548	40.7369	141	8G	1	13	C1
VK055_0730_.	+	736115	737011	896	Unique	TnInsertion-1195	736408	736409	32.8125	17	7B	1	21	E4
VK055_0731_.	+	737076	737609	533	Unique	TnInsertion-9773_TA	737279	737280	38.2739	142	9D	2	13	C9
VK055_0734_.	-	739291	740391	1100	Unique	TnInsertion-1199	739650	739651	67.2727	89	10A	1	38	E11
VK055_0735_ydhS	-	740499	742106	1607	Unique	TnInsertion-9774_TA	742054	742055	3.17362	165	3E	1	27	A6
VK055_0736_.	-	743611	744537	926	Unique	TnInsertion-1206	744488	744489	5.18359	32	12G	1	24	A7
VK055_0737_.	+	742382	743614	1232	Unique	TnInsertion-1200	742408	742409	2.19156	25	5A	1	23	A5
VK055_0738_.	-	745815	746393	578	Unique	TnInsertion-9780_TA	745837	745838	96.0208	182	8C	1	35	C3	Overlaps with end of VK055_0739
VK055_0739_.	+	744739	745839	1100	Unique	TnInsertion-1207	745384	745385	58.7273	37	10B	1	25	B6
VK055_0740_.	+	746735	747427	692	TPok_unique	TnInsertion-1209	747232	747233	71.9653	90	5C	1	38	F5
VK055_0741_.	+	747661	748140	479	Unique	TnInsertion-9782_TA	748101	748102	92.0668	190	10F	1	40	F7
VK055_0743_.	+	748332	748868	536	Unique	TnInsertion-9784_TA	748479	748480	27.6119	191	4A	1	40	G5
VK055_0744_oxlT	-	748906	750162	1256	Unique	TnInsertion-9785_TA	749347	749348	64.8089	100	4H	1	2	A5
VK055_0745_.	+	750397	750639	242	Unique	TnInsertion-1212	750442	750443	19.0083	25	5E	1	23	A10
VK055_0746_.	-	750737	751795	1058	Unique	TnInsertion-1218	751461	751462	31.4745	59	3G	1	32	G1
VK055_0749_.	+	752753	754015	1262	Unique	TnInsertion-1222	753023	753024	21.4739	93	4F	1	39	B9
VK055_0750_alsE	+	754069	754716	647	Unique	TnInsertion-1223	754414	754415	53.4776	60	1A	1	32	H10
VK055_0753_.	+	755714	756820	1106	Unique	TnInsertion-9793_TA	755809	755810	8.67993	135	11H	1	11	F5
VK055_0754_.	+	757026	757646	620	Unique	TnInsertion-1227	757244	757245	35.3226	57	4G	2	32	D6
VK055_0755_.	-	757704	758912	1208	Unique	TnInsertion-9802_TA	758737	758738	14.404	134	11C	1	11	D5
VK055_0756_.	+	759016	759918	902	Unique	TnInsertion-9807_TA	759036	759037	2.32816	167	6G	1	27	E7
VK055_0757_.	-	759960	760865	905	Unique	TnInsertion-9812_TA	760703	760704	17.7901	170	7B	1	28	D3
VK055_0758_.	+	761077	761529	452	TPok_unique	TnInsertion-1237	761364	761365	63.7168	88	2B	1	38	D1
VK055_0761_.	-	762478	763590	1112	Unique	TnInsertion-1243	763091	763092	44.7842	47	6C	1	26	F6
VK055_0762_.	-	763590	764345	755	Unique	TnInsertion-1244	764197	764198	19.4702	77	6C	1	36	F10
VK055_0763_.	-	764360	765439	1079	Unique	TnInsertion-9821_TA	765377	765378	5.65338	123	10D	1	8	D12
VK055_0764_.	-	765443	766423	980	Unique	TnInsertion-1246	765859	765860	57.449	93	12D	1	39	C3
VK055_0765_.	-	766463	767209	746	Unique	TnInsertion-9823_TA	766766	766767	59.2493	186	8G	1	39	F6
VK055_0767_.	+	768958	769911	953	Unique	TnInsertion-1252	769362	769363	42.4974	35	5F	1	24	F1
VK055_0770_.	+	771012	771131	119	Unique	TnInsertion-9830_TA	771098	771099	73.1092	110	11B	1	5	B11
VK055_0773_metC	-	772958	774163	1205	Unique	TnInsertion-9832_TA	773891	773892	22.4896	157	10G	1	17	B4
VK055_0775_.	-	775560	776840	1280	Unique	TnInsertion-9839_TA	776703	776704	10.625	189	7C	1	40	B12
VK055_0776_.	-	777206	778144	938	Unique	TnInsertion-9840_TA	777469	777470	71.855	138	10F	1	12	F3
VK055_0777_cydB3	-	778462	779466	1004	Unique	TnInsertion-9844_TA	779221	779222	24.3028	126	8H	1	9	D1
VK055_0778_.	-	779459	780877	1418	Unique	TnInsertion-9851_TA	780777	780778	6.98166	158	7C	1	17	C9
VK055_0779_.	-	781002	781457	455	Unique	TnInsertion-1275	781410	781411	10.1099	76	10G	1	36	E3
VK055_0780_trxA	-	781559	781882	323	TPok_unique	TnInsertion-1276	781712	781713	52.322	96	4D	1	39	D9
VK055_0781_.	-	781910	782557	647	Unique	TnInsertion-9862_TA	782284	782285	42.0402	177	3D	1	29	H8
VK055_0782_.	-	782932	784005	1073	Unique	TnInsertion-9869_TA	783956	783957	4.47344	158	12E	1	17	C8
VK055_0784_.	-	785099	785380	281	Unique	TnInsertion-1285	785318	785319	21.7082	86	12B	1	38	B10
VK055_0785_gcvA	+	785618	786580	962	Unique	TnInsertion-9874_TA	785841	785842	23.2848	173	10A	1	28	H10
VK055_0786_.	+	786992	788548	1556	Unique	TnInsertion-9880_TA	787498	787499	32.5835	188	12C	1	40	A9
VK055_0787_.	+	788545	790137	1592	Unique	TnInsertion-1289	789622	789623	67.7136	43	6A	1	26	A11
VK055_0788_fabG2	+	790149	790883	734	Unique	TnInsertion-1290	790602	790603	61.8529	48	10G	1	26	H3
VK055_0789_.	+	790895	792085	1190	Unique	TnInsertion-1291	790912	790913	1.51261	57	10E	1	32	D8
VK055_0790_.	+	792221	793558	1337	Unique	TnInsertion-9889_TA	792619	792620	29.8429	180	12A	1	30	E2
VK055_0791_.	+	793572	794450	878	Unique	TnInsertion-9892_TA	794232	794233	75.2847	144	9D	1	13	H11
VK055_0792_.	+	794560	795897	1337	Unique	TnInsertion-1298	795184	795185	46.7464	65	9D	1	33	F10
VK055_0793_.	+	795911	797086	1175	Unique	TnInsertion-9896_TA	796951	796952	88.5957	117	1F	1	6	H8
VK055_0794_.	+	797083	798240	1157	Unique	TnInsertion-9899_TA	798090	798091	87.1219	175	8C	1	41	D5
VK055_0795_.	-	798323	799198	875	Unique	TnInsertion-9902_TA	798846	798847	40.1143	133	10G	1	11	B5
VK055_0798_.	-	801055	801753	698	Unique	TnInsertion-9909_TA	801395	801396	51.1461	168	5G	1	41	D4
VK055_0799_.	+	802021	803553	1532	Unique	TnInsertion-9913_TA	802320	802321	19.5822	128	2B	1	9	G1
VK055_0800_malH	+	803565	804893	1328	Unique	TnInsertion-1316	803610	803611	3.46386	68	1D	1	34	C11
VK055_0802_.	+	805638	807083	1445	Unique	TnInsertion-9923_TA	805646	805647	0.622837	147	4C	1	14	E7
VK055_0803_.	+	807073	807516	443	Unique	TnInsertion-9926_TA	807514	807515	99.7743	181	8H	1	30	G9
VK055_0807_.	+	808525	809460	935	Unique	TnInsertion-1330	809152	809153	67.1658	49	9H	1	31	B7
VK055_0808_.	-	809494	811149	1655	Unique	TnInsertion-1333	810489	810490	39.8187	86	6E	1	38	C1
VK055_0809_.	+	811446	811694	248	Unique	TnInsertion-9934_TA	811637	811638	77.4194	157	10C	1	17	C4
VK055_0810_.	-	811780	811911	131	Unique	TnInsertion-9936_TA	811868	811869	32.0611	113	11D	1	5	G12
VK055_0811_.	+	811984	812202	218	Unique	TnInsertion-1336	812193	812194	96.3303	33	7D	1	24	D7	Overlaps with beginning of VK055_0812
VK055_0812_map	+	812183	812965	782	Unique	TnInsertion-9937_TA	812573	812574	50	135	11C	1	11	G10
VK055_0814_.	+	813926	814489	563	Unique	TnInsertion-1338	814075	814076	26.643	60	1B	1	32	H7
VK055_0815_.	+	814567	815262	695	Unique	TnInsertion-9939_TA	814663	814664	13.9568	124	1C	2	8	F12
VK055_0816_.	+	815278	817779	2501	Unique	TnInsertion-1341	815298	815299	0.839664	73	6H	2	36	A2
VK055_0817_.	+	817767	818771	1004	Unique	TnInsertion-1346	817847	817848	8.06773	61	12C	1	33	A9
VK055_0818_.	+	819042	820205	1163	Unique	TnInsertion-9945_TA	819308	819309	22.9579	115	1E	1	6	D2
VK055_0819_hipA	-	820222	821544	1322	Unique	TnInsertion-1351	820659	820660	66.8684	78	4A	1	36	H10
VK055_0821_uraH	-	822075	822401	326	Unique	TnInsertion-1354	822266	822267	41.1043	13	4A	1	20	H8
VK055_0822_.	-	822398	822898	500	Unique	TnInsertion-9951_TA	822865	822866	6.4	170	3C	1	28	D1
VK055_0823_pbuX	-	822876	824255	1379	Unique	TnInsertion-9953_TA	823892	823893	26.2509	124	1D	1	8	H1
VK055_0824_.	-	825736	826659	923	Unique	TnInsertion-9956_TA	826080	826081	62.6219	117	4B	1	6	H6
VK055_0826_.	+	826785	827822	1037	Unique	TnInsertion-9957_TA	826943	826944	15.3327	118	3A	1	7	A7
VK055_0827_.	-	828785	830023	1238	Unique	TnInsertion-9961_TA	828982	828983	84.0065	132	6A	1	10	H6
VK055_0828_.	+	827834	828808	974	Unique	TnInsertion-9960_TA	828786	828787	97.8439	189	9E	1	40	D5	Overlaps with end of VK055_0827
VK055_0829_.	+	830129	831073	944	Unique	TnInsertion-9964_TA	830503	830504	39.7246	122	9B	1	8	C6
VK055_0830_.	-	831083	831838	755	Unique	TnInsertion-9967_TA	831088	831089	99.2053	123	6E	1	8	F9
VK055_0831_.	-	832015	832326	311	Unique	TnInsertion-9969_TA	832047	832048	89.3891	110	3H	1	5	C5
VK055_0833_.	+	832893	833921	1028	Unique	TnInsertion-9973_TA	833302	833303	39.8833	112	11D	1	5	F3
VK055_0834_.	+	833945	834751	806	Unique	TnInsertion-9976_TA	834713	834714	95.4094	167	8C	1	27	G12
VK055_0835_.	+	834748	835539	791	Unique	TnInsertion-9977_TA	834841	834842	11.8837	138	9B	1	12	E2
VK055_0837_.	-	836206	837279	1073	Unique	TnInsertion-9980_TA	837165	837166	10.5312	115	10G	1	6	C7
VK055_0838_.	-	838196	839440	1244	Unique	TnInsertion-1375	839116	839117	25.9646	68	1A	1	34	D3
VK055_0839_.	+	837354	838199	845	Unique	TnInsertion-9981_TA	838124	838125	91.2426	163	8A	1	18	F6
VK055_0840_.	+	839576	839983	407	Unique	TnInsertion-1379	839624	839625	12.0393	33	4C	4	24	C1
VK055_0841_.	+	840172	841326	1154	Unique	TnInsertion-9988_TA	840250	840251	6.84575	101	8D	1	2	B1
VK055_0842_.	+	841555	841845	290	Unique	TnInsertion-1382	841695	841696	48.6207	25	10A	1	23	B3
VK055_0849_.	-	845701	846147	446	Unique	TnInsertion-9999_TA	845906	845907	53.8117	177	6G	1	30	A2
VK055_0850_uxaB	-	846401	847852	1451	Unique	TnInsertion-1391	847237	847238	42.3156	89	7H	1	38	E9
VK055_0852_.	-	848574	849998	1424	Unique	TnInsertion-10002_TA	849344	849345	45.8567	104	10A	1	3	B1
VK055_0854_glsA	-	850482	851384	902	Unique	TnInsertion-10007_TA	851199	851200	20.3991	181	8A	1	30	F4
VK055_0855_.	-	851489	852877	1388	Unique	TnInsertion-1396	852541	852542	24.1354	9	12C	1	20	B8
VK055_0856_.	-	853811	854293	482	Unique	TnInsertion-10010_TA	854289	854290	0.622407	169	8A	3	28	B7
VK055_0860_pdxA	-	856160	857122	962	Unique	TnInsertion-10012_TA	856666	856667	47.2973	162	7H	1	18	D1
VK055_0861_.	-	857139	858374	1235	Unique	TnInsertion-10013_TA	857995	857996	30.6073	158	6C	1	17	D7
VK055_0862_.	+	858549	859697	1148	Unique	TnInsertion-10016_TA	859577	859578	89.6341	191	10D	1	40	H7
VK055_0863_.	+	859712	860596	884	Unique	TnInsertion-10019_TA	860572	860573	97.3982	183	5C	1	35	E9
VK055_0864_gyaR	+	860682	861632	950	Unique	TnInsertion-1407	860789	860790	11.3684	47	6B	1	26	E12
VK055_0865_.	+	861747	863015	1268	Unique	TnInsertion-10022_TA	862027	862028	22.1609	146	10G	1	14	D7
VK055_0866_.	-	863061	863855	794	Unique	TnInsertion-1410	863836	863837	2.267	25	3E	1	23	A6
VK055_0867_.	+	864102	865256	1154	Unique	TnInsertion-10027_TA	864732	864733	54.6794	112	8H	1	5	F6
VK055_0868_marC	-	865325	865993	668	Unique	TnInsertion-1416	865891	865892	15.1198	84	6H	1	37	H4
VK055_0870_marR	+	866255	866689	434	Unique	TnInsertion-1417	866416	866417	37.3272	47	10F	2	26	E6
VK055_0871_marA	+	866710	867084	374	Unique	TnInsertion-1418	866823	866824	30.4813	9	1G	1	20	B12
VK055_0874_.	+	868487	869683	1196	Unique	TnInsertion-10039_TA	868709	868710	18.6455	180	1C	1	30	D10
VK055_0875_.	+	869813	870295	482	Unique	TnInsertion-10044_TA	870167	870168	73.6515	153	4D	1	16	C10
VK055_0876_urtE	-	870331	871029	698	Unique	TnInsertion-1424	870791	870792	33.9542	40	8G	1	25	D10
VK055_0878_urtC	-	871836	872909	1073	Unique	TnInsertion-10046_TA	872819	872820	8.2945	182	9D	1	30	H1
VK055_0880_.	-	874545	875762	1217	Unique	TnInsertion-10048_TA	875206	875207	45.6039	104	1E	1	3	A12
VK055_0882_.	-	877240	877638	398	TPok_unique	TnInsertion-1429	877630	877631	1.75879	36	11F	3	24	F11
VK055_0883_.	+	877706	878803	1097	Unique	TnInsertion-1430	878192	878193	44.3938	74	2B	1	36	C6
VK055_0884_.	+	878769	878987	218	Unique	TnInsertion-10052_TA	878882	878883	52.2936	109	1A	1	7	C1
VK055_0885_.	-	879040	879480	440	Unique	TnInsertion-1432	879175	879176	69.0909	45	8H	1	26	E1
VK055_0887_lacZ	+	880996	884103	3107	Unique	TnInsertion-1434	882513	882514	48.8574	7	12D	1	19	G5
VK055_0888_lacY	+	884158	885423	1265	Unique	TnInsertion-10060_TA	884878	884879	56.996	123	12E	1	8	E12
VK055_0889_.	-	885454	886542	1088	Unique	TnInsertion-1438	886350	886351	17.5551	37	4G	1	25	A6
VK055_0891_bla	+	887187	888047	860	Unique	TnInsertion-10064_TA	887207	887208	2.44186	169	3G	2	28	B8
VK055_0892_.	-	888068	888829	761	Unique	TnInsertion-1443	888198	888199	82.7858	8	7D	1	20	A12
VK055_0893_ygbJ	+	889375	889992	617	Unique	TnInsertion-10067_TA	889711	889712	54.6191	176	1E	1	29	G6
VK055_0894_.	+	890004	891269	1265	Unique	TnInsertion-1444	890048	890049	3.55731	30	4C	1	23	F12
VK055_0895_.	+	891289	891882	593	Unique	TnInsertion-10070_TA	891553	891554	44.688	107	12F	1	4	D8
VK055_0896_.	+	891887	892669	782	Unique	TnInsertion-10072_TA	892163	892164	35.422	171	11H	1	28	E11
VK055_0897_.	+	892727	894091	1364	Unique	TnInsertion-10076_TA	892933	892934	15.176	144	1D	1	13	H1
VK055_0898_.	-	894118	895044	926	Unique	TnInsertion-10081_TA	894803	894804	25.9179	108	3H	1	4	F6
VK055_0899_.	+	895355	895966	611	Unique	TnInsertion-10083_TA	895571	895572	35.5155	153	7E	1	16	C2
VK055_0900_ycgF	+	896517	897734	1217	Unique	TnInsertion-1455	897578	897579	87.2638	69	9B	1	34	F2
VK055_0907_.	+	901026	901700	674	Unique	TnInsertion-10088_TA	901065	901066	5.93472	186	9C	1	35	H5
VK055_0909_.	-	903085	905130	2045	Unique	TnInsertion-10095_TA	904112	904113	49.7311	139	12F	1	12	G5
VK055_0910_.	+	905261	906010	749	Unique	TnInsertion-1464	905563	905564	40.4539	41	6A	1	25	F7
VK055_0911_.	+	906102	906788	686	Unique	TnInsertion-10100_TA	906173	906174	10.4956	126	9G	1	9	C8
VK055_0913_.	-	907535	908998	1463	Unique	TnInsertion-1472	908880	908881	7.99727	74	2H	1	36	B12
VK055_0914_.	-	909262	910545	1283	Unique	TnInsertion-1475	909962	909963	45.3624	72	5B	1	34	H8
VK055_0915_ynfA	-	910659	910985	326	Unique	TnInsertion-10113_TA	910923	910924	18.7117	126	7D	1	9	C10
VK055_0917_.	-	912104	912727	623	Unique	TnInsertion-10120_TA	912528	912529	31.7817	162	12G	1	18	C10
VK055_0918_.	+	911550	912110	560	Unique	TnInsertion-10115_TA	911901	911902	62.8571	152	4C	1	16	A6
VK055_0919_.	+	912916	913185	269	TPok_unique	TnInsertion-1480	913143	913144	84.7584	56	7A	1	32	B7
VK055_0920_dmsA	+	913336	915771	2435	Unique	TnInsertion-10122_TA	913680	913681	14.1684	135	11B	1	11	F9
VK055_0921_dmsB	+	915782	916399	617	Unique	TnInsertion-10129_TA	916147	916148	59.3193	107	8E	1	4	D11
VK055_0922_.	+	916401	917258	857	Unique	TnInsertion-1486	916988	916989	68.6114	24	5A	1	22	H4
VK055_0924_.	-	919290	919868	578	Unique	TnInsertion-1488	919727	919728	24.2215	37	6G	1	25	A10
VK055_0925_.	+	918078	919337	1259	Unique	TnInsertion-10130_TA	918517	918518	34.9484	139	9D	2	12	F8
VK055_0927_.	-	921457	922359	902	Unique	TnInsertion-10138_TA	922258	922259	11.0865	147	7G	1	14	F2
VK055_0928_.	+	922592	923740	1148	Unique	TnInsertion-10141_TA	922711	922712	10.453	116	8A	1	6	E2
VK055_0929_.	-	923771	923902	131	Unique	TnInsertion-10146_TA	923863	923864	29.0076	107	10A	1	4	D5
VK055_0930_mcar-1	+	924080	925567	1487	Unique	TnInsertion-10148_TA	924115	924116	2.42098	178	10D	1	30	A8
VK055_0933_.	-	926734	926877	143	Unique	TnInsertion-1503	926873	926874	2.0979	35	6H	1	24	D12
VK055_0934_.	+	927090	927902	812	Unique	TnInsertion-10158_TA	927109	927110	2.46305	107	9G	1	4	C8
VK055_0936_mdtI	-	928076	928405	329	Unique	TnInsertion-1507	928296	928297	32.8267	9	12G	1	20	C1
VK055_0938_.	+	929233	930231	998	Unique	TnInsertion-10163_TA	929294	929295	6.21242	188	6F	1	39	H11
VK055_0939_mdcA	+	930456	932111	1655	Unique	TnInsertion-10167_TA	930542	930543	5.2568	180	4E	1	30	D6
VK055_0941_mdcC	+	932971	933270	299	Unique	TnInsertion-10173_TA	933059	933060	29.7659	171	7A	1	28	E8
VK055_0942_mdcD	+	933263	934096	833	Unique	TnInsertion-10174_TA	934090	934091	99.3998	154	9H	1	16	E6
VK055_0944_.	+	935033	935992	959	Unique	TnInsertion-10176_TA	935267	935268	24.5047	164	12B	1	18	H1
VK055_0945_mdcG	+	935996	936613	617	Unique	TnInsertion-10178_TA	936611	936612	99.8379	102	1F	1	2	F9
VK055_0946_.	-	937505	938431	926	Unique	TnInsertion-1521	938416	938417	1.51188	56	4E	1	32	B9
VK055_0948_mqo	-	938589	940235	1646	Unique	TnInsertion-1526	939839	939840	23.9976	28	7C	1	23	E7
VK055_0949_.	-	940509	941429	920	Unique	TnInsertion-1528	941247	941248	19.6739	21	1F	1	22	D6
VK055_0950_.	-	941593	941949	356	Unique	TnInsertion-10183_TA	941658	941659	81.4607	139	10F	1	12	G8
VK055_0951_yjdH	+	942180	943721	1541	Unique	TnInsertion-10187_TA	942233	942234	3.50422	104	11A	1	3	A4
VK055_0952_.	-	944418	945368	950	Unique	TnInsertion-10194_TA	945349	945350	1.89474	145	1E	1	14	A8
VK055_0953_.	+	943718	944437	719	Unique	TnInsertion-1536	944284	944285	78.8595	32	4D	1	24	B10
VK055_0954_.	-	945436	948213	2777	Unique	TnInsertion-10198_TA	947547	947548	23.9467	141	3C	1	13	B10
VK055_0955_.	-	948300	948431	131	Unique	TnInsertion-1540	948395	948396	26.7176	96	12E	1	39	E5
VK055_0956_.	+	948931	950367	1436	Unique	TnInsertion-10200_TA	949098	949099	11.6992	174	3A	1	29	B8
VK055_0957_fumA2	+	950422	952074	1652	Unique	TnInsertion-10203_TA	950485	950486	3.87409	192	11A	1	41	A2
VK055_0958_.	+	952237	952584	347	Unique	TnInsertion-10208_TA	952582	952583	99.7118	192	6F	1	41	B9
VK055_0959_.	+	952609	953853	1244	Unique	TnInsertion-10209_TA	953640	953641	82.9582	98	4F	1	1	E1
VK055_0960_pcaC	-	954378	954767	389	Unique	TnInsertion-10212_TA	954647	954648	30.5913	163	10A	1	18	E8
VK055_0961_pcaD	-	954760	955524	764	Unique	TnInsertion-10214_TA	955371	955372	19.8953	151	2G	1	15	F5
VK055_0963_pcaF	-	956876	958078	1202	Unique	TnInsertion-1547	958045	958046	2.66223	81	2H	1	41	D11
VK055_0965_pcaI	-	958756	959442	686	Unique	TnInsertion-10217_TA	959376	959377	9.47522	178	7C	1	30	A11
VK055_0966_.	-	960415	960978	563	Unique	TnInsertion-10220_TA	960915	960916	11.0124	183	8F	1	35	C11
VK055_0967_.	+	959612	960418	806	Unique	TnInsertion-10218_TA	960028	960029	51.737	152	11E	1	16	A4
VK055_0968_.	-	961080	961988	908	Unique	TnInsertion-10222_TA	961534	961535	49.8899	160	10C	1	17	G6
VK055_0969_iaaH	+	962155	963465	1310	Unique	TnInsertion-10224_TA	963130	963131	74.5038	135	7B	1	11	H1
VK055_0970_.	+	963465	964910	1445	Unique	TnInsertion-1558	963519	963520	3.80623	57	6G	1	32	D11
VK055_0971_ydaH	+	965030	966556	1526	Unique	TnInsertion-10225_TA	965132	965133	6.74967	190	8E	1	40	D11
VK055_0972_.	-	966589	966747	158	Unique	TnInsertion-10231_TA	966736	966737	6.32911	108	5C	1	4	E8
VK055_0975_ydaA	+	968641	969591	950	Unique	TnInsertion-10238_TA	968940	968941	31.5789	116	10D	1	6	E7
VK055_0977_.	-	970038	971426	1388	Unique	TnInsertion-1580	971398	971399	1.94524	51	2A	1	31	D8
VK055_0978_pntA	-	971437	972966	1529	Unique	TnInsertion-10243_TA	971651	971652	85.9385	186	4E	1	39	F12
VK055_0980_.	+	973309	973491	182	Unique	TnInsertion-10247_TA	973457	973458	81.8681	181	6H	1	30	G7
VK055_0981_.	+	973563	974438	875	Unique	TnInsertion-10249_TA	973692	973693	14.8571	102	6C	1	2	E4
VK055_0982_.	+	974616	975998	1382	Unique	TnInsertion-1586	975629	975630	73.3719	13	6C	1	21	A4
VK055_0983_.	-	976754	977089	335	Unique	TnInsertion-10254_TA	976959	976960	38.5075	98	3G	2	1	B10
VK055_0984_.	+	976035	976757	722	Unique	TnInsertion-10252_TA	976452	976453	57.8947	147	9F	1	14	G6
VK055_0985_.	+	977218	977937	719	Unique	TnInsertion-10259_TA	977223	977224	0.834492	187	6E	1	39	G1
VK055_0986_.	+	978180	978542	362	Unique	TnInsertion-10260_TA	978189	978190	2.76243	132	11H	1	10	F11
VK055_0988_fumC	-	981098	982468	1370	Unique	TnInsertion-10266_TA	982362	982363	7.66423	101	5H	1	2	B2
VK055_0989_tus	+	980176	981108	932	Unique	TnInsertion-10262_TA	980185	980186	1.07296	170	3G	1	28	C9
VK055_0990_fumA	-	982838	984484	1646	Unique	TnInsertion-10275_TA	984420	984421	3.82746	187	4D	1	39	G4
VK055_0992_.	+	985951	987528	1577	Unique	TnInsertion-10278_TA	986463	986464	32.5301	173	9D	3	28	H2
VK055_0993_.	-	987568	988596	1028	Unique	TnInsertion-1605	988133	988134	44.9416	72	1B	1	34	H7
VK055_0995_.	+	989223	990362	1139	Unique	TnInsertion-1607	990003	990004	68.5689	16	12F	1	21	D3
VK055_0996_.	+	990414	991586	1172	Unique	TnInsertion-10284_TA	990786	990787	31.8259	106	1D	1	4	A9
VK055_1000_.	-	993213	993692	479	Unique	TnInsertion-10292_TA	993628	993629	13.1524	143	3A	1	13	F2
VK055_1001_.	+	993929	994282	353	Unique	TnInsertion-10296_TA	994088	994089	45.3258	137	8H	1	12	C8
VK055_1002_.	+	994386	995594	1208	Unique	TnInsertion-10297_TA	994581	994582	16.2252	110	4B	1	5	A7
VK055_1004_.	+	996075	996467	392	Unique	TnInsertion-10301_TA	996439	996440	93.1122	129	6E	1	10	C4
VK055_1005_pmp3	-	996502	996660	158	Unique	TnInsertion-10302_TA	996546	996547	71.519	105	9D	1	3	G11
VK055_1006_gap	+	996943	997941	998	Unique	TnInsertion-1617	997640	997641	69.9399	18	1D	1	21	G7
VK055_1007_.	-	997990	999405	1415	Unique	TnInsertion-10306_TA	999098	999099	21.6254	109	11C	1	4	H3
VK055_1009_.	-	999627	1000427	800	Unique	TnInsertion-1624	1000160	1000161	33.25	19	11D	1	22	A6
VK055_1010_.	+	1000808	1002133	1325	Unique	TnInsertion-1_TA	1001738	1001739	70.2642	178	3A	2	30	A6
VK055_1011_.	-	1002339	1003769	1430	Unique	TnInsertion-5_TA	1003568	1003569	13.986	179	2D	1	30	C6
VK055_1012_astE	-	1003779	1004774	995	Unique	TnInsertion-1633	1004748	1004749	2.51256	31	8C	2	23	G9
VK055_1013_astB	-	1004785	1006125	1340	Unique	TnInsertion-1636	1006017	1006018	7.98507	45	3D	1	26	D3
VK055_1014_astD	-	1006147	1007613	1466	Unique	TnInsertion-12_TA	1006794	1006795	55.7981	120	1E	1	7	G5
VK055_1015_astA	-	1007604	1008626	1022	Unique	TnInsertion-1641	1008299	1008300	31.8982	7	9C	1	19	G1
VK055_1016_.	-	1008645	1009838	1193	Unique	TnInsertion-15_TA	1009342	1009343	41.492	117	8F	1	6	H1
VK055_1018_gdhA	+	1010379	1011653	1274	Unique	TnInsertion-18_TA	1010394	1010395	1.25589	174	12C	1	29	B1
VK055_1019_.	-	1011809	1012807	998	Unique	TnInsertion-21_TA	1012696	1012697	11.022	158	12C	1	17	C12
VK055_1020_.	+	1012908	1013855	947	Unique	TnInsertion-1647	1013401	1013402	52.1647	47	12A	1	26	F7
VK055_1021_.	+	1013963	1014394	431	Unique	TnInsertion-1652	1013980	1013981	4.17633	92	3B	1	39	A6
VK055_1022_.	+	1014394	1016046	1652	Unique	TnInsertion-25_TA	1015828	1015829	86.8644	106	6H	1	4	B9
VK055_1023_.	+	1016075	1017160	1085	Unique	TnInsertion-29_TA	1016810	1016811	67.8341	103	4F	1	2	H3
VK055_1024_.	+	1017157	1018536	1379	Unique	TnInsertion-32_TA	1018233	1018234	78.1001	111	1A	1	41	C7
VK055_1026_hrpA	-	1019272	1023174	3902	Unique	TnInsertion-43_TA	1022090	1022091	27.755	133	5A	1	11	B2
VK055_1027_.	+	1023379	1023984	605	Unique	TnInsertion-46_TA	1023408	1023409	4.95868	185	9B	1	35	G4
VK055_1029_paaY	-	1024440	1025036	596	Unique	TnInsertion-50_TA	1024984	1024985	8.55705	101	4B	1	2	B3
VK055_1031_paaF	-	1026072	1027388	1316	Unique	TnInsertion-1669	1027075	1027076	23.7082	32	1F	1	24	A12
VK055_1032_pcaF2	-	1027415	1028620	1205	APok_unique	TnInsertion-1671	1027468	1027469	95.5187	27	3A	1	23	D10
VK055_1033_paaD	-	1028620	1029009	389	Unique	TnInsertion-1672	1028871	1028872	35.2185	42	11A	1	25	G10
VK055_1034_paaC	-	1029032	1030453	1421	Unique	TnInsertion-55_TA	1029454	1029455	70.2322	175	10B	1	29	E9
VK055_1035_paaB	-	1030457	1031245	788	Unique	TnInsertion-57_TA	1030983	1030984	33.1218	135	9B	1	11	G3
VK055_1038_paaJ	-	1033090	1033587	497	Unique	TnInsertion-59_TA	1033531	1033532	11.0664	111	9D	1	5	D2
VK055_1039_.	-	1033599	1034354	755	Unique	TnInsertion-1676	1034147	1034148	27.2848	73	2H	1	36	A11
VK055_1040_.	-	1034362	1034649	287	Unique	TnInsertion-1677	1034626	1034627	7.66551	78	2C	1	36	G9
VK055_1042_paaN	+	1035877	1037922	2045	Unique	TnInsertion-62_TA	1036667	1036668	38.6797	122	11C	1	8	C5
VK055_1043_maoA	+	1038399	1040666	2267	Unique	TnInsertion-65_TA	1039884	1039885	65.5492	135	2E	1	11	G12
VK055_1044_.	-	1040669	1041652	983	Unique	TnInsertion-1685	1040925	1040926	73.8555	93	4E	1	39	C4
VK055_1045_.	-	1041696	1042586	890	Unique	TnInsertion-68_TA	1041958	1041959	70.4494	116	4G	2	6	D12
VK055_1046_.	-	1042711	1044210	1499	Unique	TnInsertion-1688	1043060	1043061	76.6511	23	11D	1	22	G3
VK055_1048_.	-	1045349	1045672	323	Unique	TnInsertion-1690	1045350	1045351	99.3808	33	3D	1	24	D8
VK055_1049_.	-	1045680	1045865	185	Unique	TnInsertion-1691	1045766	1045767	52.973	93	5F	1	39	C1
VK055_1050_.	-	1045862	1048501	2639	Unique	TnInsertion-74_TA	1047112	1047113	52.5957	143	9F	1	13	F11
VK055_1052_.	+	1049356	1050345	989	Unique	TnInsertion-78_TA	1049782	1049783	43.1749	129	6F	1	10	B10
VK055_1053_hslJ	+	1050468	1050908	440	Unique	TnInsertion-79_TA	1050666	1050667	45.2273	131	12G	1	10	E11
VK055_1056_nifJ	+	1051580	1055107	3527	Unique	TnInsertion-84_TA	1052092	1052093	14.5449	175	7E	1	29	D10
VK055_1057_ompC2	+	1055464	1056588	1124	Unique	TnInsertion-1705	1055886	1055887	37.6335	32	8G	1	24	B4
VK055_1058_.	+	1056732	1056944	212	Unique	TnInsertion-94_TA	1056834	1056835	48.5849	168	12A	1	28	A12
VK055_1061_.	+	1057694	1058629	935	Unique	TnInsertion-96_TA	1057730	1057731	3.95722	146	7E	1	14	C9
VK055_1062_.	-	1058675	1060048	1373	Unique	TnInsertion-100_TA	1060004	1060005	3.13183	145	8C	1	14	A10
VK055_1063_.	-	1060574	1061557	983	Unique	TnInsertion-1722	1061360	1061361	19.939	45	10C	1	26	D6
VK055_1064_.	+	1061837	1062580	743	Unique	TnInsertion-104_TA	1062561	1062562	97.5774	146	2F	1	14	E5
VK055_1065_.	+	1062567	1063661	1094	Unique	TnInsertion-105_TA	1062608	1062609	3.83912	122	7B	1	8	B6
VK055_1067_.	-	1064205	1064951	746	Unique	TnInsertion-112_TA	1064771	1064772	23.9946	144	9B	1	13	H2
VK055_1068_.	-	1065202	1066581	1379	Unique	TnInsertion-1730	1065533	1065534	75.9246	21	5G	1	22	E1
VK055_1069_.	+	1066916	1067395	479	Unique	TnInsertion-1733	1066947	1066948	6.68058	66	10F	1	33	G10
VK055_1070_.	+	1067647	1068261	614	Unique	TnInsertion-118_TA	1067747	1067748	16.4495	100	1A	1	1	H5
VK055_1071_tyrB	+	1068300	1069499	1199	Unique	TnInsertion-1736	1068408	1068409	9.09091	73	4G	1	36	A7
VK055_1072_.	-	1069528	1070196	668	Unique	TnInsertion-1739	1069650	1069651	81.5868	45	6B	1	26	E2
VK055_1073_.	-	1070189	1071202	1013	Unique	TnInsertion-1743	1070677	1070678	51.7275	84	12C	1	37	H10
VK055_1074_.	-	1071211	1072017	806	Unique	TnInsertion-1744	1071683	1071684	41.3151	95	12E	2	39	C9
VK055_1075_.	+	1072238	1073413	1175	Unique	TnInsertion-126_TA	1073335	1073336	93.4468	126	8C	1	9	D12
VK055_1076_.	-	1073458	1074492	1034	Unique	TnInsertion-130_TA	1074428	1074429	6.09284	161	5B	1	17	H11
VK055_1078_.	-	1075184	1076095	911	Unique	TnInsertion-132_TA	1075761	1075762	36.5532	132	3A	1	10	H1
VK055_1079_.	-	1076088	1076972	884	Unique	TnInsertion-1751	1076704	1076705	30.2036	17	7H	1	21	E2
VK055_1081_.	-	1077988	1078893	905	Unique	TnInsertion-136_TA	1078686	1078687	22.7624	148	10B	1	15	A3
VK055_1082_.	+	1079037	1079966	929	Unique	TnInsertion-1753	1079421	1079422	41.4424	47	10D	2	26	E7
VK055_1084_.	-	1080249	1081127	878	Unique	TnInsertion-138_TA	1081055	1081056	8.08656	181	12B	1	30	F1
VK055_1085_.	+	1081286	1082041	755	Unique	TnInsertion-1757	1081790	1081791	66.8874	88	11G	1	38	D11
VK055_1086_.	-	1082046	1082639	593	TPok_unique	TnInsertion-1758	1082162	1082163	80.2698	85	10G	1	38	A11
VK055_1088_.	-	1083493	1083987	494	Unique	TnInsertion-139_TA	1083853	1083854	26.9231	111	11B	5	5	C9
VK055_1090_impH	-	1084634	1085719	1085	Unique	TnInsertion-1764	1085445	1085446	25.1613	62	1E	1	33	C4
VK055_1091_impG	-	1085683	1087437	1754	Unique	TnInsertion-145_TA	1086332	1086333	62.9418	168	10B	1	28	B3
VK055_1092_.	-	1087517	1089109	1592	Unique	TnInsertion-1768	1088553	1088554	34.8618	4	6E	2	19	A5
VK055_1093_.	-	1089106	1092354	3248	Unique	TnInsertion-156_TA	1091360	1091361	30.5727	112	11C	1	5	F1
VK055_1094_.	-	1092545	1093726	1181	Unique	TnInsertion-161_TA	1093441	1093442	24.0474	152	9E	1	15	H8
VK055_1095_.	-	1093975	1096374	2399	Unique	TnInsertion-167_TA	1095995	1095996	15.7566	122	4F	1	8	B11
VK055_1096_.	-	1096556	1096891	335	Unique	TnInsertion-168_TA	1096856	1096857	10.1493	161	12C	1	18	A6
VK055_1097_.	-	1096916	1097692	776	Unique	TnInsertion-169_TA	1097569	1097570	15.7216	127	1F	1	9	E4
VK055_1099_vgrG	-	1098353	1100074	1721	Unique	TnInsertion-174_TA	1099332	1099333	43.0564	123	5B	1	8	E9
VK055_1100_clpV	-	1100067	1102667	2600	Unique	TnInsertion-176_TA	1101661	1101662	38.6538	110	4H	1	5	B3
VK055_1101_hcp1	-	1102986	1103477	491	Unique	TnInsertion-1788	1103359	1103360	23.8289	85	3D	2	38	A12
VK055_1102_.	-	1103482	1105188	1706	Unique	TnInsertion-180_TA	1105020	1105021	9.78898	162	10G	1	18	C4
VK055_1103_.	-	1105185	1105874	689	Unique	TnInsertion-1789	1105283	1105284	85.6313	35	1B	1	24	F10
VK055_1104_impJ	-	1105871	1107211	1340	Unique	TnInsertion-1791	1105880	1105881	99.2537	18	11B	2	21	F7
VK055_1105_impC2	-	1107224	1108225	1001	Unique	TnInsertion-1792	1108141	1108142	8.29171	60	3F	2	32	G9
VK055_1106_impC1	-	1108259	1108774	515	Unique	TnInsertion-181_TA	1108472	1108473	58.4466	164	11F	1	18	H8
VK055_1108_.	+	1109961	1110509	548	Unique	TnInsertion-183_TA	1109988	1109989	5.10949	107	12C	1	4	C10
VK055_1109_.	-	1110708	1112240	1532	Unique	TnInsertion-188_TA	1111366	1111367	56.9843	168	11C	1	28	B2
VK055_1110_.	-	1112457	1113218	761	Unique	TnInsertion-1803	1113123	1113124	12.3522	62	11C	1	33	C2
VK055_1111_.	+	1113327	1114241	914	Unique	TnInsertion-191_TA	1113914	1113915	64.3326	114	6E	1	6	B7
VK055_1113_.	-	1115247	1115585	338	Unique	TnInsertion-195_TA	1115426	1115427	46.7456	155	3E	1	16	G2
VK055_1114_.	-	1115575	1116789	1214	Unique	TnInsertion-196_TA	1115866	1115867	75.9473	114	1C	1	6	B10
VK055_1115_.	-	1116798	1117697	899	Unique	TnInsertion-1813	1117340	1117341	39.5996	6	5C	1	19	E10
VK055_1117_.	-	1117899	1118921	1022	Unique	TnInsertion-201_TA	1117944	1117945	95.499	130	1D	1	10	D8
VK055_1118_.	+	1119198	1121015	1817	Unique	TnInsertion-203_TA	1119624	1119625	23.5003	192	9C	1	41	A8
VK055_1119_.	+	1121012	1122343	1331	Unique	TnInsertion-1820	1121048	1121049	2.77986	96	8D	1	39	D10
VK055_1120_.	+	1122340	1123887	1547	Unique	TnInsertion-209_TA	1122508	1122509	10.9244	117	6A	1	6	G1
VK055_1121_.	+	1123872	1125266	1394	Unique	TnInsertion-214_TA	1124271	1124272	28.6944	101	4F	1	2	C1
VK055_1122_.	+	1125263	1125697	434	Unique	TnInsertion-218_TA	1125347	1125348	19.5853	99	2D	1	1	F1
VK055_1123_.	+	1125700	1128393	2693	Unique	TnInsertion-220_TA	1125754	1125755	2.04233	192	12F	1	40	H11
VK055_1124_.	+	1128410	1130581	2171	Unique	TnInsertion-225_TA	1129490	1129491	49.7927	152	5F	1	16	A3
VK055_1126_.	-	1131554	1132756	1202	Unique	TnInsertion-229_TA	1132631	1132632	10.3161	129	12D	1	10	A5
VK055_1127_.	-	1132829	1133965	1136	Unique	TnInsertion-234_TA	1133791	1133792	15.2289	168	9G	1	27	H11
VK055_1128_.	+	1134138	1135022	884	Unique	TnInsertion-236_TA	1134156	1134157	2.14932	123	1C	1	8	D10
VK055_1130_.	-	1136607	1137656	1049	Unique	TnInsertion-1837	1137116	1137117	51.3823	40	2A	1	39	E8
VK055_1131_.	-	1137658	1138254	596	Unique	TnInsertion-243_TA	1137968	1137969	47.8188	129	6C	2	9	H6
VK055_1136_oppA3	-	1141149	1142765	1616	Unique	TnInsertion-253_TA	1142556	1142557	12.8713	168	9E	1	27	H8
VK055_1137_.	-	1142762	1142878	116	Unique	TnInsertion-1845	1142812	1142813	56.0345	47	5H	1	26	F8
VK055_1138_.	-	1143655	1144620	965	Unique	TnInsertion-255_TA	1144601	1144602	1.86528	116	7F	1	6	E1
VK055_1139_ycjI	+	1142951	1143658	707	Unique	TnInsertion-254_TA	1142956	1142957	0.848656	147	4A	2	14	E6
VK055_1140_.	+	1144723	1145229	506	Unique	TnInsertion-257_TA	1144875	1144876	30.2372	184	2B	1	35	F6
VK055_1141_.	-	1145300	1146316	1016	Unique	TnInsertion-258_TA	1145596	1145597	70.7677	125	5D	1	9	B10
VK055_1142_tyrR	-	1146454	1147995	1541	Unique	TnInsertion-261_TA	1147526	1147527	30.3699	184	2D	1	35	F7
VK055_1143_.	-	1148168	1149481	1313	Unique	TnInsertion-264_TA	1149181	1149182	22.7723	152	4B	1	15	H6
VK055_1145_.	-	1150584	1151645	1061	Unique	TnInsertion-1855	1151122	1151123	49.1989	22	3A	1	22	E6
VK055_1146_.	-	1151642	1153039	1397	Unique	TnInsertion-1857	1152255	1152256	56.0487	91	7G	1	38	H7
VK055_1149_pspB	-	1153748	1153966	218	Unique	TnInsertion-271_TA	1153749	1153750	99.0826	107	1H	1	4	E4
VK055_1151_.	-	1155829	1157220	1391	Unique	TnInsertion-279_TA	1157079	1157080	10.0647	148	8E	1	14	H6
VK055_1152_pspF	+	1154864	1155838	974	Unique	TnInsertion-274_TA	1155616	1155617	77.3101	115	11H	1	6	D9
VK055_1153_.	-	1157246	1158391	1145	Unique	TnInsertion-280_TA	1157770	1157771	54.1485	133	7E	1	11	B10
VK055_1155_.	+	1158587	1160908	2321	Unique	TnInsertion-283_TA	1159742	1159743	49.8061	101	7G	1	2	C6
VK055_1156_.	+	1161828	1162733	905	Unique	TnInsertion-287_TA	1162343	1162344	57.0166	101	2E	2	2	A10
VK055_1157_.	+	1163067	1164710	1643	Unique	TnInsertion-1869	1164060	1164061	60.4991	78	5G	1	36	H8
VK055_1158_.	+	1164707	1165672	965	Unique	TnInsertion-1870	1164788	1164789	8.49741	74	11F	2	36	B6
VK055_1161_sapF	+	1167543	1168352	809	Unique	TnInsertion-1872	1168152	1168153	75.4017	65	4H	1	33	G2
VK055_1162_.	-	1168397	1169776	1379	Unique	TnInsertion-1880	1169335	1169336	31.9072	68	6A	1	34	D4
VK055_1163_.	+	1170027	1170566	539	Unique	TnInsertion-1886	1170203	1170204	32.8386	54	8B	1	31	H2
VK055_1165_fabI	+	1170765	1171553	788	Unique	TnInsertion-302_TA	1171551	1171552	99.8731	102	10H	2	2	D7
VK055_1168_rnb	+	1172983	1174917	1934	Unique	TnInsertion-1891	1173619	1173620	32.9369	55	9H	1	32	A10
VK055_1174_pyrF	-	1177028	1177714	686	Unique	TnInsertion-305_TA	1177487	1177488	32.9446	147	2E	1	14	F12
VK055_1177_.	-	1179577	1180344	767	Unique	TnInsertion-307_TA	1179606	1179607	96.0887	179	8D	1	30	D3
VK055_1179_acnA	-	1181157	1183829	2672	Unique	TnInsertion-1900	1182851	1182852	36.5644	53	9E	1	31	F12
VK055_1181_cysB	-	1184631	1185605	974	Unique	TnInsertion-1906	1184908	1184909	71.4579	74	9G	1	41	C3
VK055_1183_.	+	1188955	1189206	251	Unique	TnInsertion-312_TA	1188963	1188964	3.58566	146	4B	1	14	C6
VK055_1184_.	-	1189254	1190300	1046	Unique	TnInsertion-316_TA	1190087	1190088	20.2677	108	6G	1	4	F3
VK055_1186_.	+	1190879	1191316	437	Unique	TnInsertion-1914	1191130	1191131	57.6659	78	6E	1	36	H7
VK055_1188_.	-	1191964	1192866	902	Unique	TnInsertion-1917	1192387	1192388	52.9933	88	9E	1	38	D9
VK055_1190_.	+	1194155	1195063	908	Unique	TnInsertion-323_TA	1194850	1194851	76.652	150	2F	1	15	E5
VK055_1191_.	-	1195085	1195705	620	Unique	TnInsertion-325_TA	1195357	1195358	55.9677	186	3C	1	39	F4
VK055_1193_trpE	+	1196874	1198436	1562	Unique	TnInsertion-327_TA	1197390	1197391	33.0986	138	3G	1	12	E10
VK055_1194_trpD	+	1198436	1200031	1595	Unique	TnInsertion-1926	1198526	1198527	5.70533	32	8E	1	24	A8
VK055_1195_.	+	1200035	1201393	1358	Unique	TnInsertion-1931	1200953	1200954	67.673	40	4A	1	25	E4
VK055_1196_trpB	+	1201403	1202596	1193	Unique	TnInsertion-1933	1201448	1201449	3.85583	11	9C	1	20	E2
VK055_1198_.	-	1203624	1204883	1259	Unique	TnInsertion-1938	1204469	1204470	32.8038	59	10H	1	32	G2
VK055_1199_.	-	1204886	1205974	1088	Unique	TnInsertion-340_TA	1205855	1205856	10.8456	168	2C	1	27	H7
VK055_1202_.	-	1208379	1208837	458	Unique	TnInsertion-1944	1208769	1208770	14.6288	59	1H	1	32	F11
VK055_1204_.	+	1209029	1209859	830	Unique	TnInsertion-342_TA	1209552	1209553	63.1325	153	3E	1	16	C7
VK055_1207_.	+	1211303	1213588	2285	Unique	TnInsertion-345_TA	1211690	1211691	16.9803	190	3A	1	40	E7
VK055_1208_.	+	1213637	1214314	677	Unique	TnInsertion-1953	1213729	1213730	13.7371	26	3D	1	23	C7
VK055_1209_yciD	-	1214399	1215037	638	Unique	TnInsertion-353_TA	1214508	1214509	82.7586	135	11A	2	11	E11
VK055_1211_.	+	1215746	1216489	743	Unique	TnInsertion-1958	1215852	1215853	14.4011	78	5H	1	36	G10
VK055_1212_ispZ	+	1216544	1217083	539	Unique	TnInsertion-1968	1216787	1216788	45.269	62	3D	1	33	C9
VK055_1213_.	+	1217355	1219538	2183	Unique	TnInsertion-1975	1217683	1217684	15.071	26	6A	1	23	C8
VK055_1214_yciA	+	1219692	1220036	344	Unique	TnInsertion-363_TA	1219907	1219908	62.7907	113	6D	1	5	H5
VK055_1215_.	-	1220066	1220602	536	Unique	TnInsertion-1982	1220493	1220494	20.1493	38	10E	1	25	C2
VK055_1216_.	+	1220790	1221458	668	Unique	TnInsertion-366_TA	1221220	1221221	64.521	118	12F	1	7	B3
VK055_1217_kduD	+	1221608	1222369	761	Unique	TnInsertion-367_TA	1222079	1222080	62.0237	109	4C	1	7	C2
VK055_1218_.	+	1222461	1223051	590	Unique	TnInsertion-372_TA	1222559	1222560	16.7797	117	9F	1	6	G4
VK055_1219_.	+	1223418	1224578	1160	Unique	TnInsertion-375_TA	1223498	1223499	6.98276	117	9G	1	6	F11
VK055_1221_.	+	1225083	1227341	2258	Unique	TnInsertion-1992	1226764	1226765	74.4907	84	5E	1	38	A4
VK055_1222_.	-	1227399	1228157	758	Unique	TnInsertion-382_TA	1227969	1227970	24.6702	126	9D	1	9	D2
VK055_1223_.	-	1228170	1229516	1346	Unique	TnInsertion-387_TA	1229470	1229471	3.34324	127	2B	1	9	E1
VK055_1224_.	-	1229627	1230451	824	Unique	TnInsertion-2000	1230378	1230379	8.73786	33	12F	1	24	C11
VK055_1226_celB	-	1230880	1232238	1358	Unique	TnInsertion-394_TA	1231829	1231830	30.0442	150	1G	1	15	D7
VK055_1229_.	-	1232985	1233323	338	Unique	TnInsertion-395_TA	1233300	1233301	6.50888	122	9D	1	8	B8
VK055_1233_astE2	-	1236314	1237279	965	Unique	TnInsertion-398_TA	1236967	1236968	32.228	138	6A	1	12	E9
VK055_1234_astB2	-	1237289	1238614	1325	Unique	TnInsertion-2013	1238562	1238563	3.84906	78	11D	1	36	G8
VK055_1235_astD2	-	1238611	1240089	1478	Unique	TnInsertion-401_TA	1238812	1238813	86.3329	118	1F	1	7	B8
VK055_1236_astA2	-	1240086	1241120	1034	Unique	TnInsertion-403_TA	1240948	1240949	16.5377	107	10E	1	4	D3
VK055_1237_.	-	1241117	1242337	1220	Unique	TnInsertion-405_TA	1241623	1241624	58.4426	150	6G	1	15	E3
VK055_1238_xth	+	1242776	1243582	806	Unique	TnInsertion-2020	1243051	1243052	34.2432	37	5G	1	25	B2
VK055_1239_.	+	1243796	1244452	656	Unique	TnInsertion-409_TA	1244201	1244202	61.8902	185	10D	1	35	H3
VK055_1242_.	+	1245718	1246887	1169	Unique	TnInsertion-411_TA	1245918	1245919	17.1942	103	6F	1	2	G6
VK055_1243_.	+	1246908	1248395	1487	Unique	TnInsertion-413_TA	1247313	1247314	27.3033	121	5H	1	8	A11
VK055_1245_.	+	1249160	1250428	1268	Unique	TnInsertion-417_TA	1249271	1249272	8.83281	181	9H	1	30	F3
VK055_1247_.	+	1251190	1251600	410	Unique	TnInsertion-2027	1251481	1251482	71.2195	57	2E	3	32	D5
VK055_1248_.	-	1251702	1251842	140	Unique	TnInsertion-2029	1251747	1251748	67.1429	8	2D	1	20	A9
VK055_1249_.	+	1251876	1253126	1250	Unique	TnInsertion-424_TA	1252431	1252432	44.48	175	9D	1	29	E6
VK055_1250_.	-	1253170	1254150	980	Unique	TnInsertion-2033	1253589	1253590	57.1429	17	2H	2	21	D7
VK055_1251_.	-	1254329	1256275	1946	Unique	TnInsertion-428_TA	1255272	1255273	51.4902	167	8G	1	27	G3
VK055_1252_selD	-	1256280	1257323	1043	Unique	TnInsertion-431_TA	1256533	1256534	75.6472	138	9H	1	12	F4
VK055_1253_pho	+	1257549	1258295	746	Unique	TnInsertion-2040	1257654	1257655	14.2091	44	2G	1	26	B10
VK055_1254_.	-	1259031	1259582	551	Unique	TnInsertion-434_TA	1259438	1259439	25.9528	157	6G	1	17	B7
VK055_1255_sppA	+	1259748	1261601	1853	Unique	TnInsertion-437_TA	1259888	1259889	7.60928	180	5D	1	30	D7
VK055_1256_.	+	1261740	1262759	1019	Unique	TnInsertion-2047	1262163	1262164	41.6094	18	5C	1	21	G4
VK055_1258_.	+	1262967	1263410	443	Unique	TnInsertion-442_TA	1263126	1263127	36.1174	147	7F	1	14	G1
VK055_1259_.	+	1263581	1264834	1253	Unique	TnInsertion-444_TA	1264007	1264008	34.0782	117	4G	1	6	G10
VK055_1260_.	+	1264995	1265339	344	Unique	TnInsertion-446_TA	1265220	1265221	65.6977	169	9G	1	28	C5
VK055_1261_.	-	1265434	1265712	278	Unique	TnInsertion-2057	1265685	1265686	9.35252	84	11B	1	37	H1
VK055_1262_msrB	-	1265756	1266169	413	Unique	TnInsertion-2058	1266111	1266112	13.8015	5	1C	1	19	C5
VK055_1263_gap2	+	1266508	1267503	995	Unique	TnInsertion-2059	1267501	1267502	99.8995	66	2C	1	34	A9
VK055_1264_.	+	1267578	1268462	884	Unique	TnInsertion-453_TA	1268000	1268001	47.8507	142	2E	1	13	E1
VK055_1265_.	-	1268519	1269373	854	Unique	TnInsertion-458_TA	1269306	1269307	7.72834	145	8B	1	14	B2
VK055_1266_yeaF	-	1269465	1270211	746	Unique	TnInsertion-459_TA	1270006	1270007	27.3458	129	6D	1	10	B1
VK055_1267_yeaG	+	1270628	1272562	1934	Unique	TnInsertion-462_TA	1271024	1271025	20.5274	124	6B	1	8	G9
VK055_1268_.	+	1272648	1273931	1283	Unique	TnInsertion-2076	1273476	1273477	64.6142	49	11H	1	31	B6
VK055_1269_.	-	1273977	1274540	563	Unique	TnInsertion-473_TA	1274354	1274355	32.8597	163	10E	1	18	E9
VK055_1270_.	+	1274699	1275181	482	Unique	TnInsertion-475_TA	1274950	1274951	52.2822	127	1A	1	9	E11
VK055_1271_.	-	1275303	1275614	311	Unique	TnInsertion-476_TA	1275400	1275401	68.4887	149	2D	1	15	B12
VK055_1274_.	-	1278142	1278891	749	Unique	TnInsertion-2085	1278788	1278789	13.6182	30	3B	1	23	G2
VK055_1275_.	+	1276928	1278145	1217	Unique	TnInsertion-477_TA	1277960	1277961	84.8809	142	5C	1	13	E5
VK055_1276_.	+	1279058	1279963	905	Unique	TnInsertion-482_TA	1279253	1279254	21.6575	175	8G	1	29	E2
VK055_1277_.	-	1279970	1281217	1247	Unique	TnInsertion-485_TA	1281022	1281023	15.5573	101	12E	1	2	B8
VK055_1278_umuD	-	1281238	1281657	419	Unique	TnInsertion-487_TA	1281560	1281561	22.9117	167	9F	1	27	F8
VK055_1279_.	+	1281928	1282170	242	Unique	TnInsertion-2098	1282149	1282150	91.7355	33	1E	1	24	D5
VK055_1280_.	-	1282341	1283462	1121	TPok_unique	TnInsertion-2101	1283216	1283217	21.8555	86	9B	1	38	B4
VK055_1281_.	+	1283472	1283633	161	Unique	TnInsertion-493_TA	1283507	1283508	22.3602	121	11F	1	8	A9
VK055_1283_.	-	1284795	1285589	794	Unique	TnInsertion-496_TA	1285561	1285562	3.4005	180	6F	1	30	D5
VK055_1284_.	+	1284365	1284811	446	Unique	TnInsertion-2104	1284604	1284605	53.8117	32	6D	1	24	B6
VK055_1285_.	+	1285688	1286872	1184	TPok_unique	TnInsertion-2106	1286369	1286370	57.6014	90	3H	1	38	F4
VK055_1286_.	-	1286904	1287596	692	Unique	TnInsertion-2107	1287427	1287428	24.2775	5	4C	1	19	C8
VK055_1289_.	+	1288238	1288594	356	Unique	TnInsertion-2111	1288357	1288358	33.7079	9	6E	3	20	B3
VK055_1290_.	+	1289124	1290137	1013	Unique	TnInsertion-502_TA	1289937	1289938	80.3554	120	8C	1	7	G11
VK055_1294_.	-	1291067	1291705	638	Unique	TnInsertion-507_TA	1291673	1291674	4.85893	167	9D	1	27	E9
VK055_1296_.	+	1292708	1292863	155	Unique	TnInsertion-2118	1292728	1292729	13.5484	9	8A	1	20	B7
VK055_1297_lanS	-	1293371	1294414	1043	Unique	TnInsertion-514_TA	1293688	1293689	69.511	105	8D	1	3	G10
VK055_1298_.	+	1294717	1295925	1208	Unique	TnInsertion-516_TA	1294794	1294795	6.45695	140	4D	1	12	H6
VK055_1300_.	-	1297790	1298680	890	Unique	TnInsertion-2133	1297846	1297847	93.5955	54	11F	1	31	H8
VK055_1301_.	+	1298801	1300309	1508	Unique	TnInsertion-522_TA	1298986	1298987	12.3342	101	3H	1	2	B5
VK055_1302_.	+	1300364	1300507	143	Unique	TnInsertion-2139	1300445	1300446	57.3427	88	11C	1	38	D10
VK055_1303_.	-	1300620	1301306	686	Unique	TnInsertion-2140	1300804	1300805	73.0321	80	7A	1	37	D7
VK055_1305_.	-	1301923	1302555	632	Unique	TnInsertion-524_TA	1302139	1302140	65.6646	131	10D	1	10	F3
VK055_1307_cydB4	-	1303435	1304445	1010	Unique	TnInsertion-527_TA	1303543	1303544	89.2079	126	3F	1	9	D11
VK055_1308_.	-	1304442	1305848	1406	Unique	TnInsertion-529_TA	1304680	1304681	83.0014	138	4D	1	12	F5
VK055_1309_.	-	1305904	1306791	887	Unique	TnInsertion-2149	1306148	1306149	72.3788	13	11G	1	21	A3
VK055_1310_yciE2	-	1306808	1307314	506	Unique	TnInsertion-2151	1307089	1307090	44.2688	76	1A	3	36	D8
VK055_1314_.	+	1308733	1309926	1193	Unique	TnInsertion-535_TA	1309159	1309160	35.7921	186	9F	1	39	E9
VK055_1316_.	+	1311021	1311413	392	Unique	TnInsertion-537_TA	1311024	1311025	1.02041	124	3H	3	8	F10	Overlaps with end of VK055_1315
VK055_1317_.	+	1311410	1312123	713	Unique	TnInsertion-540_TA	1311782	1311783	52.3142	100	5A	1	2	A3
VK055_1319_.	+	1313917	1314537	620	Unique	TnInsertion-2158	1314211	1314212	47.5806	6	1H	2	19	D9
VK055_1324_.	-	1318300	1318662	362	Unique	TnInsertion-2159	1318410	1318411	69.337	57	2C	1	32	F1
VK055_1326_.	+	1319847	1320506	659	Unique	TnInsertion-548_TA	1320126	1320127	42.4886	133	5E	1	11	B7
VK055_1327_.	+	1320506	1321972	1466	Unique	TnInsertion-2163	1320526	1320527	1.43247	61	12G	1	33	A8
VK055_1328_.	+	1322058	1323179	1121	Unique	TnInsertion-553_TA	1322645	1322646	52.4532	181	12C	1	30	G4
VK055_1329_pepT	-	1323318	1324550	1232	Unique	TnInsertion-559_TA	1324289	1324290	21.1039	116	7B	1	6	E5
VK055_1330_potA	+	1324809	1325945	1136	Unique	TnInsertion-2173	1325772	1325773	84.8592	8	3D	1	20	B1
VK055_1331_potB	+	1325929	1326786	857	Unique	TnInsertion-564_TA	1326085	1326086	18.3197	133	9B	1	11	A5
VK055_1332_potC	+	1326783	1327568	785	Unique	TnInsertion-2177	1327531	1327532	95.414	79	8D	1	37	B8
VK055_1333_potD	+	1327565	1328611	1046	Unique	TnInsertion-2179	1327726	1327727	15.4876	50	8C	1	31	C2
VK055_1334_.	-	1328652	1330379	1727	Unique	TnInsertion-2182	1329825	1329826	32.0208	71	1E	2	35	A2
VK055_1335_.	-	1330376	1331992	1616	Unique	TnInsertion-2183	1331454	1331455	33.2302	9	5H	1	20	C2
VK055_1337_tal	-	1334265	1335218	953	Unique	TnInsertion-577_TA	1334863	1334864	37.1459	132	10H	1	10	H2
VK055_1340_.	-	1336109	1337128	1019	Unique	TnInsertion-2191	1336740	1336741	37.9784	48	12G	1	26	G9
VK055_1341_.	-	1337221	1338939	1718	Unique	TnInsertion-581_TA	1338614	1338615	18.8591	114	2F	1	6	A8
VK055_1342_pdxA3	-	1338975	1339982	1007	Unique	TnInsertion-2193	1339466	1339467	51.142	2	4F	1	3	E7
VK055_1344_lsrR	+	1341055	1342017	962	Unique	TnInsertion-584_TA	1341109	1341110	5.71726	183	6D	1	35	C8
VK055_1345_.	-	1342042	1342383	341	Unique	TnInsertion-2198	1342267	1342268	33.7243	67	1H	1	34	B10
VK055_1347_nagK	-	1343319	1344230	911	Unique	TnInsertion-2201	1344226	1344227	0.329308	12	5G	1	20	E10
VK055_1351_.	-	1347550	1347681	131	Unique	TnInsertion-590_TA	1347555	1347556	95.4198	109	5H	1	7	C8
VK055_1352_mfd	+	1347721	1351167	3446	Heuristic	TnInsertion-2205	1348449	1348450	21.155	49	5B	1	31	A2
VK055_1353_.	+	1351349	1352290	941	Unique	TnInsertion-2209	1351916	1351917	60.3613	18	10H	1	21	G6
VK055_1354_ycfR	-	1352419	1352676	257	Unique	TnInsertion-600_TA	1352574	1352575	39.2996	125	1B	2	9	A2
VK055_1355_.	+	1352774	1352929	155	Unique	TnInsertion-602_TA	1352910	1352911	88.3871	169	5C	1	28	C7
VK055_1356_.	+	1352977	1353561	584	Unique	TnInsertion-603_TA	1353122	1353123	25	182	3B	1	30	H8
VK055_1357_.	+	1353799	1355994	2195	Unique	TnInsertion-608_TA	1355747	1355748	88.7927	155	2D	1	16	G7
VK055_1358_.	-	1356052	1356555	503	Unique	TnInsertion-611_TA	1356227	1356228	65.0099	119	12B	1	7	E5
VK055_1359_.	-	1356786	1358090	1304	Unique	TnInsertion-2222	1357888	1357889	15.4141	3	10F	1	3	F1
VK055_1360_.	-	1358336	1358878	542	Unique	TnInsertion-2223	1358395	1358396	88.9299	21	5B	1	22	E3
VK055_1361_nagZ	-	1358914	1359924	1010	Unique	TnInsertion-2224	1359533	1359534	38.6139	56	9C	1	32	C8
VK055_1362_.	-	1359948	1360517	569	Unique	TnInsertion-616_TA	1360444	1360445	12.6538	166	12F	1	27	C8
VK055_1363_.	-	1360756	1361403	647	Unique	TnInsertion-617_TA	1361384	1361385	2.78207	142	9A	1	13	C12
VK055_1364_.	-	1361416	1361775	359	Unique	TnInsertion-618_TA	1361473	1361474	83.844	149	10A	1	15	C2
VK055_1365_ycfF	-	1361795	1362151	356	Unique	TnInsertion-619_TA	1361859	1361860	81.7416	192	5A	1	41	B6
VK055_1366_ptsG	-	1362413	1363846	1433	Unique	TnInsertion-622_TA	1363458	1363459	27.0063	179	5D	1	30	C9
VK055_1367_.	-	1364143	1364937	794	Unique	TnInsertion-623_TA	1364634	1364635	38.0353	150	12D	1	15	D10
VK055_1370_.	-	1366580	1367602	1022	Unique	TnInsertion-2234	1367156	1367157	43.5421	35	5E	1	41	D10
VK055_1371_pabC	-	1367604	1368413	809	Unique	TnInsertion-2235	1368276	1368277	16.8109	14	7B	1	21	A11
VK055_1372_fabF	-	1368539	1369744	1205	Unique	TnInsertion-628_TA	1368919	1368920	68.3817	147	12G	1	14	G7
VK055_1380_maf	+	1375212	1375754	542	Unique	TnInsertion-2245	1375361	1375362	27.6753	64	2F	1	33	E3
VK055_1381_yceC	-	1375792	1376745	953	Unique	TnInsertion-632_TA	1376571	1376572	18.1532	105	1E	1	3	F10
VK055_1382_rne	+	1377445	1380678	3233	Unique	TnInsertion-636_TA	1380603	1380604	97.7111	104	5G	1	3	B11
VK055_1384_.	+	1381762	1382976	1214	Unique	TnInsertion-2254	1382491	1382492	60.1318	1	6C	1	3	C11
VK055_1387_.	-	1385603	1386256	653	Unique	TnInsertion-640_TA	1386015	1386016	36.7534	138	12B	1	12	E11
VK055_1388_rimJ	-	1386266	1386850	584	Unique	TnInsertion-641_TA	1386439	1386440	70.2055	160	7C	1	17	G10
VK055_1389_.	+	1387080	1388288	1208	Unique	TnInsertion-644_TA	1387629	1387630	45.5298	151	4H	1	15	G6
VK055_1390_.	+	1388402	1388962	560	Unique	TnInsertion-649_TA	1388650	1388651	44.4643	153	8B	1	16	C4
VK055_1392_pyrC	+	1389109	1390134	1025	Unique	TnInsertion-2263	1389181	1389182	7.12195	95	7C	1	39	C11
VK055_1393_.	+	1390207	1390458	251	Unique	TnInsertion-653_TA	1390317	1390318	44.2231	131	5D	1	10	E10
VK055_1395_soxA	+	1391141	1392259	1118	Unique	TnInsertion-655_TA	1391198	1391199	5.18784	101	4E	1	2	A12
VK055_1396_.	-	1392430	1393494	1064	Unique	TnInsertion-662_TA	1392495	1392496	93.797	183	2A	1	35	E8
VK055_1397_.	+	1392331	1392444	113	Unique	TnInsertion-661_TA	1392345	1392346	13.2743	192	3C	1	41	A6
VK055_1399_lpxL2	+	1393700	1394620	920	Unique	TnInsertion-664_TA	1394218	1394219	56.413	120	1G	1	7	G6
VK055_1400_.	+	1394792	1396018	1226	Unique	TnInsertion-2271	1394968	1394969	14.4372	71	4B	1	35	A7
VK055_1401_.	-	1396497	1396700	203	Unique	TnInsertion-2276	1396582	1396583	57.6355	68	1H	1	34	D11
VK055_1402_.	+	1396125	1396496	371	Unique	TnInsertion-2274	1396369	1396370	66.0377	69	7D	1	34	E12
VK055_1403_mdoH	-	1396791	1399319	2528	Unique	TnInsertion-2278	1399034	1399035	11.2342	23	4H	1	22	F2
VK055_1404_.	-	1399312	1400865	1553	Unique	TnInsertion-677_TA	1400655	1400656	13.4578	131	7C	1	10	E3
VK055_1405_.	+	1401117	1402277	1160	Unique	TnInsertion-679_TA	1401503	1401504	33.3621	132	12H	1	41	C9
VK055_1407_.	-	1402972	1403499	527	Unique	TnInsertion-683_TA	1403298	1403299	37.9507	134	11H	1	11	D11
VK055_1408_.	-	1403649	1404071	422	Unique	TnInsertion-686_TA	1403885	1403886	43.8389	109	8B	1	7	B12
VK055_1410_.	-	1404812	1405549	737	Unique	TnInsertion-689_TA	1405075	1405076	64.1791	156	9B	1	16	H8
VK055_1411_.	-	1405638	1406576	938	Unique	TnInsertion-690_TA	1405714	1405715	91.791	157	8D	2	17	A7
VK055_1413_.	-	1407461	1408366	905	Unique	TnInsertion-695_TA	1407763	1407764	66.5193	191	5B	1	40	H2
VK055_1414_.	+	1408481	1409341	860	Unique	TnInsertion-696_TA	1408710	1408711	26.7442	129	8H	1	10	A12
VK055_1417_.	+	1411230	1411943	713	Unique	TnInsertion-701_TA	1411815	1411816	82.1879	187	11E	1	39	H8
VK055_1419_.	-	1413201	1414178	977	Unique	TnInsertion-705_TA	1413850	1413851	33.4698	152	8A	1	16	A2
VK055_1420_.	-	1414833	1415075	242	Unique	TnInsertion-711_TA	1415006	1415007	28.0992	152	7B	1	15	H10
VK055_1424_.	-	1416984	1417166	182	APok_unique	TnInsertion-2305	1417055	1417056	60.4396	15	12G	1	21	B9	Picked colony did not grow
VK055_1424_.	-	1416984	1417166	182	APok_unique	TnInsertion-2305	1417055	1417056	60.4396	15	12G	1	26	H11
VK055_1425_.	-	1417614	1418285	671	Unique	TnInsertion-716_TA	1417987	1417988	44.2623	128	1G	1	9	G8
VK055_1426_.	-	1419005	1419649	644	Unique	TnInsertion-717_TA	1419326	1419327	50	159	9G	1	17	F2
VK055_1427_.	-	1419887	1420675	788	Unique	TnInsertion-721_TA	1420170	1420171	63.9594	181	3B	1	30	G5
VK055_1428_.	-	1421180	1422463	1283	Unique	TnInsertion-2313	1421271	1421272	92.8293	56	11D	1	32	D3
VK055_1429_.	-	1422468	1423595	1127	Unique	TnInsertion-2315	1422568	1422569	91.0382	80	8E	1	37	D9
VK055_1430_efeU	-	1423647	1424477	830	Unique	TnInsertion-2317	1423717	1423718	91.4458	28	10F	1	23	E12
VK055_1431_.	+	1424748	1425932	1184	Unique	TnInsertion-2319	1424843	1424844	8.10811	54	3G	1	31	G11
VK055_1432_.	-	1425964	1426278	314	Unique	TnInsertion-730_TA	1426026	1426027	79.9363	148	4E	1	15	A8
VK055_1433_.	+	1426277	1426519	242	Unique	TnInsertion-731_TA	1426420	1426421	59.5041	97	9E	1	1	B2
VK055_1434_putP	-	1426533	1428023	1490	Unique	TnInsertion-2323	1427936	1427937	5.77181	84	10H	1	37	G11
VK055_1436_.	+	1428463	1432425	3962	Unique	TnInsertion-2325	1428576	1428577	2.87733	73	7B	1	36	A6
VK055_1437_.	-	1433003	1433641	638	Unique	TnInsertion-2331	1433445	1433446	30.5643	13	3A	1	20	H2
VK055_1438_.	+	1432611	1433006	395	APok_unique	TnInsertion-740_TA	1432725	1432726	29.1139	188	10G	1	39	H9
VK055_1439_rutA	+	1433926	1435017	1091	Unique	TnInsertion-2333	1434298	1434299	34.1888	23	8A	1	22	F9
VK055_1440_rutB	+	1435017	1435727	710	Unique	TnInsertion-745_TA	1435172	1435173	21.9718	190	8A	1	40	E10
VK055_1441_rutC	+	1435720	1436112	392	Unique	TnInsertion-748_TA	1435975	1435976	65.3061	114	6B	1	6	B8
VK055_1443_.	+	1436909	1437499	590	Unique	TnInsertion-2339	1437497	1437498	99.8305	93	8H	1	39	C5
VK055_1445_rutG	+	1438026	1439348	1322	Unique	TnInsertion-750_TA	1439056	1439057	77.9879	140	8E	1	13	A10
VK055_1446_.	-	1439561	1440499	938	Unique	TnInsertion-2341	1440186	1440187	33.2623	17	2F	1	21	E5
VK055_1448_wrbA	+	1441271	1441867	596	Unique	TnInsertion-756_TA	1441713	1441714	74.3289	169	9C	1	28	C6
VK055_1449_.	+	1441888	1442115	227	Unique	TnInsertion-2349	1442113	1442114	99.5595	84	10G	1	38	A6
VK055_1450_.	-	1442184	1443431	1247	Unique	TnInsertion-761_TA	1443184	1443185	19.7273	172	3D	1	28	G2
VK055_1451_.	+	1443584	1444033	449	Unique	TnInsertion-2359	1443890	1443891	68.3742	48	11F	1	26	H4
VK055_1453_.	-	1444958	1445179	221	Unique	TnInsertion-766_TA	1445173	1445174	2.26244	129	12F	1	9	H9
VK055_1454_.	+	1445436	1445558	122	Unique	TnInsertion-2362	1445490	1445491	45.082	60	4E	1	32	H9
VK055_1455_puuP	-	1445677	1447068	1391	Unique	TnInsertion-2365	1446803	1446804	18.9792	95	11F	1	39	D1
VK055_1456_puuA	-	1447422	1448843	1421	Unique	TnInsertion-2367	1448352	1448353	34.4828	60	9G	1	32	H8
VK055_1457_.	+	1449135	1449821	686	Unique	TnInsertion-2369	1449252	1449253	17.2012	71	8B	1	35	A9
VK055_1458_ycjC	+	1449847	1450404	557	Unique	TnInsertion-772_TA	1449996	1449997	26.93	181	8B	1	30	F6
VK055_1459_.	+	1450725	1452212	1487	Unique	TnInsertion-2372	1451504	1451505	52.4546	52	7D	2	31	D10
VK055_1460_.	-	1453492	1454433	941	Unique	TnInsertion-2376	1454404	1454405	2.97556	11	10H	1	20	E1
VK055_1461_.	+	1452215	1453495	1280	Unique	TnInsertion-776_TA	1452239	1452240	1.95312	123	1E	1	8	D9
VK055_1463_.	+	1456078	1457685	1607	Unique	TnInsertion-782_TA	1456152	1456153	4.66708	147	6D	1	14	E11
VK055_1464_.	+	1457722	1458846	1124	Unique	TnInsertion-793_TA	1457977	1457978	22.7758	157	8C	1	17	B5
VK055_1465_.	+	1458865	1460313	1448	Unique	TnInsertion-799_TA	1459991	1459992	77.8315	97	7A	1	1	B6
VK055_1466_.	+	1460371	1461336	965	Unique	TnInsertion-802_TA	1460955	1460956	60.6218	172	7G	1	28	G12
VK055_1467_.	-	1461374	1463875	2501	Unique	TnInsertion-810_TA	1463178	1463179	27.8289	163	9D	1	18	E7
VK055_1468_.	+	1464185	1465261	1076	Unique	TnInsertion-2396	1464536	1464537	32.7138	50	11E	1	31	C6
VK055_1469_frwB2	+	1465282	1465602	320	Unique	TnInsertion-812_TA	1465333	1465334	16.25	135	4E	1	11	F11
VK055_1470_dhaB1	+	1465652	1467949	2297	Unique	TnInsertion-2398	1465730	1465731	3.43927	37	1G	1	25	A2
VK055_1471_.	+	1467915	1468790	875	Unique	TnInsertion-2403	1468418	1468419	57.6	9	12E	1	20	C10
VK055_1472_frwB3	+	1468806	1469147	341	Unique	TnInsertion-825_TA	1468860	1468861	16.129	125	3D	1	9	A12
VK055_1473_.	-	1469161	1469928	767	Unique	TnInsertion-830_TA	1469281	1469282	84.2243	127	1H	1	9	F6
VK055_1474_.	-	1470005	1470175	170	Unique	TnInsertion-2408	1470022	1470023	89.4118	43	8C	1	26	B2
VK055_1475_.	-	1471020	1471895	875	Unique	TnInsertion-2412	1471603	1471604	33.2571	52	10C	1	31	E9
VK055_1476_.	+	1470190	1471023	833	Unique	TnInsertion-2409	1470212	1470213	2.7611	23	1B	1	22	E10
VK055_1477_fbpC	-	1472184	1473212	1028	Unique	TnInsertion-2415	1472517	1472518	67.5097	31	1G	1	23	H10
VK055_1478_.	-	1473214	1474716	1502	Unique	TnInsertion-2420	1474503	1474504	14.1145	69	3D	1	34	E5
VK055_1479_fbpA	-	1474810	1475826	1016	Unique	TnInsertion-2423	1475655	1475656	16.7323	50	3E	1	31	C4
VK055_1480_.	+	1475969	1476100	131	Unique	TnInsertion-846_TA	1476064	1476065	73.2824	175	2E	1	29	E10
VK055_1481_.	+	1476226	1477761	1535	Unique	TnInsertion-848_TA	1476717	1476718	32.0521	167	5F	1	27	F10
VK055_1482_.	-	1477800	1478138	338	Unique	TnInsertion-851_TA	1478124	1478125	3.84615	146	10B	1	14	C8
VK055_1483_pygB	-	1478203	1480629	2426	Unique	TnInsertion-856_TA	1480193	1480194	17.9308	142	11G	1	13	D6
VK055_1485_oppA2	-	1481168	1482742	1574	Unique	TnInsertion-866_TA	1482598	1482599	9.08513	106	1C	1	3	H7
VK055_1486_.	+	1483063	1483722	659	Unique	TnInsertion-2442	1483657	1483658	90.2883	18	4B	1	21	G10
VK055_1487_acyP	-	1484137	1484418	281	Unique	TnInsertion-869_TA	1484409	1484410	2.84698	155	5B	1	22	H9
VK055_1488_tusE	+	1483811	1484140	329	Unique	TnInsertion-868_TA	1484138	1484139	99.696	135	10F	1	11	H4	Overlaps with end of VK055_1487
VK055_1489_.	-	1484467	1485255	788	Unique	TnInsertion-2443	1484810	1484811	56.3452	20	5C	1	22	C4	Well did not grow
VK055_1490_.	-	1485273	1485827	554	Unique	TnInsertion-2445	1485500	1485501	58.8448	40	1H	1	25	E2
VK055_1491_rlmI	+	1486117	1487220	1103	Unique	TnInsertion-2447	1486642	1486643	47.6881	61	11F	1	33	B6
VK055_1492_.	+	1487280	1487597	317	Unique	TnInsertion-874_TA	1487478	1487479	62.776	186	3D	1	39	F7
VK055_1494_mgsA	+	1488196	1488654	458	Unique	TnInsertion-2450	1488315	1488316	26.2009	26	12G	2	23	B12
VK055_1495_helD	-	1488666	1490720	2054	Unique	TnInsertion-882_TA	1490607	1490608	5.45278	136	8H	1	12	A2
VK055_1497_.	+	1491309	1493444	2135	Unique	TnInsertion-887_TA	1491828	1491829	24.356	108	9D	1	4	F5
VK055_1498_sxy	-	1493458	1494075	617	Unique	TnInsertion-893_TA	1493813	1493814	42.3015	138	6C	2	12	D4
VK055_1500_sulA	+	1494403	1494912	509	Unique	TnInsertion-894_TA	1494545	1494546	28.0943	129	12A	1	10	B3
VK055_1501_ompA	+	1495265	1496335	1070	Unique	TnInsertion-2462	1495529	1495530	24.7664	61	5C	1	33	B1
VK055_1503_.	+	1497105	1498862	1757	Unique	TnInsertion-904_TA	1497581	1497582	27.1485	133	10A	1	11	B1
VK055_1505_.	-	1499808	1499924	116	Unique	TnInsertion-908_TA	1499826	1499827	83.6207	191	12E	1	40	H5
VK055_1506_.	-	1499940	1500503	563	Unique	TnInsertion-909_TA	1499954	1499955	97.3357	160	7D	1	17	H5
VK055_1507_.	-	1500500	1502140	1640	Unique	TnInsertion-919_TA	1502034	1502035	6.40244	117	11E	1	6	F10
VK055_1508_.	-	1502130	1503347	1217	Unique	TnInsertion-920_TA	1502669	1502670	55.6286	141	5A	1	13	C4
VK055_1509_ccmA2	-	1503413	1505305	1892	Unique	TnInsertion-926_TA	1504341	1504342	50.8985	129	4E	1	10	C1
VK055_1510_rlmL	-	1505333	1507438	2105	Unique	TnInsertion-928_TA	1506309	1506310	53.5867	177	8C	1	29	H11
VK055_1511_.	-	1508644	1509186	542	Unique	TnInsertion-2485	1509100	1509101	15.6827	67	12C	1	34	B2
VK055_1512_.	+	1507538	1508647	1109	Unique	TnInsertion-932_TA	1508040	1508041	45.3562	117	3A	2	6	F2
VK055_1513_pyrD	-	1509356	1510366	1010	Unique	TnInsertion-934_TA	1510359	1510360	0.594059	161	10A	1	17	H8
VK055_1515_ssuA	+	1511184	1512146	962	Unique	TnInsertion-2490	1511670	1511671	50.6237	9	12B	1	20	C8
VK055_1517_ycbM	+	1513299	1514090	791	Unique	TnInsertion-941_TA	1513886	1513887	74.3363	142	8C	1	13	E3
VK055_1519_pepN	-	1515065	1517680	2615	Unique	TnInsertion-950_TA	1517286	1517287	15.0287	101	6B	1	2	B7
VK055_1520_pncB	+	1518007	1519209	1202	Unique	TnInsertion-2498	1518154	1518155	12.3128	37	4C	1	25	A5
VK055_1521_.	-	1519252	1520418	1166	Unique	TnInsertion-957_TA	1519941	1519942	40.8233	151	7D	1	15	G3
VK055_1522_.	-	1520437	1521675	1238	Unique	TnInsertion-2503	1521267	1521268	32.8756	48	8D	1	26	G6
VK055_1523_sdaC	-	1521700	1522989	1289	Unique	TnInsertion-968_TA	1522974	1522975	1.08611	110	7D	1	4	H8
VK055_1524_dpaL	-	1523112	1524323	1211	Unique	TnInsertion-973_TA	1524029	1524030	24.1949	164	10F	1	18	G12
VK055_1525_.	+	1524635	1525096	461	Unique	TnInsertion-977_TA	1524929	1524930	63.9913	160	12C	1	17	G9
VK055_1527_ompC3	+	1527267	1528343	1076	Unique	TnInsertion-980_TA	1527693	1527694	39.684	181	7H	1	30	F10
VK055_1528_aspC	+	1528531	1529721	1190	Unique	TnInsertion-2523	1528636	1528637	8.90756	96	9H	1	39	E2
VK055_1530_.	-	1530451	1531002	551	Unique	TnInsertion-2525	1530495	1530496	91.833	78	10G	1	36	H11
VK055_1531_.	-	1531305	1533095	1790	Unique	TnInsertion-995_TA	1532510	1532511	32.6257	102	4A	1	2	E12
VK055_1532_.	+	1533109	1533222	113	Unique	TnInsertion-2531	1533154	1533155	40.708	44	8B	2	26	B7
VK055_1537_.	-	1541426	1542319	893	TPok_unique	TnInsertion-2536	1542106	1542107	23.7402	53	8H	1	31	F4
VK055_1538_.	+	1540670	1541449	779	Unique	TnInsertion-2535	1540936	1540937	34.2747	32	7B	1	24	B3
VK055_1541_.	-	1543446	1544675	1229	Unique	TnInsertion-1000_TA	1544335	1544336	27.5834	185	3C	1	35	G10
VK055_1544_.	-	1547492	1549744	2252	Unique	TnInsertion-2540	1549212	1549213	23.579	7	6B	1	19	F12
VK055_1548_aroA	-	1553093	1554331	1238	Unique	TnInsertion-1010_TA	1554184	1554185	11.7932	133	4B	1	11	A3
VK055_1549_serC	-	1554450	1555538	1088	Unique	TnInsertion-2552	1554856	1554857	62.5919	73	2D	1	36	B2
VK055_1550_.	-	1555727	1556419	692	Unique	TnInsertion-1014_TA	1556337	1556338	11.7052	175	7G	1	29	D8
VK055_1551_.	+	1556535	1558295	1760	Unique	TnInsertion-2560	1557050	1557051	29.3182	42	2H	1	25	G9
VK055_1552_focA	+	1558681	1559538	857	Unique	TnInsertion-2565	1559094	1559095	48.3081	13	4H	1	20	H10
VK055_1553_pflB2	+	1559590	1561872	2282	Unique	TnInsertion-1026_TA	1559689	1559690	4.38212	149	5H	1	15	B4
VK055_1555_.	-	1562967	1564115	1148	Unique	TnInsertion-1034_TA	1563895	1563896	19.0767	164	2F	1	18	G9
VK055_1556_.	-	1564232	1564378	146	Unique	TnInsertion-2570	1564334	1564335	29.4521	77	7H	1	36	G3
VK055_1557_.	-	1564390	1565223	833	Unique	TnInsertion-1035_TA	1564814	1564815	48.9796	122	8E	1	8	C8
VK055_1558_dmsB2	-	1565255	1565872	617	APok_unique	TnInsertion-2571	1565754	1565755	18.9627	27	5E	1	23	D5
VK055_1559_dmsA2	-	1565883	1568321	2438	Unique	TnInsertion-1046_TA	1568044	1568045	11.3208	135	7A	1	11	F7
VK055_1561_ycaJ	-	1569905	1571248	1343	Unique	TnInsertion-1047_TA	1570002	1570003	92.7029	123	10B	1	8	F8
VK055_1562_lolA	-	1571257	1571829	572	Unique	TnInsertion-2582	1571262	1571263	98.951	67	10D	1	34	C9
VK055_1564_lrp	-	1576359	1576853	494	Unique	TnInsertion-2583	1576414	1576415	88.664	23	9F	1	22	G7
VK055_1565_.	+	1577106	1577219	113	APok_unique	TnInsertion-2587	1577161	1577162	49.5575	3	11H	1	3	E12
VK055_1566_trxB	+	1577386	1578354	968	Unique	TnInsertion-2589	1577637	1577638	26.0331	23	8G	1	22	F8
VK055_1567_cydD	+	1578469	1580235	1766	Unique	TnInsertion-1054_TA	1579116	1579117	36.6931	123	3F	1	8	E7
VK055_1568_cydC	+	1580236	1581957	1721	Unique	TnInsertion-2591	1580406	1580407	9.93608	79	6F	1	37	A6
VK055_1569_aat	+	1582002	1582703	701	Unique	TnInsertion-2594	1582434	1582435	61.7689	19	4H	2	21	H7
VK055_1571_clpA	-	1583395	1585674	2279	Unique	TnInsertion-2597	1585570	1585571	4.51953	43	5G	1	25	H7
VK055_1572_clpS	-	1585705	1585947	242	Unique	TnInsertion-1061_TA	1585722	1585723	92.562	103	8F	1	2	H8
VK055_1573_cspD	+	1586348	1586569	221	Unique	TnInsertion-1066_TA	1586472	1586473	56.5611	186	12F	1	39	F5
VK055_1574_.	-	1586646	1588586	1940	Unique	TnInsertion-1070_TA	1588557	1588558	1.4433	147	9E	1	14	E8
VK055_1575_.	-	1588583	1589698	1115	Unique	TnInsertion-1071_TA	1589257	1589258	39.4619	187	4B	1	39	G12
VK055_1576_.	-	1589845	1591503	1658	Unique	TnInsertion-1078_TA	1590276	1590277	73.9445	122	4B	1	8	D1
VK055_1577_.	+	1591696	1591869	173	Unique	TnInsertion-2606	1591818	1591819	71.0983	12	12E	1	20	F12
VK055_1578_aqpZ	+	1591923	1592618	695	Unique	TnInsertion-1080_TA	1592062	1592063	20.1439	154	2D	1	16	D8
VK055_1579_.	+	1592734	1593633	899	Unique	TnInsertion-2608	1592958	1592959	25.0278	52	1E	1	31	E8
VK055_1580_hcp	+	1593777	1595429	1652	Unique	TnInsertion-1084_TA	1594314	1594315	32.5666	102	8H	1	2	E11
VK055_1581_.	+	1595473	1596408	935	Unique	TnInsertion-2615	1595900	1595901	45.7754	66	3H	1	33	H11
VK055_1583_.	+	1597206	1598924	1718	Unique	TnInsertion-1091_TA	1597796	1597797	34.4005	154	5D	2	16	D2
VK055_1584_.	+	1598963	1599964	1001	Unique	TnInsertion-2621	1599215	1599216	25.2747	8	10E	1	19	H10
VK055_1585_.	+	1599975	1601417	1442	Unique	TnInsertion-1095_TA	1600251	1600252	19.2094	105	6B	1	3	F12
VK055_1586_.	-	1602515	1603345	830	Unique	TnInsertion-1101_TA	1603205	1603206	16.747	148	4F	1	14	H8
VK055_1587_.	+	1601505	1602518	1013	Unique	TnInsertion-1098_TA	1602311	1602312	79.6644	99	12G	1	1	G3
VK055_1588_.	-	1603377	1604429	1052	Unique	TnInsertion-1102_TA	1604309	1604310	11.3118	151	3F	1	15	F2
VK055_1590_.	+	1605394	1605909	515	Unique	TnInsertion-2632	1605477	1605478	16.3107	43	2E	1	26	A2
VK055_1591_.	+	1606136	1606864	728	Unique	TnInsertion-1105_TA	1606772	1606773	87.5	183	7C	3	35	C5
VK055_1592_artI	+	1606885	1607616	731	Unique	TnInsertion-1106_TA	1607070	1607071	25.4446	124	2A	1	8	G12
VK055_1593_.	+	1607623	1608339	716	Unique	TnInsertion-1113_TA	1608235	1608236	85.6145	146	9H	1	14	E4
VK055_1594_.	+	1608339	1609007	668	Unique	TnInsertion-2634	1608491	1608492	22.9042	56	5F	1	32	C5
VK055_1595_artI2	+	1609191	1609922	731	Unique	TnInsertion-1115_TA	1609870	1609871	93.0233	99	2C	2	1	E2
VK055_1596_.	-	1610009	1610644	635	Unique	TnInsertion-2636	1610402	1610403	37.9528	25	8H	1	23	A12
VK055_1597_.	-	1610629	1611480	851	Unique	TnInsertion-2637	1611011	1611012	54.9941	96	9F	1	39	E6
VK055_1598_.	-	1611477	1612193	716	Unique	TnInsertion-1116_TA	1612154	1612155	5.30726	137	1F	1	12	B10
VK055_1599_rumB	-	1612272	1613399	1127	Unique	TnInsertion-1122_TA	1613318	1613319	7.09849	188	6D	1	40	A2
VK055_1602_.	-	1614829	1615782	953	Unique	TnInsertion-1126_TA	1615383	1615384	41.7629	162	3H	1	18	C12
VK055_1603_.	-	1615793	1616926	1133	Unique	TnInsertion-1129_TA	1615932	1615933	87.6434	161	1F	1	41	D2
VK055_1604_potF	-	1617090	1618202	1112	Unique	TnInsertion-1133_TA	1617767	1617768	39.0288	166	9E	1	27	D4
VK055_1605_.	-	1618551	1619030	479	Unique	TnInsertion-2647	1618748	1618749	58.6639	48	7E	1	26	H1
VK055_1606_.	-	1619119	1620021	902	Unique	TnInsertion-1138_TA	1619486	1619487	59.2018	143	12F	1	13	F12
VK055_1607_frp	-	1620136	1620858	722	Unique	TnInsertion-2652	1620263	1620264	82.2715	8	2F	1	20	A11
VK055_1608_.	-	1620842	1621129	287	Unique	TnInsertion-1140_TA	1620940	1620941	65.5052	176	9G	1	29	G7
VK055_1613_.	-	1625836	1627515	1679	Unique	TnInsertion-1153_TA	1627489	1627490	1.48898	146	9E	1	14	C4
VK055_1615_.	-	1628042	1628764	722	Unique	TnInsertion-1155_TA	1628649	1628650	15.7895	164	4A	1	18	G4
VK055_1617_.	-	1628953	1631499	2546	Unique	TnInsertion-2675	1631211	1631212	11.2726	29	5B	1	23	F3
VK055_1618_.	-	1631509	1632147	638	Unique	TnInsertion-2677	1631825	1631826	50.3135	7	2C	1	19	G7
VK055_1619_.	-	1632140	1633324	1184	Unique	TnInsertion-1171_TA	1632669	1632670	55.2365	150	11H	1	15	E1
VK055_1620_.	-	1633321	1633650	329	Unique	TnInsertion-2681	1633634	1633635	4.55927	12	3F	1	20	E11
VK055_1625_.	-	1636460	1636801	341	Unique	TnInsertion-2685	1636588	1636589	62.1701	8	3B	1	20	A8
VK055_1626_.	-	1636798	1637088	290	Unique	TnInsertion-2686	1636928	1636929	54.8276	79	1H	1	37	B2
VK055_1627_.	-	1637098	1637556	458	Unique	TnInsertion-1182_TA	1637519	1637520	7.86026	129	7D	1	10	A2
VK055_1628_.	-	1637553	1638650	1097	Unique	TnInsertion-1183_TA	1637786	1637787	78.6691	112	6F	2	5	E6
VK055_1630_.	-	1639374	1639814	440	Unique	TnInsertion-1185_TA	1639802	1639803	2.5	175	12A	1	29	D6
VK055_1631_.	-	1639874	1640326	452	Unique	TnInsertion-1186_TA	1640258	1640259	14.823	116	7G	1	6	E4
VK055_1632_.	-	1640423	1641124	701	Unique	TnInsertion-1188_TA	1640682	1640683	62.9101	122	4D	1	8	C12
VK055_1633_.	-	1641128	1642150	1022	Unique	TnInsertion-1189_TA	1641274	1641275	85.6164	102	12D	1	2	F7
VK055_1635_.	+	1643180	1644958	1778	Unique	TnInsertion-2696	1643831	1643832	36.6704	17	12B	1	21	E6
VK055_1636_.	+	1644955	1646004	1049	Unique	TnInsertion-1192_TA	1644972	1644973	1.71592	150	9E	1	15	C8
VK055_1638_.	-	1646630	1648651	2021	Unique	TnInsertion-2706	1647926	1647927	35.8238	16	4F	1	21	C10
VK055_1639_dam	-	1648648	1649499	851	Unique	TnInsertion-1206_TA	1649315	1649316	21.5041	167	7A	1	27	F6
VK055_1640_.	-	1649490	1649708	218	Unique	TnInsertion-1207_TA	1649491	1649492	99.0826	180	3F	1	30	E8	Overlaps with end of VK055_1639
VK055_1641_.	-	1649790	1650191	401	APok_unique	TnInsertion-2709	1650121	1650122	17.207	75	5B	1	36	D3
VK055_1643_.	-	1650813	1651217	404	Unique	TnInsertion-1210_TA	1651132	1651133	20.7921	173	4C	1	28	H9
VK055_1647_.	+	1653404	1654000	596	Unique	TnInsertion-2713	1653884	1653885	80.7047	33	5A	1	24	D4
VK055_1648_int	+	1654073	1655128	1055	Unique	TnInsertion-1214_TA	1654195	1654196	11.6588	145	9B	1	14	B3
VK055_1649_.	-	1655248	1655811	563	Unique	TnInsertion-1220_TA	1655489	1655490	57.016	133	1B	1	11	B12
VK055_1650_.	+	1655894	1657096	1202	Unique	TnInsertion-1222_TA	1656637	1656638	61.8968	149	9D	2	15	B1
VK055_1652_.	-	1657946	1659178	1232	Unique	TnInsertion-1226_TA	1658909	1658910	21.7532	172	12G	1	28	G3
VK055_1653_.	+	1659506	1660099	593	Unique	TnInsertion-1231_TA	1659923	1659924	70.489	142	10C	1	13	E2
VK055_1654_.	+	1660201	1660959	758	Unique	TnInsertion-1232_TA	1660896	1660897	91.8206	184	10C	1	35	F12
VK055_1655_dacC2	-	1660998	1662200	1202	Unique	TnInsertion-1235_TA	1661693	1661694	42.0965	100	7C	1	1	H11
VK055_1657_.	+	1664514	1665140	626	Unique	TnInsertion-1238_TA	1664537	1664538	3.83387	182	8D	1	30	G10
VK055_1658_yliI	-	1665143	1666252	1109	Unique	TnInsertion-2732	1666112	1666113	12.5338	40	2C	1	25	D7
VK055_1659_.	-	1666368	1666751	383	Unique	TnInsertion-1243_TA	1666709	1666710	10.705	163	11D	1	18	D10
VK055_1660_lacY2	+	1667130	1668371	1241	Unique	TnInsertion-1246_TA	1667463	1667464	26.9138	167	9G	1	27	F9
VK055_1662_.	-	1670563	1671474	911	Unique	TnInsertion-1249_TA	1670572	1670573	98.9023	147	5B	1	14	G11
VK055_1663_.	-	1671476	1672396	920	Unique	TnInsertion-2745	1672194	1672195	21.8478	57	7F	1	32	E5
VK055_1664_.	-	1672443	1673984	1541	Unique	TnInsertion-1252_TA	1673522	1673523	29.9156	102	4G	1	41	C6
VK055_1665_nikE2	-	1674017	1675876	1859	Unique	TnInsertion-2749	1675081	1675082	42.7111	2	1F	1	3	E5
VK055_1666_.	-	1675894	1676835	941	Unique	TnInsertion-1257_TA	1676733	1676734	10.7333	156	7G	1	16	G9
VK055_1667_.	+	1677071	1678306	1235	Unique	TnInsertion-1262_TA	1677130	1677131	4.8583	105	7E	1	3	F6
VK055_1669_.	+	1679216	1680115	899	Unique	TnInsertion-2757	1679714	1679715	55.5061	67	11C	1	34	C2
VK055_1670_.	+	1680120	1682552	2432	Unique	TnInsertion-1269_TA	1681785	1681786	68.5033	98	6H	1	1	D10
VK055_1671_.	+	1682729	1683544	815	Unique	TnInsertion-2762	1683116	1683117	47.6074	17	10E	1	21	E10
VK055_1672_.	-	1684946	1686019	1073	Unique	TnInsertion-1276_TA	1685443	1685444	53.5881	185	10E	1	35	G12
VK055_1673_.	+	1683684	1684949	1265	Unique	TnInsertion-1273_TA	1683929	1683930	19.4466	169	1B	1	28	B12
VK055_1674_exuT	+	1686319	1687620	1301	Unique	TnInsertion-1278_TA	1686823	1686824	38.8163	185	1H	1	35	G11
VK055_1675_.	+	1687636	1689999	2363	Unique	TnInsertion-1282_TA	1687723	1687724	3.72408	109	12A	1	4	G9
VK055_1676_ccmA3	-	1690133	1691701	1568	Unique	TnInsertion-2772	1691524	1691525	11.2245	56	11E	1	32	B11
VK055_1677_.	+	1691904	1692689	785	Unique	TnInsertion-2773	1692037	1692038	17.0701	80	11C	1	37	C7
VK055_1678_.	+	1692989	1693804	815	Unique	TnInsertion-1295_TA	1693012	1693013	2.94479	98	2C	1	1	C2
VK055_1679_.	-	1693949	1694665	716	Unique	TnInsertion-1301_TA	1694289	1694290	52.3743	107	11D	1	4	D10
VK055_1680_.	-	1694734	1696059	1325	Unique	TnInsertion-2781	1695548	1695549	38.4906	74	11B	1	36	C5
VK055_1681_.	-	1696280	1697392	1112	Unique	TnInsertion-1306_TA	1697227	1697228	14.7482	146	8D	1	14	D5
VK055_1682_.	-	1697389	1697862	473	Unique	TnInsertion-1308_TA	1697741	1697742	25.37	152	9F	1	15	H9
VK055_1684_.	+	1698442	1700022	1580	Unique	TnInsertion-1311_TA	1698781	1698782	21.519	102	10G	1	2	E6
VK055_1685_ail	-	1700113	1700514	401	Unique	TnInsertion-2788	1700387	1700388	31.4214	71	3F	1	34	G5
VK055_1687_.	+	1700977	1701864	887	Unique	TnInsertion-1315_TA	1701862	1701863	99.8873	173	4E	1	29	A9
VK055_1688_dps	+	1702102	1702605	503	Unique	TnInsertion-1317_TA	1702147	1702148	9.14513	192	3H	1	41	A4
VK055_1689_glnH	+	1703014	1703760	746	Unique	TnInsertion-2795	1703550	1703551	71.9839	84	6F	1	38	A3
VK055_1690_.	+	1703886	1704545	659	Unique	TnInsertion-2799	1703989	1703990	15.7815	67	10E	1	34	B3
VK055_1692_.	+	1705376	1707571	2195	Unique	TnInsertion-2807	1706622	1706623	56.8109	56	3F	1	32	C11
VK055_1693_rlmF	-	1707574	1708488	914	Unique	TnInsertion-2811	1708050	1708051	47.8118	32	11E	1	24	B5
VK055_1694_.	+	1708585	1709199	614	Unique	TnInsertion-2813	1708698	1708699	18.5668	49	12C	1	31	A8
VK055_1695_.	+	1709309	1709599	290	Unique	TnInsertion-2817	1709584	1709585	95.1724	43	7G	1	26	B3
VK055_1696_.	+	1709620	1709886	266	Unique	TnInsertion-1331_TA	1709673	1709674	20.3008	133	5G	1	11	A7
VK055_1697_.	+	1710172	1710432	260	Unique	TnInsertion-1333_TA	1710314	1710315	55	127	3G	1	9	E12
VK055_1699_.	-	1711540	1713696	2156	Unique	TnInsertion-2823	1713419	1713420	12.8015	47	9B	1	26	F1
VK055_1700_.	-	1713884	1715218	1334	Unique	TnInsertion-2825	1715157	1715158	4.49775	93	12A	1	39	B6
VK055_1701_.	-	1715433	1716425	992	Unique	TnInsertion-2826	1715851	1715852	57.7621	9	11C	1	20	C11
VK055_1702_.	-	1716425	1717270	845	Unique	TnInsertion-2827	1716751	1716752	61.3018	5	11B	1	19	D6
VK055_1703_.	-	1717284	1718033	749	Unique	TnInsertion-1343_TA	1717333	1717334	93.3244	128	12G	1	9	H3
VK055_1706_.	+	1719830	1720753	923	Unique	TnInsertion-1346_TA	1719943	1719944	12.351	110	12F	1	5	A4
VK055_1709_ccmA4	+	1722474	1724213	1739	Unique	TnInsertion-2833	1723062	1723063	33.87	49	9F	1	31	A10
VK055_1710_.	+	1724203	1725336	1133	Unique	TnInsertion-1355_TA	1724437	1724438	20.7414	183	11C	1	35	D6
VK055_1711_.	+	1725466	1726572	1106	Unique	TnInsertion-1358_TA	1725978	1725979	46.3834	118	1G	1	7	B1
VK055_1712_.	-	1726633	1726974	341	Unique	TnInsertion-1360_TA	1726638	1726639	98.2405	167	11C	1	27	H1
VK055_1713_.	+	1727202	1727963	761	Unique	TnInsertion-1362_TA	1727409	1727410	27.3325	180	9G	1	30	E1
VK055_1714_ybhO	+	1727960	1729204	1244	Unique	TnInsertion-1364_TA	1728242	1728243	22.7492	118	3E	1	7	A8
VK055_1715_.	+	1729201	1730166	965	Unique	TnInsertion-1366_TA	1729907	1729908	73.2642	102	5F	1	2	F5
VK055_1716_.	-	1730688	1731332	644	Unique	TnInsertion-1369_TA	1731073	1731074	40.0621	153	4A	1	16	C3
VK055_1717_.	-	1731438	1731890	452	Unique	TnInsertion-1374_TA	1731835	1731836	11.9469	151	1G	1	15	F3
VK055_1719_moaC	-	1732133	1732621	488	Unique	TnInsertion-2848	1732603	1732604	3.48361	90	8H	1	38	F9
VK055_1721_moaA	-	1733161	1734150	989	Unique	TnInsertion-1385_TA	1734044	1734045	10.6168	152	2C	1	15	H4
VK055_1722_.	+	1734485	1735390	905	Unique	TnInsertion-1388_TA	1735221	1735222	81.4365	128	3G	1	9	H1
VK055_1723_.	+	1735495	1737135	1640	Unique	TnInsertion-1389_TA	1736593	1736594	67.0122	189	6G	1	40	D4
VK055_1723_.	+	1735495	1737135	1640	Unique	TnInsertion-2856	1735643	1735644	9.08537	71	12B	1	41	C2
VK055_1724_basR	+	1737135	1737806	671	Unique	TnInsertion-1397_TA	1737669	1737670	79.7317	190	12B	1	40	F6
VK055_1725_.	+	1737810	1738907	1097	Unique	TnInsertion-1398_TA	1738056	1738057	22.516	151	1H	1	15	F7
VK055_1726_uvrB	-	1739156	1741177	2021	Unique	TnInsertion-2869	1740891	1740892	14.1019	73	11E	1	36	A10
VK055_1727_.	+	1741589	1741801	212	Unique	TnInsertion-2870	1741678	1741679	42.4528	17	12E	1	21	E8
VK055_1728_bioD	-	1742552	1743274	722	Unique	TnInsertion-1407_TA	1743088	1743089	25.6233	121	8D	1	8	A10
VK055_1729_.	-	1743267	1744022	755	Unique	TnInsertion-2872	1743962	1743963	7.81457	38	4G	1	25	B10
VK055_1730_bioF	-	1744006	1745163	1157	Unique	TnInsertion-2873	1744373	1744374	68.1936	16	9A	1	21	D2
VK055_1731_bioB	-	1745160	1746176	1016	Unique	TnInsertion-2875	1745752	1745753	41.6339	80	10G	1	37	D2
VK055_1732_bioA	+	1746471	1747703	1232	Unique	TnInsertion-1416_TA	1746557	1746558	7.06169	109	7G	1	4	G11
VK055_1733_.	+	1747774	1748250	476	Unique	TnInsertion-2879	1748119	1748120	72.6891	91	9A	1	38	H9
VK055_1734_.	-	1749032	1750414	1382	Unique	TnInsertion-2882	1750071	1750072	24.7467	36	1G	1	24	G9
VK055_1735_hutH	-	1750513	1752039	1526	Unique	TnInsertion-1427_TA	1751583	1751584	29.8165	103	4G	1	2	G8
VK055_1736_hutU	-	1752036	1753724	1688	Unique	TnInsertion-2887	1753312	1753313	24.3483	1	3F	1	3	C3
VK055_1737_hutC	-	1753867	1754592	725	Unique	TnInsertion-2890	1754552	1754553	5.37931	19	3B	1	21	H9
VK055_1738_hutG	-	1754654	1755610	956	Unique	TnInsertion-1434_TA	1755305	1755306	31.7992	140	5D	1	13	A5
VK055_1739_hutI	-	1755607	1756824	1217	Unique	TnInsertion-1435_TA	1755662	1755663	95.3985	166	2F	1	27	E2
VK055_1740_pemB	+	1757081	1758358	1277	Unique	TnInsertion-1439_TA	1757909	1757910	64.9178	113	6B	1	5	H6
VK055_1741_.	-	1758632	1761319	2687	Unique	TnInsertion-2896	1761117	1761118	7.48046	50	4E	1	31	B11
VK055_1742_.	-	1761371	1761802	431	Unique	TnInsertion-1444_TA	1761790	1761791	2.5522	174	1B	1	29	B2
VK055_1744_.	+	1763422	1766487	3065	Unique	TnInsertion-2907	1764244	1764245	26.8515	95	4F	1	39	D3
VK055_1745_.	+	1766484	1767449	965	Unique	TnInsertion-1455_TA	1766748	1766749	27.4611	106	10A	1	4	A6
VK055_1746_.	-	1767466	1767972	506	Unique	TnInsertion-1458_TA	1767881	1767882	17.7866	120	12F	1	7	F7
VK055_1749_.	+	1769002	1769556	554	Unique	TnInsertion-2925	1769110	1769111	19.6751	72	7G	1	34	H6
VK055_1750_.	-	1769598	1770332	734	Unique	TnInsertion-2926	1769699	1769700	86.1035	26	5G	1	23	D2
VK055_1751_ycgF2	-	1770488	1771699	1211	Unique	TnInsertion-2931	1771338	1771339	29.7275	12	2G	1	20	F8
VK055_1752_.	+	1772004	1772273	269	Unique	TnInsertion-2934	1772141	1772142	51.3011	13	11A	1	21	A2
VK055_1754_ymgB	+	1772758	1773024	266	APok_unique	TnInsertion-2938	1772877	1772878	45.1128	87	9A	2	38	C5
VK055_1756_modC	-	1775178	1776236	1058	Unique	TnInsertion-1472_TA	1775963	1775964	25.7089	156	7F	1	16	H1
VK055_1757_modD	+	1774359	1775177	818	Unique	TnInsertion-1470_TA	1775027	1775028	81.7848	123	5G	1	8	F5
VK055_1758_modB	-	1776239	1776928	689	Unique	TnInsertion-2942	1776372	1776373	80.5515	26	3A	2	23	C1
VK055_1759_modA	-	1776928	1777701	773	Unique	TnInsertion-1476_TA	1777464	1777465	30.5304	104	10F	1	3	A8
VK055_1761_.	+	1778146	1778934	788	Unique	TnInsertion-2945	1778280	1778281	17.132	41	11H	1	25	F4
VK055_1762_.	+	1779002	1780474	1472	Unique	TnInsertion-1480_TA	1779809	1779810	54.8913	170	10C	1	28	D10
VK055_1763_galE	+	1780684	1781700	1016	Unique	TnInsertion-1484_TA	1780802	1780803	11.7126	146	6G	1	14	D1
VK055_1764_galT	+	1781710	1782756	1046	Unique	TnInsertion-2950	1782754	1782755	99.9044	45	3H	2	26	C12
VK055_1765_galK	+	1782759	1783907	1148	Unique	TnInsertion-1487_TA	1783041	1783042	24.6516	101	4A	1	2	B11
VK055_1766_galM	+	1783901	1784944	1043	Unique	TnInsertion-1490_TA	1784728	1784729	79.3864	162	11B	1	18	D5
VK055_1768_.	-	1786062	1787114	1052	Unique	TnInsertion-1496_TA	1787064	1787065	4.65779	150	10G	1	15	C11
VK055_1769_.	+	1787429	1787794	365	Unique	TnInsertion-2959	1787608	1787609	49.3151	19	1F	1	22	A9
VK055_1770_pnuC	-	1788853	1789572	719	Unique	TnInsertion-1503_TA	1789543	1789544	3.8943	107	12D	1	4	C9
VK055_1771_.	+	1787912	1788856	944	Unique	TnInsertion-1499_TA	1788336	1788337	45.0212	154	6A	1	16	E1
VK055_1772_nadA	-	1789608	1790651	1043	Unique	TnInsertion-1506_TA	1790643	1790644	0.671141	164	1E	1	18	F9
VK055_1780_ygbF	-	1792389	1793183	794	Unique	TnInsertion-2968	1792890	1792891	36.7758	76	11H	1	36	E7
VK055_1783_tolA	-	1795174	1796499	1325	Unique	TnInsertion-2971	1795217	1795218	96.6792	81	3E	1	37	F3	Mutant did not grow
VK055_1789_cydB	-	1798696	1799835	1139	Unique	TnInsertion-1512_TA	1799576	1799577	22.6514	163	5F	1	18	E4
VK055_1790_cydA	-	1799851	1801419	1568	Unique	TnInsertion-2980	1801269	1801270	9.50255	72	5D	1	35	A12
VK055_1791_.	+	1801904	1802080	176	Unique	TnInsertion-1523_TA	1801939	1801940	20.4545	176	7E	1	29	F7
VK055_1793_sucD	-	1802245	1803114	869	Unique	TnInsertion-2986	1802844	1802845	30.9551	91	3H	1	38	H2
VK055_1794_sucC	-	1803114	1804280	1166	Unique	TnInsertion-1526_TA	1804213	1804214	5.66038	188	6C	1	39	H10
VK055_1797_sdhB	-	1808814	1809530	716	Unique	TnInsertion-2991	1808843	1808844	95.8101	18	1H	1	21	G12
VK055_1798_sdhA	-	1809546	1811312	1766	Unique	TnInsertion-1537_TA	1810969	1810970	19.3658	141	11H	1	13	B7
VK055_1799_sdhD	-	1811312	1811659	347	Unique	TnInsertion-2996	1811565	1811566	26.8012	45	1F	1	26	D8
VK055_1800_sdhC	-	1811653	1811928	275	Unique	TnInsertion-2997	1811654	1811655	99.2727	25	2C	1	23	B9	Overlaps with beginning of VK055_1799
VK055_1802_gltA	+	1812698	1813981	1283	Unique	TnInsertion-1540_TA	1812944	1812945	19.2518	174	4F	1	29	B11
VK055_1803_.	-	1814072	1814863	791	Unique	TnInsertion-1547_TA	1814235	1814236	79.2668	188	2A	1	40	A12
VK055_1804_pcp2	-	1814879	1815523	644	Unique	TnInsertion-1550_TA	1815509	1815510	2.01863	163	9E	1	22	H10
VK055_1805_.	-	1815533	1816528	995	Unique	TnInsertion-3006	1816509	1816510	1.80905	41	10F	1	25	E11
VK055_1806_.	-	1816525	1817250	725	Unique	TnInsertion-3007	1817185	1817186	8.82759	96	7B	1	39	E1
VK055_1807_.	-	1817332	1818075	743	Unique	TnInsertion-3008	1817333	1817334	99.7308	17	4D	1	21	F4
VK055_1808_.	-	1818065	1818997	932	Unique	TnInsertion-1554_TA	1818202	1818203	85.1931	133	9D	1	11	C6
VK055_1809_.	-	1818991	1819647	656	Unique	TnInsertion-1558_TA	1819384	1819385	39.939	136	10C	1	12	A9
VK055_1810_ybgI	-	1819662	1820405	743	Unique	TnInsertion-1561_TA	1820209	1820210	26.245	110	8G	1	5	A9
VK055_1811_.	-	1822123	1823565	1442	Unique	TnInsertion-3019	1823389	1823390	12.1359	53	8G	1	31	F9
VK055_1812_dtpD	+	1820673	1822151	1478	Unique	TnInsertion-1563_TA	1820814	1820815	9.60758	178	8G	1	30	A12
VK055_1813_.	-	1823749	1823958	209	Unique	TnInsertion-1575_TA	1823922	1823923	16.7464	153	10A	4	16	A10
VK055_1814_kdpA	+	1824354	1826033	1679	Heuristic	TnInsertion-3021	1825529	1825530	70.0417	10	2D	1	20	D7
VK055_1815_kdpB	+	1826054	1828102	2048	Unique	TnInsertion-3022	1827133	1827134	52.7344	48	12F	1	26	G11
VK055_1816_kdpC	+	1828113	1828688	575	Unique	TnInsertion-1582_TA	1828145	1828146	5.73913	102	3E	1	2	D10
VK055_1817_.	+	1828689	1831376	2687	Unique	TnInsertion-1586_TA	1829277	1829278	21.9204	131	8C	1	10	E5
VK055_1818_.	-	1832032	1832427	395	Unique	TnInsertion-3030	1832125	1832126	76.2025	47	11G	1	26	F10
VK055_1819_.	+	1831373	1832050	677	Unique	TnInsertion-3028	1831668	1831669	43.7223	29	6D	1	23	F6
VK055_1820_pgm	-	1832524	1834164	1640	Unique	TnInsertion-3033	1834088	1834089	4.57317	76	10E	1	36	D12
VK055_1825_fur	+	1837103	1837555	452	Unique	TnInsertion-1596_TA	1837484	1837485	84.5133	153	12C	1	16	C12
VK055_1826_.	+	1837677	1838120	443	Unique	TnInsertion-1598_TA	1837902	1837903	51.0158	163	10D	1	18	E12
VK055_1827_.	-	1838172	1838504	332	Unique	TnInsertion-1600_TA	1838405	1838406	29.5181	151	2C	1	15	G1
VK055_1828_.	-	1838552	1839955	1403	Unique	TnInsertion-1605_TA	1839379	1839380	40.9836	171	5A	1	28	E12
VK055_1829_.	+	1840029	1840337	308	TPok_unique	TnInsertion-1608_TA	1840067	1840068	12.6623	171	5B	1	28	E2
VK055_1831_nagE	-	1842237	1844135	1898	Unique	TnInsertion-3054	1843858	1843859	14.5416	47	10B	1	26	F2
VK055_1832_nagB	+	1844507	1845307	800	Unique	TnInsertion-3058	1844689	1844690	22.875	77	7F	1	36	F12
VK055_1833_nagA	+	1845421	1846569	1148	Unique	TnInsertion-3065	1845424	1845425	0.348432	5	12G	1	19	C1
VK055_1834_.	+	1846578	1847798	1220	Unique	TnInsertion-3070	1847024	1847025	36.6393	92	9E	1	39	A9
VK055_1835_.	+	1847915	1848667	752	Unique	TnInsertion-1628_TA	1848212	1848213	39.6277	99	2G	1	1	F6
VK055_1836_asnB	+	1848946	1850610	1664	Unique	TnInsertion-3077	1849135	1849136	11.4183	7	7H	1	19	F8
VK055_1845_miaB	+	1853073	1854497	1424	Unique	TnInsertion-3087	1854361	1854362	90.5197	12	7G	1	20	G4
VK055_1848_.	+	1856315	1857193	878	Unique	TnInsertion-3089	1856530	1856531	24.6014	52	9B	1	31	E6
VK055_1850_.	+	1859212	1860123	911	Unique	TnInsertion-1648_TA	1859914	1859915	77.1679	131	1D	1	10	F6
VK055_1851_.	+	1860288	1861028	740	Unique	TnInsertion-1650_TA	1860344	1860345	7.7027	182	8F	1	30	G12
VK055_1852_.	+	1861028	1861702	674	Unique	TnInsertion-1655_TA	1861212	1861213	27.4481	176	5E	1	29	F12
VK055_1853_.	+	1861702	1862427	725	Unique	TnInsertion-1656_TA	1862157	1862158	62.8966	123	3H	1	8	F1
VK055_1855_.	+	1862809	1864479	1670	Unique	TnInsertion-1658_TA	1863760	1863761	57.006	97	2B	1	1	B1
VK055_1856_.	+	1864545	1866338	1793	Unique	TnInsertion-1662_TA	1864958	1864959	23.0898	141	6B	1	13	B9
VK055_1857_.	-	1866384	1866866	482	Unique	TnInsertion-1669_TA	1866457	1866458	84.6473	171	2C	1	28	F4
VK055_1862_cobC	+	1872027	1872656	629	Unique	TnInsertion-1673_TA	1872175	1872176	23.6884	136	1F	1	12	A7
VK055_1868_dacC	+	1878007	1879206	1199	Unique	TnInsertion-1674_TA	1878235	1878236	19.0992	160	6A	1	17	F11
VK055_1869_.	+	1879319	1879582	263	Unique	TnInsertion-3111	1879481	1879482	61.9772	35	10B	1	24	F4
VK055_1870_lipB	+	1879687	1880331	644	TPok_unique	TnInsertion-3112	1879785	1879786	15.3727	26	8A	1	23	B10
VK055_1871_.	+	1880525	1881421	896	Unique	TnInsertion-1679_TA	1880580	1880581	6.25	98	4B	1	1	C4
VK055_1872_lipA	+	1881602	1882567	965	Unique	TnInsertion-1686_TA	1882561	1882562	99.4819	132	5H	1	10	H7
VK055_1873_ybeC	-	1882758	1882964	206	Unique	TnInsertion-1687_TA	1882932	1882933	15.0485	115	3E	1	6	C9
VK055_1874_.	-	1883207	1883995	788	Unique	TnInsertion-3121	1883213	1883214	99.1117	71	10E	1	34	G11
VK055_1876_cspE	-	1884536	1884745	209	Unique	TnInsertion-1689_TA	1884721	1884722	11.0048	132	7A	1	10	G5
VK055_1877_.	-	1884940	1885458	518	Unique	TnInsertion-1693_TA	1885395	1885396	11.9691	174	6D	1	29	B9
VK055_1878_dcuC	+	1885797	1887170	1373	Unique	TnInsertion-1698_TA	1885856	1885857	4.36999	150	6A	1	15	C10
VK055_1879_.	+	1887263	1888060	797	Unique	TnInsertion-1702_TA	1887752	1887753	61.4806	170	1A	1	28	D11
VK055_1880_rnk	+	1888239	1888649	410	Unique	TnInsertion-3133	1888409	1888410	41.7073	38	9C	2	25	B8
VK055_1881_.	+	1888836	1889264	428	Unique	TnInsertion-1706_TA	1888839	1888840	0.934579	141	11E	1	13	B4
VK055_1882_ahpF	-	1889341	1890906	1565	Unique	TnInsertion-1709_TA	1889773	1889774	72.3323	189	12E	1	40	D1
VK055_1884_.	+	1892069	1892818	749	Unique	TnInsertion-1711_TA	1892285	1892286	28.972	155	2E	1	16	F7
VK055_1885_.	+	1892999	1893931	932	Unique	TnInsertion-1714_TA	1893303	1893304	32.7253	128	6H	1	9	G6
VK055_1886_.	+	1894042	1895265	1223	Unique	TnInsertion-1715_TA	1894566	1894567	42.9272	178	5C	1	30	B2
VK055_1887_.	+	1895250	1895876	626	Unique	TnInsertion-1718_TA	1895532	1895533	45.2077	141	8F	1	13	C3
VK055_1888_.	-	1895877	1897037	1160	Unique	TnInsertion-3148	1896664	1896665	32.069	30	2F	1	23	G5
VK055_1889_mtnC	+	1897164	1897853	689	Heuristic	TnInsertion-1725_TA	1897483	1897484	46.4441	141	10D	2	13	B2
VK055_1891_dmsA3	-	1898500	1900809	2309	Unique	TnInsertion-1729_TA	1900382	1900383	18.4495	153	10B	1	16	B7
VK055_1892_.	+	1901218	1902198	980	Unique	TnInsertion-1732_TA	1902166	1902167	96.8367	163	8H	1	18	F7
VK055_1893_.	+	1902243	1903745	1502	Unique	TnInsertion-1734_TA	1903298	1903299	70.3063	110	5F	1	5	B10
VK055_1894_.	+	1903742	1904731	989	TPok_unique	TnInsertion-3152	1904644	1904645	91.3043	92	5D	2	38	H11
VK055_1895_.	+	1904728	1905732	1004	Unique	TnInsertion-1737_TA	1905178	1905179	44.9203	111	11G	1	5	E1
VK055_1896_.	+	1905744	1906685	941	Unique	TnInsertion-1738_TA	1905779	1905780	3.82572	176	12D	1	29	F2
VK055_1898_.	-	1907753	1909249	1496	Unique	TnInsertion-1743_TA	1908816	1908817	28.877	162	7D	1	18	C9
VK055_1899_mtnB	-	1909262	1909870	608	Unique	TnInsertion-1744_TA	1909342	1909343	86.6776	145	5C	1	14	C2
VK055_1900_.	+	1910322	1911584	1262	Unique	TnInsertion-1747_TA	1910984	1910985	52.5357	162	10C	1	18	D3
VK055_1902_.	+	1912813	1914051	1238	Unique	TnInsertion-1755_TA	1913775	1913776	77.7868	118	2E	1	7	B5
VK055_1904_.	+	1915269	1916078	809	Unique	TnInsertion-3159	1915294	1915295	3.21384	96	5E	1	39	D11
VK055_1905_.	+	1916189	1917547	1358	Unique	TnInsertion-1756_TA	1916315	1916316	9.35199	117	3F	1	6	F12
VK055_1906_phyK	+	1917576	1918841	1265	Unique	TnInsertion-1762_TA	1917897	1917898	25.4545	173	12C	1	28	H11
VK055_1907_mtnA	-	1918901	1919929	1028	Unique	TnInsertion-3165	1919878	1919879	4.86381	33	9G	1	24	C8
VK055_1908_mtnK	+	1920031	1921230	1199	Unique	TnInsertion-1765_TA	1920412	1920413	31.8599	159	9A	1	17	E9
VK055_1911_.	-	1922893	1924098	1205	Unique	TnInsertion-1772_TA	1924022	1924023	6.22407	125	10G	1	9	A8
VK055_1912_.	-	1924236	1925300	1064	Unique	TnInsertion-1773_TA	1924585	1924586	67.1053	153	7C	1	16	C8
VK055_1913_.	-	1925321	1926319	998	Unique	TnInsertion-1775_TA	1925809	1925810	51.002	172	6F	1	28	G11
VK055_1914_.	-	1926316	1927818	1502	Unique	TnInsertion-1779_TA	1927646	1927647	11.3848	157	12E	1	17	B3
VK055_1915_.	+	1927982	1929070	1088	Unique	TnInsertion-1783_TA	1928999	1929000	93.5662	109	1C	1	7	C6
VK055_1916_.	+	1929128	1929871	743	Unique	TnInsertion-3184	1929235	1929236	14.5357	8	5D	1	19	H6
VK055_1917_.	+	1930055	1930357	302	Unique	TnInsertion-1789_TA	1930226	1930227	56.9536	133	3H	1	11	B11
VK055_1918_.	-	1930733	1930930	197	Unique	TnInsertion-1795_TA	1930899	1930900	15.2284	188	3F	1	40	A6
VK055_1919_.	+	1930332	1930736	404	Unique	TnInsertion-1792_TA	1930374	1930375	10.6436	112	2B	1	5	E8
VK055_1920_.	-	1931035	1933140	2105	Unique	TnInsertion-3196	1932986	1932987	7.26841	28	12F	1	23	E4
VK055_1921_ybdB2	-	1933496	1933909	413	Unique	TnInsertion-1806_TA	1933827	1933828	19.6126	106	5C	1	4	A2
VK055_1922_entA	-	1933910	1934665	755	Unique	TnInsertion-1808_TA	1934614	1934615	6.62252	102	5E	1	2	D12
VK055_1923_entB	-	1934665	1935516	851	Unique	TnInsertion-3200	1935450	1935451	7.63807	66	3D	1	33	G12
VK055_1924_entE	-	1935530	1937137	1607	Unique	TnInsertion-1811_TA	1936804	1936805	20.6596	154	4C	1	16	D9
VK055_1925_entC	-	1937147	1938322	1175	Unique	TnInsertion-1813_TA	1938057	1938058	22.4681	190	4F	1	40	E11
VK055_1926_fepB	+	1938511	1939470	959	Heuristic	TnInsertion-3204	1939423	1939424	95.2033	74	12E	1	36	B5
VK055_1927_entS	-	1939849	1941090	1241	Unique	TnInsertion-3206	1940855	1940856	18.8558	26	12F	3	23	B11
VK055_1928_fepD	+	1941203	1942210	1007	Unique	TnInsertion-3208	1941258	1941259	5.56107	60	2A	1	32	G11
VK055_1931_entF	-	1944055	1947936	3881	Unique	TnInsertion-3213	1947842	1947843	2.39629	90	8F	1	38	F7
VK055_1932_.	-	1947947	1948150	203	Unique	TnInsertion-1824_TA	1948080	1948081	33.9901	142	7F	1	13	D10
VK055_1933_fes	-	1948178	1949386	1208	Unique	TnInsertion-3214	1949152	1949153	19.2881	64	3E	1	33	E2
VK055_1934_fepA	+	1949646	1951874	2228	Unique	TnInsertion-3222	1951461	1951462	81.5081	8	4C	1	20	A10
VK055_1935_entD	+	1951941	1952600	659	Unique	TnInsertion-3225	1951979	1951980	5.91806	37	5E	2	24	H10
VK055_1936_.	+	1952718	1953659	941	Unique	TnInsertion-1836_TA	1953104	1953105	41.1265	180	3B	1	30	E4
VK055_1937_.	+	1953667	1954278	611	Unique	TnInsertion-1838_TA	1953746	1953747	13.0933	111	11C	1	5	D3
VK055_1938_ccmA5	+	1954329	1955804	1475	Unique	TnInsertion-3232	1954368	1954369	2.71186	6	5A	1	19	D12
VK055_1939_.	+	1955806	1956894	1088	Unique	TnInsertion-1846_TA	1956506	1956507	64.4301	107	10D	1	4	E1
VK055_1940_.	-	1958009	1958959	950	Unique	TnInsertion-3244	1958283	1958284	71.0526	76	1D	1	36	F3
VK055_1941_.	+	1957050	1958012	962	Unique	TnInsertion-3236	1957277	1957278	23.7006	6	6F	1	19	E7
VK055_1942_.	+	1959271	1960101	830	Unique	TnInsertion-1857_TA	1959472	1959473	24.3373	166	4H	1	27	D1
VK055_1943_.	+	1960094	1961044	950	Unique	TnInsertion-1863_TA	1960427	1960428	35.1579	159	12C	1	17	E11
VK055_1944_.	+	1961106	1962497	1391	Unique	TnInsertion-3252	1961210	1961211	7.54853	54	3F	1	31	G10
VK055_1945_glpK	+	1962512	1964011	1499	Unique	TnInsertion-1872_TA	1963542	1963543	68.7792	139	6B	1	12	G7
VK055_1946_.	-	1964070	1964675	605	Unique	TnInsertion-3258	1964660	1964661	2.31405	11	1D	1	20	D12
VK055_1947_.	-	1965820	1967076	1256	Unique	TnInsertion-3263	1967013	1967014	4.93631	90	12D	1	38	F11
VK055_1948_.	+	1964930	1965823	893	Unique	TnInsertion-3260	1965131	1965132	22.6204	57	12C	1	32	E6
VK055_1950_.	-	1967793	1969826	2033	Unique	TnInsertion-3265	1968337	1968338	73.1923	36	7A	1	24	H3
VK055_1952_betB	+	1970565	1972028	1463	Unique	TnInsertion-3267	1970583	1970584	1.2987	16	10A	1	21	C1
VK055_1953_betA	+	1972042	1973706	1664	Unique	TnInsertion-1884_TA	1973148	1973149	66.5264	106	4D	1	4	B5
VK055_1954_.	-	1973827	1974522	695	Unique	TnInsertion-1888_TA	1973946	1973947	82.7338	117	10H	2	6	F5
VK055_1955_.	+	1974728	1976296	1568	Unique	TnInsertion-1890_TA	1975334	1975335	38.7117	166	10F	1	27	D3
VK055_1956_.	+	1976386	1977438	1052	TPok_unique	TnInsertion-1896_TA	1977021	1977022	60.4563	179	5B	1	30	B11
VK055_1957_.	+	1977438	1978271	833	Unique	TnInsertion-1899_TA	1977945	1977946	60.9844	98	9F	1	1	D8
VK055_1958_.	+	1978264	1979100	836	Unique	TnInsertion-3277	1978871	1978872	72.7273	91	3A	1	38	H10
VK055_1959_.	+	1979087	1979791	704	Unique	TnInsertion-1901_TA	1979625	1979626	76.5625	103	3F	1	2	H6
VK055_1960_.	-	1980417	1981754	1337	Unique	TnInsertion-1904_TA	1981614	1981615	10.3964	173	4F	1	28	H5
VK055_1961_sdh	+	1981953	1982699	746	Unique	TnInsertion-1907_TA	1982604	1982605	87.3995	124	2H	1	8	H9
VK055_1962_.	-	1982753	1983514	761	Unique	TnInsertion-1909_TA	1983406	1983407	14.0604	146	10C	1	14	D3
VK055_1964_.	-	1984187	1984828	641	Unique	TnInsertion-3293	1984260	1984261	88.4555	42	12C	1	25	H2
VK055_1965_.	-	1984876	1985727	851	Unique	TnInsertion-1912_TA	1985018	1985019	83.1962	166	12E	1	27	E1
VK055_1966_.	-	1987429	1988763	1334	Unique	TnInsertion-1918_TA	1988254	1988255	38.081	160	11E	1	17	G2
VK055_1967_.	+	1985969	1987432	1463	Unique	TnInsertion-3300	1986724	1986725	51.6746	25	1D	1	23	B4
VK055_1968_.	+	1988888	1989796	908	Unique	TnInsertion-1920_TA	1989636	1989637	82.489	109	9F	2	4	G6
VK055_1969_.	-	1989900	1991168	1268	Unique	TnInsertion-1923_TA	1990941	1990942	17.8233	101	8F	1	2	B9
VK055_1970_.	-	1991266	1992276	1010	Unique	TnInsertion-3310	1991585	1991586	68.3168	30	6D	1	23	G7
VK055_1971_.	-	1992266	1993303	1037	Unique	TnInsertion-1926_TA	1992727	1992728	55.4484	165	9C	1	27	B9
VK055_1972_.	-	1993307	1994200	893	Heuristic	TnInsertion-3313	1993779	1993780	47.0325	87	8F	1	38	C8
VK055_1973_.	-	1994203	1995156	953	Unique	TnInsertion-1930_TA	1995004	1995005	15.8447	162	4F	1	18	C8
VK055_1974_.	-	1995175	1996842	1667	APok_nonunique	TnInsertion-3315	1995404	1995405	86.2028	75	1C	1	36	C11
VK055_1976_ybdK	+	1997169	1998284	1115	Unique	TnInsertion-3319	1997204	1997205	3.2287	36	2A	1	24	G5
VK055_1977_.	+	1998332	1999051	719	Unique	TnInsertion-1936_TA	1998874	1998875	75.5216	114	5B	1	6	B9
VK055_1978_bepE	-	1999406	2002498	3092	Unique	TnInsertion-1943_TA	2000223	2000224	73.5446	134	5C	1	11	E5
VK055_1979_.	-	2002512	2003591	1079	Unique	TnInsertion-3333	2003368	2003369	20.5746	12	2D	1	20	F6
VK055_1980_.	-	2003644	2006283	2639	Unique	TnInsertion-1951_TA	2005389	2005390	33.8386	150	9F	1	15	D9
VK055_1983_ramA	-	2007136	2007477	341	Unique	TnInsertion-1953_TA	2007447	2007448	8.5044	105	2F	1	3	F8
VK055_1984_romA	-	2007508	2008608	1100	Unique	TnInsertion-1955_TA	2007740	2007741	78.8182	149	3G	1	15	C1
VK055_1985_ramR	+	2008803	2009387	584	Unique	TnInsertion-3344	2009224	2009225	72.2603	80	9C	1	37	D5
VK055_1987_nfnB	+	2009872	2010525	653	Unique	TnInsertion-3345	2010234	2010235	55.5896	79	4A	1	37	B3
VK055_1991_.	-	2012238	2012525	287	Unique	TnInsertion-3348	2012420	2012421	36.2369	61	3D	1	33	B4
VK055_1993_.	-	2013020	2014063	1043	Unique	TnInsertion-3349	2013159	2013160	86.5772	38	5G	1	25	C9
VK055_1994_.	-	2014733	2015599	866	Unique	TnInsertion-1964_TA	2014830	2014831	88.6836	138	2A	1	12	F6
VK055_1995_.	+	2015708	2017135	1427	Unique	TnInsertion-3352	2015908	2015909	14.0855	16	11C	1	21	C5
VK055_1996_.	+	2017206	2018450	1244	Unique	TnInsertion-3355	2017216	2017217	0.884244	11	8B	1	20	D11
VK055_1997_.	-	2018454	2019434	980	Unique	TnInsertion-1973_TA	2019001	2019002	44.0816	98	8E	1	1	D6
VK055_1999_.	-	2020119	2021270	1151	Unique	TnInsertion-1977_TA	2020585	2020586	59.4266	104	9H	1	3	B6
VK055_2000_.	-	2021272	2022294	1022	Unique	TnInsertion-3361	2022116	2022117	17.319	55	2F	1	32	A2
VK055_2001_.	-	2022311	2023516	1205	Unique	TnInsertion-3362	2022745	2022746	63.9004	44	6B	1	26	C4
VK055_2002_.	-	2023704	2025080	1376	Unique	TnInsertion-1986_TA	2025002	2025003	5.59593	165	4G	1	27	A7
VK055_2003_fcuA	-	2025188	2027398	2210	Unique	TnInsertion-1993_TA	2026774	2026775	28.19	141	6H	1	13	B11
VK055_2004_.	-	2027446	2028528	1082	Unique	TnInsertion-1995_TA	2028194	2028195	30.7763	120	1C	1	7	G1
VK055_2005_.	-	2028924	2030408	1484	Unique	TnInsertion-1999_TA	2029625	2029626	52.6954	111	12A	1	5	E2
VK055_2006_.	+	2030567	2031868	1301	Unique	TnInsertion-2002_TA	2030594	2030595	2.15219	146	11A	1	14	C5
VK055_2008_.	+	2032623	2034122	1499	Unique	TnInsertion-3381	2032868	2032869	16.4109	8	11E	1	19	H8
VK055_2009_.	+	2034100	2034642	542	Unique	TnInsertion-3384	2034477	2034478	69.7417	30	8B	1	23	G8
VK055_2012_hdaH	-	2035410	2036525	1115	Unique	TnInsertion-2013_TA	2036278	2036279	22.0628	119	9G	1	7	D9
VK055_2013_.	-	2036542	2037714	1172	Unique	TnInsertion-2014_TA	2036575	2036576	97.099	112	3G	1	5	F11
VK055_2014_.	-	2037832	2038515	683	Unique	TnInsertion-2016_TA	2038385	2038386	18.8873	108	1B	1	4	E12
VK055_2015_.	+	2038941	2040128	1187	Unique	TnInsertion-2017_TA	2039136	2039137	16.5122	137	5F	1	12	C2
VK055_2016_atsA	+	2040173	2041906	1733	Unique	TnInsertion-2020_TA	2040371	2040372	11.483	132	8D	1	10	G6
VK055_2017_.	+	2042006	2042770	764	Unique	TnInsertion-3395	2042600	2042601	77.8796	31	8C	2	23	G10
VK055_2018_moaF	+	2042796	2043587	791	Unique	TnInsertion-3396	2042816	2042817	2.65487	80	1B	1	37	C1
VK055_2019_.	-	2044911	2045849	938	Unique	TnInsertion-2029_TA	2045305	2045306	57.8891	136	3F	1	12	B2
VK055_2020_.	-	2045993	2046769	776	Unique	TnInsertion-2031_TA	2046498	2046499	34.7938	159	3B	1	17	E10
VK055_2021_.	-	2046789	2047967	1178	Unique	TnInsertion-2038_TA	2047899	2047900	5.68761	119	7G	1	7	D1
VK055_2023_.	-	2048472	2048927	455	Unique	TnInsertion-2039_TA	2048539	2048540	85.0549	110	3A	1	5	C4
VK055_2025_.	+	2049673	2049786	113	Unique	TnInsertion-3405	2049692	2049693	17.6991	19	10H	1	22	A2
VK055_2026_.	+	2049768	2050886	1118	Unique	TnInsertion-2043_TA	2049989	2049990	19.8569	128	12E	1	9	G2
VK055_2027_.	+	2050893	2051975	1082	Unique	TnInsertion-2050_TA	2051297	2051298	37.4307	158	6B	3	17	C5
VK055_2029_.	-	2052810	2053952	1142	Unique	TnInsertion-3411	2053694	2053695	22.5044	56	10H	1	32	C4
VK055_2031_.	-	2054432	2055103	671	Unique	TnInsertion-2053_TA	2055048	2055049	8.04769	126	4A	1	9	C6
VK055_2033_.	+	2055312	2056235	923	Unique	TnInsertion-3416	2055528	2055529	23.5103	71	2D	1	34	G2
VK055_2034_scrY2	+	2056400	2057917	1517	Unique	TnInsertion-2060_TA	2056429	2056430	1.97759	151	1E	1	15	E10
VK055_2035_sacX	+	2058022	2059392	1370	Unique	TnInsertion-3429	2058459	2058460	31.9708	38	11E	1	25	C5
VK055_2036_scrB	+	2059392	2060792	1400	Unique	TnInsertion-2071_TA	2059592	2059593	14.3571	120	3C	1	7	F5
VK055_2037_.	+	2060822	2061826	1004	Unique	TnInsertion-2072_TA	2061121	2061122	29.8805	177	2A	1	29	H6
VK055_2040_.	-	2062667	2063698	1031	Unique	TnInsertion-3441	2063068	2063069	61.0087	71	1C	1	34	G9
VK055_2041_ccmA6	-	2063709	2065193	1484	Unique	TnInsertion-2078_TA	2065163	2065164	1.95418	139	11G	1	12	F9
VK055_2043_.	-	2066579	2067598	1019	Unique	TnInsertion-2082_TA	2067343	2067344	24.9264	100	2D	1	1	H6
VK055_2046_.	-	2070414	2071586	1172	Unique	TnInsertion-2090_TA	2071568	2071569	1.45051	149	8E	1	15	B3
VK055_2047_.	-	2071583	2072503	920	APok_unique	TnInsertion-3457	2072366	2072367	14.7826	27	1E	1	23	D4
VK055_2048_.	+	2073060	2073500	440	Unique	TnInsertion-2095_TA	2073297	2073298	54.0909	160	11B	1	17	G7
VK055_2049_lysS	-	2073577	2075094	1517	Unique	TnInsertion-3463	2074391	2074392	46.2755	28	10A	1	23	E11
VK055_2050_.	-	2075426	2076901	1475	Unique	TnInsertion-2100_TA	2076870	2076871	2.0339	177	6E	1	29	G11
VK055_2051_cadA	-	2076961	2079108	2147	Unique	TnInsertion-2102_TA	2078606	2078607	23.3349	122	8H	1	8	C2
VK055_2052_yjdE	-	2079191	2080468	1277	Unique	TnInsertion-2105_TA	2080005	2080006	36.1785	110	5A	1	5	B1
VK055_2053_.	-	2080891	2082459	1568	Unique	TnInsertion-2109_TA	2082361	2082362	6.18622	99	5F	1	1	E9
VK055_2055_lpxL3	-	2083126	2084046	920	Unique	TnInsertion-2111_TA	2083184	2083185	93.587	135	12H	1	11	H3
VK055_2056_.	+	2084551	2085423	872	Unique	TnInsertion-2115_TA	2084563	2084564	1.49083	141	12D	1	13	B5
VK055_2057_gltA2	-	2085496	2086800	1304	Unique	TnInsertion-2121_TA	2086670	2086671	9.89264	126	3D	1	9	C7
VK055_2058_.	-	2086846	2086986	140	Unique	TnInsertion-3485	2086865	2086866	85.7143	47	3C	1	26	F11
VK055_2059_.	+	2087311	2087481	170	Unique	TnInsertion-3489	2087434	2087435	72.9412	80	7F	1	37	D6
VK055_2060_uraH2	-	2087560	2087961	401	Unique	TnInsertion-2127_TA	2087953	2087954	1.74564	192	11H	1	40	H10
VK055_2061_.	+	2088343	2088882	539	Unique	TnInsertion-2131_TA	2088479	2088480	25.4174	118	5H	1	7	A10
VK055_2065_cysS	-	2091639	2093024	1385	Unique	TnInsertion-2140_TA	2091640	2091641	99.8556	154	9G	1	16	E7
VK055_2068_.	+	2094567	2094866	299	Unique	TnInsertion-3503	2094674	2094675	36.1204	8	7H	1	20	A2
VK055_2070_purK	+	2095469	2096536	1067	Unique	TnInsertion-3504	2096342	2096343	81.9119	23	7D	1	22	G5
VK055_2071_selU	+	2096648	2097724	1076	Unique	TnInsertion-3505	2097289	2097290	59.6654	29	8B	1	23	F7
VK055_2072_.	-	2097832	2098977	1145	Unique	TnInsertion-2150_TA	2098963	2098964	1.13537	142	7A	1	13	C11
VK055_2073_.	-	2099159	2101573	2414	Unique	TnInsertion-3511	2099806	2099807	73.1566	76	3C	2	36	D10
VK055_2075_.	-	2101570	2102256	686	Unique	TnInsertion-2153_TA	2102220	2102221	5.10204	140	11D	1	12	H5
VK055_2076_tesA	+	2102227	2102850	623	Unique	TnInsertion-3514	2102652	2102653	68.3788	52	2E	1	31	F1
VK055_2077_.	+	2102879	2103649	770	Unique	TnInsertion-2155_TA	2103601	2103602	93.8961	149	7F	3	15	A12
VK055_2078_.	+	2103708	2104562	854	Unique	TnInsertion-2157_TA	2103861	2103862	18.0328	141	6A	2	13	B3
VK055_2079_.	-	2104669	2105451	782	Unique	TnInsertion-2159_TA	2105277	2105278	22.1228	106	10E	1	4	A3
VK055_2080_.	-	2105438	2106115	677	Unique	TnInsertion-2161_TA	2106040	2106041	10.9306	165	1D	1	27	A9
VK055_2081_.	+	2106256	2107173	917	Unique	TnInsertion-3522	2106395	2106396	15.2672	5	10C	1	19	C6
VK055_2082_cueR	-	2107625	2108035	410	Unique	TnInsertion-2165_TA	2107918	2107919	28.2927	154	7C	1	16	D11
VK055_2084_.	+	2108142	2110643	2501	Unique	TnInsertion-2166_TA	2109611	2109612	58.7765	166	1F	1	27	D8
VK055_2085_.	+	2110775	2111569	794	Unique	TnInsertion-3525	2111435	2111436	83.2494	66	12A	1	34	A6
VK055_2087_.	-	2112357	2114009	1652	Unique	TnInsertion-3529	2113933	2113934	4.53995	93	1H	1	39	B7
VK055_2088_.	+	2114332	2115525	1193	Unique	TnInsertion-3530	2114672	2114673	28.5834	77	6D	1	36	G2
VK055_2089_.	-	2115660	2115782	122	Unique	TnInsertion-2183_TA	2115771	2115772	8.19672	172	7D	1	28	F8	Overlaps with beginning of VK055_2090
VK055_2090_.	+	2115751	2117427	1676	Unique	TnInsertion-2184_TA	2115828	2115829	4.65394	173	10F	1	28	H4
VK055_2091_.	-	2117463	2118767	1304	Unique	TnInsertion-2189_TA	2118308	2118309	35.1227	191	4G	1	40	G8
VK055_2094_htpG	-	2120789	2122663	1874	Unique	TnInsertion-2200_TA	2122065	2122066	31.857	190	3H	1	40	F2
VK055_2098_apt	-	2125770	2126321	551	Unique	TnInsertion-2203_TA	2126293	2126294	4.90018	166	8C	1	27	C5
VK055_2100_.	+	2126919	2127446	527	Unique	TnInsertion-3547	2127063	2127064	27.5142	89	10G	4	38	E3
VK055_2101_.	+	2127459	2127632	173	Unique	TnInsertion-2206_TA	2127505	2127506	27.1676	148	4D	1	15	A5
VK055_2102_.	+	2127700	2128611	911	Unique	TnInsertion-2207_TA	2128339	2128340	70.2525	107	8G	2	4	C6
VK055_2103_.	-	2128647	2131994	3347	Unique	TnInsertion-2213_TA	2131856	2131857	4.09322	185	1C	1	35	G3
VK055_2104_acrR	-	2132124	2132774	650	Unique	TnInsertion-3560	2132429	2132430	52.9231	62	9E	2	41	C1
VK055_2104_acrR	-	2132124	2132774	650	Unique	TnInsertion-2217_TA	2132438	2132439	51.5385	158	3E	1	41	D1
VK055_2105_acrA	+	2132917	2134110	1193	Unique	TnInsertion-2219_TA	2133153	2133154	19.8659	133	8E	1	11	A6
VK055_2106_acrB	+	2134133	2137279	3146	Unique	TnInsertion-3564	2134138	2134139	0.190718	23	2C	1	22	E9
VK055_2107_ybaJ	+	2137765	2138139	374	Unique	TnInsertion-2229_TA	2137960	2137961	52.4064	102	3F	1	2	F2
VK055_2108_.	+	2138166	2138384	218	Unique	TnInsertion-3575	2138341	2138342	80.7339	65	12E	1	33	G3
VK055_2110_maa	+	2138543	2139109	566	Unique	TnInsertion-2231_TA	2138827	2138828	50.3534	104	6E	1	3	B2
VK055_2111_.	-	2139687	2141138	1451	Unique	TnInsertion-3579	2140542	2140543	41.0062	76	12E	1	36	E9
VK055_2112_.	+	2139242	2139712	470	Unique	TnInsertion-2232_TA	2139536	2139537	62.766	122	6H	1	8	C11
VK055_2113_rpmJ	-	2141934	2142077	143	Unique	TnInsertion-3583	2142054	2142055	15.3846	67	9B	1	34	B1
VK055_2114_.	+	2141239	2141937	698	Unique	TnInsertion-2235_TA	2141324	2141325	12.3209	143	6D	1	13	F1
VK055_2115_rpmE	-	2142074	2142337	263	TPok_unique	TnInsertion-3585	2142207	2142208	49.0494	89	9A	1	38	E2
VK055_2117_.	+	2143795	2145066	1271	Unique	TnInsertion-2240_TA	2144025	2144026	18.1747	161	6C	1	18	A9
VK055_2118_.	-	2145203	2145517	314	APok_unique	TnInsertion-3591	2145489	2145490	8.59873	63	10D	1	33	C11
VK055_2119_ganA	-	2145582	2147639	2057	Unique	TnInsertion-2249_TA	2147047	2147048	28.7312	146	4G	1	14	D10
VK055_2120_ganB	-	2147671	2148771	1100	Unique	TnInsertion-3597	2148698	2148699	6.54545	69	3G	1	34	E4
VK055_2121_.	-	2148878	2149729	851	Unique	TnInsertion-2252_TA	2149642	2149643	10.1058	179	4D	1	30	C5
VK055_2122_.	-	2149740	2150966	1226	Unique	TnInsertion-2257_TA	2150847	2150848	9.6248	98	2A	1	1	C5
VK055_2123_cycB	-	2151110	2152342	1232	Unique	TnInsertion-2258_TA	2151960	2151961	30.9253	179	3G	1	30	C11
VK055_2124_.	-	2152381	2152524	143	Unique	TnInsertion-2259_TA	2152469	2152470	37.7622	117	11H	1	6	G11
VK055_2125_malK	+	2152747	2153808	1061	Unique	TnInsertion-3603	2152877	2152878	12.3468	31	2E	1	23	G12
VK055_2127_.	+	2154060	2155601	1541	Unique	TnInsertion-2263_TA	2154153	2154154	6.09994	161	5E	1	18	A2
VK055_2129_.	+	2156073	2156936	863	Unique	TnInsertion-3607	2156702	2156703	73.0012	1	8E	1	3	C12
VK055_2130_.	-	2156981	2157595	614	Unique	TnInsertion-2271_TA	2157572	2157573	3.58306	145	2F	1	14	A11
VK055_2131_.	+	2157684	2159111	1427	Unique	TnInsertion-3611	2158539	2158540	59.986	49	7A	1	31	B5
VK055_2132_.	-	2159246	2159413	167	Unique	TnInsertion-2275_TA	2159393	2159394	11.3772	120	6D	1	7	F2
VK055_2134_.	+	2160362	2160769	407	Unique	TnInsertion-2278_TA	2160601	2160602	58.9681	134	1D	1	11	E3
VK055_2135_ybaZ	+	2160879	2161148	269	Unique	TnInsertion-3616	2161143	2161144	98.513	21	12F	4	22	C12
VK055_2136_.	-	2161186	2161677	491	Unique	TnInsertion-3619	2161662	2161663	2.85132	73	8E	1	36	A5
VK055_2137_tesB	+	2161894	2162757	863	Unique	TnInsertion-2281_TA	2162080	2162081	21.6686	165	8G	1	27	B4
VK055_2138_amtB	-	2162812	2164098	1286	Unique	TnInsertion-3627	2163740	2163741	27.7605	9	11G	1	20	B10
VK055_2139_glnK	-	2164132	2164470	338	Unique	TnInsertion-2288_TA	2164319	2164320	44.3787	146	1H	1	14	D11
VK055_2140_.	-	2164714	2166492	1778	Unique	TnInsertion-3629	2166357	2166358	7.53656	36	6C	1	24	G6
VK055_2141_.	-	2166485	2168257	1772	Unique	TnInsertion-2294_TA	2167853	2167854	22.7427	122	10E	1	8	C1
VK055_2142_.	-	2168301	2168759	458	Unique	TnInsertion-3632	2168534	2168535	48.9083	13	7F	1	20	H11
VK055_2143_.	+	2168875	2169927	1052	Unique	TnInsertion-2298_TA	2169307	2169308	41.1597	192	1E	1	41	A11
VK055_2144_cof	-	2169972	2170790	818	Unique	TnInsertion-2301_TA	2170475	2170476	38.3863	168	6H	1	28	A6
VK055_2145_.	+	2170918	2172618	1700	Unique	TnInsertion-2302_TA	2171618	2171619	41.2353	181	2H	1	30	F11
VK055_2146_queC	+	2172685	2173386	701	Unique	TnInsertion-2305_TA	2172698	2172699	1.99715	131	11F	1	10	D10
VK055_2147_.	-	2173498	2173899	401	Unique	TnInsertion-2306_TA	2173642	2173643	63.8404	158	9H	1	17	E2
VK055_2150_.	-	2174527	2176401	1874	Unique	TnInsertion-2311_TA	2176091	2176092	16.4888	97	9G	1	35	B1
VK055_2152_lon	-	2177098	2179452	2354	Unique	TnInsertion-2318_TA	2179031	2179032	17.842	122	2H	1	8	B12
VK055_2153_clpX	-	2179636	2180910	1274	Unique	TnInsertion-2321_TA	2180778	2180779	10.2826	161	1C	1	18	A7
VK055_2154_clpP	-	2181161	2181745	584	Unique	TnInsertion-2327_TA	2181684	2181685	10.274	182	10A	1	30	H3
VK055_2155_tig	-	2182094	2183392	1298	Unique	TnInsertion-2331_TA	2183338	2183339	4.0832	173	3A	1	28	H3
VK055_2157_bolA	-	2183738	2184004	266	Unique	TnInsertion-2335_TA	2183817	2183818	69.9248	177	1G	1	30	A4
VK055_2159_ampG	+	2184980	2186455	1475	Unique	TnInsertion-3670	2184992	2184993	0.881356	64	2B	1	33	D6
VK055_2160_cyoA	+	2187085	2187879	794	Unique	TnInsertion-3673	2187416	2187417	41.8136	6	4G	1	19	E12
VK055_2161_cyoB	+	2188076	2189890	1814	Unique	TnInsertion-3674	2188864	2188865	43.495	59	8A	1	32	G6
VK055_2162_cyoC	+	2189976	2190491	515	Unique	TnInsertion-3677	2190471	2190472	96.3107	73	6C	1	36	B3
VK055_2164_cyoE	+	2190832	2191719	887	Unique	TnInsertion-3678	2191360	2191361	59.6392	1	8H	1	3	C10
VK055_2165_.	+	2191968	2192300	332	Unique	TnInsertion-2354_TA	2191998	2191999	9.33735	172	3E	1	28	F9
VK055_2167_.	+	2193251	2194072	821	Unique	TnInsertion-2355_TA	2193565	2193566	38.3678	117	2H	1	6	G12
VK055_2169_.	+	2195759	2196079	320	Unique	TnInsertion-3680	2195780	2195781	6.875	20	2F	1	22	B4	Mutant did not grow
VK055_2170_.	+	2196102	2197787	1685	Unique	TnInsertion-3681	2197338	2197339	73.4125	2	7F	1	3	E9
VK055_2171_.	+	2197845	2198663	818	Unique	TnInsertion-2360_TA	2198412	2198413	69.4377	184	10D	1	35	F11
VK055_2172_.	+	2198674	2200038	1364	Unique	TnInsertion-2364_TA	2199117	2199118	32.5513	191	4F	1	40	G6
VK055_2173_.	+	2200370	2201548	1178	Unique	TnInsertion-2369_TA	2201249	2201250	74.7029	166	5A	1	27	D10
VK055_2174_.	+	2201708	2203072	1364	Unique	TnInsertion-2370_TA	2202277	2202278	41.7889	99	6E	1	1	F7
VK055_2176_apbA	+	2203799	2204710	911	Unique	TnInsertion-3691	2203839	2203840	4.50055	37	7B	1	25	A3
VK055_2177_.	+	2204673	2205275	602	Unique	TnInsertion-3694	2205104	2205105	71.7608	91	7E	1	38	H8
VK055_2179_thiI	-	2205869	2207317	1448	Unique	TnInsertion-2379_TA	2206912	2206913	27.9006	177	5C	1	29	H4
VK055_2182_dxs	+	2208660	2210522	1862	Unique	TnInsertion-2381_TA	2210520	2210521	99.9463	174	5C	3	29	A11
VK055_2183_.	+	2210583	2211557	974	Unique	TnInsertion-2382_TA	2210589	2210590	0.718686	114	5D	1	5	H8
VK055_2190_.	+	2215843	2216382	539	Unique	TnInsertion-2387_TA	2216035	2216036	35.8071	126	11H	1	9	D4
VK055_2191_.	+	2216681	2217565	884	Unique	TnInsertion-3702	2216813	2216814	15.0452	56	8D	1	32	B12
VK055_2192_.	-	2217620	2218315	695	Unique	TnInsertion-2393_TA	2218203	2218204	15.9712	148	6G	1	14	H7
VK055_2193_.	-	2218339	2218704	365	APok_unique	TnInsertion-3705	2218488	2218489	58.9041	15	11E	1	21	B8
VK055_2194_secF	-	2218841	2219812	971	Unique	TnInsertion-3707	2218852	2218853	98.7642	66	10B	1	34	A8
VK055_2197_tgt	-	2222052	2223179	1127	Unique	TnInsertion-2394_TA	2222873	2222874	27.063	107	1B	3	4	C2
VK055_2198_queA	-	2223288	2224352	1064	Unique	TnInsertion-2396_TA	2224070	2224071	26.4098	172	1D	1	28	G7
VK055_2199_.	-	2224417	2224533	116	Unique	TnInsertion-2398_TA	2224444	2224445	75.8621	117	10H	2	6	F4
VK055_2200_.	+	2224608	2225189	581	Unique	TnInsertion-3711	2224844	2224845	40.7917	65	1C	1	33	F9
VK055_2201_.	+	2225317	2225919	602	Unique	TnInsertion-2401_TA	2225859	2225860	90.1993	178	3E	1	30	H11
VK055_2202_.	+	2226266	2226709	443	Unique	TnInsertion-2402_TA	2226310	2226311	10.158	135	7D	1	11	F6
VK055_2203_.	+	2226763	2227002	239	Unique	TnInsertion-2404_TA	2226931	2226932	70.7113	147	7B	1	14	G8
VK055_2204_.	+	2227023	2228414	1391	Unique	TnInsertion-3713	2228379	2228380	97.5557	76	5H	1	36	F7
VK055_2205_.	+	2228480	2229442	962	Unique	TnInsertion-3714	2228485	2228486	0.623701	85	5H	1	38	B1
VK055_2206_fba	+	2229472	2230332	860	Unique	TnInsertion-3716	2229630	2229631	18.4884	28	7G	1	23	E6
VK055_2207_.	-	2230391	2232259	1868	Unique	TnInsertion-2415_TA	2231464	2231465	42.5054	186	8B	1	39	F1
VK055_2209_.	-	2233016	2233657	641	Unique	TnInsertion-2418_TA	2233249	2233250	63.4945	127	7E	1	9	F3
VK055_2210_.	-	2234823	2236640	1817	Unique	TnInsertion-3728	2236013	2236014	34.4524	9	9A	1	20	C4
VK055_2211_.	+	2233924	2234826	902	Unique	TnInsertion-2419_TA	2234029	2234030	11.7517	147	6G	1	14	F3
VK055_2212_.	-	2236792	2238165	1373	Unique	TnInsertion-2436_TA	2238144	2238145	1.45666	136	2C	1	11	H8
VK055_2213_brnQ	-	2238252	2239571	1319	Unique	TnInsertion-2438_TA	2239539	2239540	2.35027	119	3D	1	7	C10
VK055_2215_phoR	-	2239985	2241280	1295	Unique	TnInsertion-2442_TA	2241233	2241234	3.55212	99	6C	1	1	E7
VK055_2216_phoB	-	2241302	2241991	689	Unique	TnInsertion-2444_TA	2241687	2241688	43.9768	100	11C	1	2	A2
VK055_2217_sbcD	+	2242174	2243379	1205	Unique	TnInsertion-2447_TA	2242839	2242840	55.2697	150	8E	1	15	E2
VK055_2218_.	+	2243376	2246513	3137	Unique	TnInsertion-3743	2243919	2243920	17.3414	50	4C	1	31	C5
VK055_2221_.	-	2248576	2248860	284	Unique	TnInsertion-2456_TA	2248595	2248596	92.9577	190	1C	1	40	F8
VK055_2222_.	-	2248938	2249603	665	Unique	TnInsertion-2462_TA	2249562	2249563	6.01504	129	1D	2	9	H4
VK055_2224_aroL	-	2250132	2250665	533	Unique	TnInsertion-3753	2250218	2250219	83.6773	17	7G	1	21	F1
VK055_2225_.	-	2251701	2252123	422	Unique	TnInsertion-2471_TA	2251870	2251871	59.7156	160	2E	1	17	G8
VK055_2226_.	+	2250994	2251704	710	Unique	TnInsertion-2469_TA	2251351	2251352	50.4225	176	9A	1	29	G4
VK055_2227_proC	+	2252276	2253085	809	Unique	TnInsertion-2473_GA	2252279	2252280	0.494438	99	4F	1	1	E3
VK055_2228_.	-	2253152	2253469	317	Unique	TnInsertion-2474_TA	2253172	2253173	93.3754	147	8H	1	14	G10
VK055_2229_phoA	-	2253561	2254976	1415	Unique	TnInsertion-2482_TA	2254865	2254866	7.77385	114	12E	1	6	A4
VK055_2231_.	-	2255640	2256839	1199	Unique	TnInsertion-2483_TA	2255795	2255796	86.9892	145	11D	1	14	C3
VK055_2232_.	-	2257009	2257692	683	Unique	TnInsertion-2486_TA	2257070	2257071	90.9224	181	5C	1	30	G8
VK055_2233_.	+	2257792	2258889	1097	Unique	TnInsertion-2490_TA	2257887	2257888	8.75114	179	10D	1	30	C4
VK055_2234_.	-	2258922	2259125	203	Unique	TnInsertion-3769	2259059	2259060	32.0197	67	11G	1	34	B9
VK055_2235_.	-	2259677	2260747	1070	Unique	TnInsertion-2496_TA	2260374	2260375	34.7664	135	4A	1	11	G4
VK055_2237_.	-	2260802	2262022	1220	Unique	TnInsertion-3779	2261835	2261836	15.2459	12	11A	1	20	F2
VK055_2238_.	-	2262140	2262673	533	Unique	TnInsertion-3780	2262426	2262427	46.1538	52	6F	1	31	E10
VK055_2239_yaiH	+	2262883	2264031	1148	Unique	TnInsertion-2508_TA	2262993	2262994	9.66899	148	1C	1	14	H5
VK055_2241_.	+	2265441	2267159	1718	Unique	TnInsertion-3784	2265818	2265819	22.0023	79	9E	1	37	A10
VK055_2242_.	-	2267322	2268173	851	Unique	TnInsertion-3788	2268039	2268040	15.6287	26	12C	1	23	C9
VK055_2243_.	-	2268170	2268997	827	Unique	TnInsertion-3793	2268709	2268710	34.7037	49	3H	1	31	A11
VK055_2245_tauA	-	2269773	2270735	962	Unique	TnInsertion-3799	2270504	2270505	23.9085	79	9G	1	37	A11
VK055_2246_.	-	2270975	2271907	932	Unique	TnInsertion-2532_TA	2271696	2271697	22.5322	152	3E	1	15	H5
VK055_2247_.	-	2271894	2273303	1409	Unique	TnInsertion-3805	2272304	2272305	70.8304	2	12F	1	3	E8
VK055_2248_eat	+	2273578	2274957	1379	Unique	TnInsertion-3809	2273754	2273755	12.8354	54	11E	1	31	H1
VK055_2249_.	+	2274967	2276355	1388	TPok_unique	TnInsertion-3815	2275599	2275600	45.6052	85	11D	1	38	A10
VK055_2250_.	+	2276352	2277128	776	Unique	TnInsertion-3819	2276390	2276391	5.02577	20	10F	1	22	B2
VK055_2251_.	+	2277674	2278810	1136	Unique	TnInsertion-2543_TA	2278352	2278353	59.7711	163	5B	1	18	F2
VK055_2252_.	+	2278830	2279729	899	Unique	TnInsertion-3825	2278887	2278888	6.45161	81	4G	1	37	E1
VK055_2253_livM	+	2279729	2280778	1049	Unique	TnInsertion-3828	2279779	2279780	4.86177	27	7F	1	23	D11
VK055_2254_.	+	2280765	2281547	782	Unique	TnInsertion-2548_TA	2281137	2281138	47.6982	108	12C	1	4	F9
VK055_2255_livF	+	2281540	2282235	695	Unique	TnInsertion-2550_TA	2281612	2281613	10.5036	100	3F	1	1	G10
VK055_2256_.	-	2282352	2282516	164	Unique	TnInsertion-3834	2282363	2282364	92.6829	71	11G	1	34	G10
VK055_2257_.	-	2282646	2282804	158	Unique	TnInsertion-2552_TA	2282767	2282768	22.7848	158	5E	1	17	D6
VK055_2258_.	+	2282857	2283666	809	Unique	TnInsertion-2554_TA	2283159	2283160	37.4536	163	6F	1	18	E10
VK055_2259_.	+	2283668	2284486	818	Unique	TnInsertion-2558_TA	2283681	2283682	1.71149	153	4E	1	16	B1
VK055_2261_.	+	2285225	2285914	689	Unique	TnInsertion-2560_TA	2285609	2285610	55.8781	179	10F	1	30	D1
VK055_2262_.	-	2285918	2286592	674	Unique	TnInsertion-3836	2286324	2286325	39.6142	17	1C	1	21	E7
VK055_2263_.	-	2286597	2288222	1625	Unique	TnInsertion-2572_TA	2287972	2287973	15.3231	136	10B	1	12	A5
VK055_2264_.	-	2288230	2290704	2474	Unique	TnInsertion-3847	2289245	2289246	58.9329	76	5D	1	36	E11
VK055_2265_.	-	2290781	2291449	668	Unique	TnInsertion-2580_TA	2291293	2291294	23.2036	176	10E	1	29	F8
VK055_2266_.	-	2291508	2292095	587	Unique	TnInsertion-2582_TA	2291764	2291765	56.2181	127	6C	1	9	F1
VK055_2267_.	-	2292170	2292712	542	Unique	TnInsertion-2583_TA	2292488	2292489	41.1439	115	5F	1	6	D6
VK055_2268_phnC	+	2293559	2294401	842	Unique	TnInsertion-2586_TA	2294250	2294251	82.1853	160	3D	1	17	H1
VK055_2270_phnE	+	2295429	2296301	872	Unique	TnInsertion-3857	2295850	2295851	48.3945	55	6C	1	32	B1
VK055_2271_phnE2	+	2296298	2297182	884	Unique	TnInsertion-3860	2296547	2296548	28.2805	44	11B	1	26	C1
VK055_2275_.	-	2299808	2300473	665	Unique	TnInsertion-3863	2300413	2300414	8.87218	6	8G	1	19	E3
VK055_2277_.	+	2301851	2302417	566	Unique	TnInsertion-2595_TA	2302255	2302256	71.5548	104	10D	2	3	A3
VK055_2278_.	-	2302462	2303514	1052	Unique	TnInsertion-2596_TA	2302604	2302605	86.4068	119	7A	1	7	E9
VK055_2279_.	+	2303527	2303649	122	APok_unique	TnInsertion-3868	2303607	2303608	66.3934	39	4E	2	25	C10
VK055_2280_proB	+	2303804	2304907	1103	Unique	TnInsertion-2599_TA	2303935	2303936	11.9674	183	11H	1	35	D1
VK055_2281_proA	+	2304918	2306171	1253	Unique	TnInsertion-2600_TA	2305494	2305495	46.0495	116	9D	1	6	E10
VK055_2285_.	+	2309279	2310079	800	Unique	TnInsertion-3879	2309284	2309285	0.75	60	1D	1	32	G10
VK055_2286_.	+	2310097	2310546	449	Unique	TnInsertion-3880	2310346	2310347	55.6793	43	7B	1	26	A10
VK055_2287_fimH	-	2310700	2311647	947	Unique	TnInsertion-2609_TA	2311367	2311368	29.4615	155	9G	1	16	F8
VK055_2288_.	-	2312717	2315350	2633	Unique	TnInsertion-2618_TA	2313139	2313140	83.9347	104	11H	1	3	B10
VK055_2292_.	-	2318461	2321106	2645	Unique	TnInsertion-2632_TA	2320965	2320966	5.29301	138	5H	1	12	D12
VK055_2293_acoA	+	2321480	2322439	959	Unique	TnInsertion-3900	2321730	2321731	26.1731	31	9A	1	23	H2
VK055_2294_acoB	+	2322451	2323470	1019	Unique	TnInsertion-3903	2322775	2322776	31.894	2	12E	1	3	E3
VK055_2295_.	+	2323474	2325009	1535	Unique	TnInsertion-2643_TA	2324616	2324617	74.4625	171	1B	1	28	F3
VK055_2296_lpdA	+	2324999	2326396	1397	Unique	TnInsertion-2646_TA	2325093	2325094	6.80029	119	3A	1	7	D2
VK055_2298_.	+	2327340	2328131	791	Unique	TnInsertion-3918	2327987	2327988	81.9216	55	4A	1	32	B5
VK055_2300_.	+	2328718	2330256	1538	Unique	TnInsertion-2654_TA	2328778	2328779	3.96619	174	3D	1	29	B3
VK055_2301_.	+	2330268	2331029	761	Unique	TnInsertion-2659_TA	2330379	2330380	14.7175	146	3H	1	14	D4
VK055_2302_.	+	2331046	2332041	995	Unique	TnInsertion-3931	2331325	2331326	28.1407	59	6B	1	32	F12
VK055_2303_.	+	2332130	2333392	1262	Unique	TnInsertion-2663_TA	2332185	2332186	4.4374	115	2C	1	6	C2
VK055_2304_.	+	2333529	2333663	134	APok_unique	TnInsertion-3935	2333661	2333662	99.2537	51	6G	1	31	D7
VK055_2305_.	+	2333703	2334248	545	Unique	TnInsertion-3936	2334126	2334127	77.7982	60	9F	1	33	A6
VK055_2306_.	-	2334289	2335038	749	APok_unique	TnInsertion-3937	2334975	2334976	8.2777	75	7F	1	36	D1
VK055_2307_.	-	2335096	2335353	257	Unique	TnInsertion-2669_TA	2335247	2335248	40.856	168	2G	1	28	A7
VK055_2308_.	+	2335815	2336792	977	Unique	TnInsertion-2671_TA	2336259	2336260	45.5476	182	1C	1	35	B11
VK055_2309_.	+	2336820	2338088	1268	Unique	TnInsertion-2674_TA	2337318	2337319	39.3533	130	4H	1	10	D4
VK055_2310_.	+	2338114	2339562	1448	Unique	TnInsertion-2679_TA	2338542	2338543	29.6271	176	3B	1	29	G1
VK055_2311_gabT	+	2339575	2340858	1283	Unique	TnInsertion-2683_TA	2340217	2340218	50.1169	112	4D	2	41	C8
VK055_2312_gabP	+	2340994	2342394	1400	Unique	TnInsertion-2684_TA	2341058	2341059	4.64286	121	8E	1	7	H7
VK055_2313_ygaE	+	2342440	2343132	692	Unique	TnInsertion-3949	2342476	2342477	5.34682	21	6A	1	22	D2
VK055_2315_.	-	2343674	2344918	1244	Unique	TnInsertion-2702_TA	2344231	2344232	55.1447	106	9D	1	4	B2
VK055_2317_.	+	2345740	2347197	1457	Unique	TnInsertion-3956	2345818	2345819	5.4221	84	10C	1	37	G10
VK055_2319_.	-	2347695	2348750	1055	Unique	TnInsertion-2708_TA	2348473	2348474	26.1611	100	1G	1	1	H7
VK055_2322_nqrF	-	2350211	2351434	1223	Unique	TnInsertion-2716_TA	2350695	2350696	60.3434	177	7A	1	30	A3
VK055_2323_nqrE	-	2351447	2352043	596	Unique	TnInsertion-2717_TA	2351473	2351474	95.4698	108	7H	1	4	G4
VK055_2325_nqrC	-	2352681	2353475	794	Unique	TnInsertion-2721_TA	2353451	2353452	2.89673	125	2G	1	9	A5
VK055_2326_nqrB	-	2353468	2354706	1238	Unique	TnInsertion-3967	2354489	2354490	17.4475	33	10B	1	24	D1
VK055_2327_nqrA	-	2354710	2356053	1343	Unique	TnInsertion-3969	2355947	2355948	7.81832	21	4E	1	22	D3
VK055_2328_.	-	2357176	2357943	767	Unique	TnInsertion-2732_TA	2357398	2357399	70.9257	98	9E	1	1	D12
VK055_2329_.	+	2356465	2357205	740	Unique	TnInsertion-3971	2356569	2356570	14.1892	30	8E	1	23	G3
VK055_2331_.	+	2358839	2361283	2444	Unique	TnInsertion-2734_TA	2358853	2358854	0.613748	154	2C	1	16	D3
VK055_2332_.	+	2361462	2362232	770	Unique	TnInsertion-3985	2362088	2362089	81.4286	21	9F	1	22	E2
VK055_2333_.	-	2362263	2362718	455	Unique	TnInsertion-3986	2362694	2362695	5.05495	52	9C	1	31	E2
VK055_2334_.	+	2362957	2363838	881	APok_nonunique	TnInsertion-3990	2363263	2363264	34.8468	34	4E	1	24	D9
VK055_2337_.	-	2365368	2366036	668	Unique	TnInsertion-2749_TA	2365706	2365707	49.2515	106	4A	1	4	A12
VK055_2339_gloB	+	2366123	2366878	755	Unique	TnInsertion-2751_TA	2366316	2366317	25.6954	145	4G	1	14	B6
VK055_2340_.	+	2367262	2368317	1055	Unique	TnInsertion-2758_TA	2367768	2367769	48.0569	117	3E	1	6	H4
VK055_2341_.	-	2368375	2369145	770	Unique	TnInsertion-2761_TA	2368931	2368932	27.6623	115	2E	1	6	D3
VK055_2342_.	-	2369237	2370013	776	Unique	TnInsertion-2764_TA	2369676	2369677	43.299	177	10E	1	29	H9
VK055_2343_.	-	2370137	2371327	1190	Unique	TnInsertion-2768_TA	2370544	2370545	65.7143	171	9F	1	28	F2
VK055_2344_.	+	2371432	2372337	905	Unique	TnInsertion-2773_TA	2371962	2371963	58.674	119	7B	1	7	E1
VK055_2345_.	-	2372383	2373186	803	Unique	TnInsertion-2776_TA	2372790	2372791	49.1905	172	5F	1	28	G10
VK055_2352_yaeD	-	2379106	2379672	566	Unique	TnInsertion-2780_TA	2379154	2379155	91.3428	156	12F	1	17	A4
VK055_2353_metN	+	2379861	2380892	1031	Unique	TnInsertion-4022	2380342	2380343	46.7507	49	8F	1	31	B1
VK055_2354_.	+	2380897	2381538	641	Unique	TnInsertion-2786_TA	2381434	2381435	83.9314	140	12D	1	13	A12
VK055_2355_metQ2	+	2381582	2382397	815	Unique	TnInsertion-4025	2382260	2382261	83.3129	6	10D	1	19	F5
VK055_2356_.	+	2382556	2382912	356	Unique	TnInsertion-2789_TA	2382657	2382658	28.6517	147	3C	1	14	F11
VK055_2357_.	+	2382909	2383616	707	Unique	TnInsertion-4029	2382954	2382955	6.50636	41	8H	1	25	F1
VK055_2359_.	+	2385506	2386348	842	Unique	TnInsertion-2790_TA	2385538	2385539	3.91924	136	8D	1	11	H11
VK055_2360_.	-	2386480	2387178	698	Unique	TnInsertion-2795_TA	2386902	2386903	39.3983	109	5A	1	7	B11
VK055_2362_.	-	2387631	2388176	545	Unique	TnInsertion-2796_TA	2387855	2387856	58.7156	119	6D	1	7	E2
VK055_2365_.	-	2390201	2390590	389	Unique	TnInsertion-2804_TA	2390563	2390564	6.6838	161	11C	1	18	A3
VK055_2366_.	-	2390637	2392790	2153	Unique	TnInsertion-2808_TA	2392606	2392607	8.49977	112	3B	1	5	E7
VK055_2373_lpxD	-	2400476	2401501	1025	Unique	TnInsertion-2810_TA	2400477	2400478	99.8049	111	4C	1	5	E5
VK055_2384_map2	+	2412837	2413631	794	Unique	TnInsertion-2816_TA	2412842	2412843	0.755668	148	11A	1	14	G12
VK055_2385_glnD	+	2413749	2416352	2603	Unique	TnInsertion-4055	2414374	2414375	24.0492	56	10D	1	32	C6
VK055_2390_dgt	-	2420712	2422226	1514	Unique	TnInsertion-2828_TA	2421592	2421593	41.8098	167	3B	1	27	F12
VK055_2392_yadT	+	2423001	2423801	800	Unique	TnInsertion-4066	2423750	2423751	93.75	40	7C	1	25	E9
VK055_2395_clcA	-	2424959	2426377	1418	Unique	TnInsertion-2832_TA	2425614	2425615	53.7377	135	12C	1	11	G11
VK055_2397_.	-	2427975	2429957	1982	Unique	TnInsertion-2836_TA	2428921	2428922	52.22	180	7B	1	41	D7
VK055_2399_.	-	2430844	2431641	797	Unique	TnInsertion-2838_TA	2430908	2430909	91.8444	189	8F	1	40	D3
VK055_2400_.	-	2431687	2433816	2129	Unique	TnInsertion-2843_TA	2432961	2432962	40.1127	133	10B	1	11	B4
VK055_2401_.	+	2433778	2433921	143	Unique	TnInsertion-2848_TA	2433900	2433901	86.014	109	7E	1	7	C5
VK055_2402_mrcB	-	2434129	2436684	2555	Unique	TnInsertion-4092	2436165	2436166	20.274	17	4A	1	21	D12
VK055_2404_.	-	2437685	2438242	557	Unique	TnInsertion-2859_TA	2437884	2437885	64.0934	165	6G	1	27	B10
VK055_2405_pulA	-	2438499	2441807	3308	Unique	TnInsertion-4109	2441536	2441537	8.16203	8	6D	1	19	H2
VK055_2407_gspC	+	2442129	2442956	827	Unique	TnInsertion-4111	2442196	2442197	8.22249	18	4A	2	21	F6
VK055_2408_gspD	+	2442966	2444939	1973	Unique	TnInsertion-2871_TA	2443216	2443217	12.7217	112	4A	1	5	E10
VK055_2409_gspE	+	2444966	2446429	1463	Unique	TnInsertion-2877_TA	2445149	2445150	12.5769	166	6A	1	27	C7
VK055_2410_gspF	+	2446431	2447645	1214	Unique	TnInsertion-2880_TA	2446892	2446893	38.056	104	10B	1	3	A10
VK055_2412_gspH	+	2448118	2448603	485	Unique	TnInsertion-4120	2448279	2448280	33.4021	43	3C	1	26	A8
VK055_2415_.	+	2449588	2450541	953	Unique	TnInsertion-2885_TA	2450421	2450422	87.5131	119	3B	1	7	E10
VK055_2416_gspL	+	2450558	2451721	1163	APok_unique	TnInsertion-4123	2451113	2451114	47.8074	51	3B	1	31	D2
VK055_2418_.	+	2452189	2452935	746	Unique	TnInsertion-4124	2452231	2452232	5.76408	9	11A	1	20	B4
VK055_2420_hrpB	-	2453780	2456209	2429	Unique	TnInsertion-4129	2455772	2455773	17.9498	23	6F	1	22	F3
VK055_2422_sfsA	+	2456818	2457534	716	Unique	TnInsertion-4131	2457023	2457024	28.7709	38	9D	1	25	C4
VK055_2423_dksA	+	2457697	2458152	455	Unique	TnInsertion-2895_TA	2458150	2458151	99.7802	103	7B	1	2	H9
VK055_2424_gluQ	+	2458212	2459093	881	Unique	TnInsertion-4139	2458325	2458326	12.9398	17	11G	1	21	D11
VK055_2427_panB	+	2461147	2461938	791	Unique	TnInsertion-2898_TA	2461583	2461584	55.2465	192	4E	1	41	B3
VK055_2428_panC	+	2461950	2462804	854	Unique	TnInsertion-2902_TA	2462562	2462563	71.7799	116	5C	1	6	E11
VK055_2429_panD	+	2462897	2463277	380	Unique	TnInsertion-4143	2462960	2462961	16.8421	43	8D	1	26	A3
VK055_2430_.	-	2463313	2464560	1247	Unique	TnInsertion-2908_TA	2464011	2464012	43.9455	154	3F	1	16	D12
VK055_2432_.	-	2465188	2465955	767	Unique	TnInsertion-2919_TA	2465739	2465740	28.0313	129	5E	1	10	B2
VK055_2434_yadF	+	2467066	2467728	662	Unique	TnInsertion-4154	2467262	2467263	29.7583	78	4C	1	36	G12
VK055_2435_hpt	-	2467788	2468324	536	Unique	TnInsertion-2925_TA	2467819	2467820	94.0299	109	2B	1	7	C7
VK055_2437_.	+	2468565	2470919	2354	Unique	TnInsertion-2927_TA	2468608	2468609	1.86916	121	7F	1	7	H5
VK055_2438_.	-	2471003	2472613	1610	Unique	TnInsertion-2932_TA	2472346	2472347	16.5217	132	1G	1	10	G8
VK055_2440_.	+	2473354	2473764	410	Unique	TnInsertion-2934_TA	2473618	2473619	64.6341	106	4E	1	4	B3
VK055_2441_.	+	2473761	2475704	1943	Unique	TnInsertion-4163	2475170	2475171	72.5682	60	3H	1	33	A4
VK055_2442_speE	+	2475854	2476714	860	Unique	TnInsertion-2941_TA	2476040	2476041	21.7442	139	7C	1	12	G3
VK055_2443_speD	+	2476739	2477533	794	Unique	TnInsertion-2943_TA	2476811	2476812	9.19395	113	11H	1	5	G3
VK055_2444_.	-	2477606	2477968	362	Unique	TnInsertion-4174	2477694	2477695	75.4144	35	8F	1	24	F8
VK055_2445_acnB	-	2478155	2480674	2519	Unique	TnInsertion-2949_TA	2478198	2478199	98.2533	149	4A	1	15	C4
VK055_2447_.	+	2481343	2482791	1448	Unique	TnInsertion-2955_TA	2481885	2481886	37.5	114	9B	1	6	B2
VK055_2448_.	+	2482803	2483609	806	Unique	TnInsertion-4177	2483244	2483245	54.8387	84	11H	1	37	H11
VK055_2449_.	-	2483655	2483939	284	Unique	TnInsertion-4179	2483881	2483882	20.0704	84	9D	1	37	H6
VK055_2451_aceF	-	2485735	2487633	1898	Unique	TnInsertion-4185	2487108	2487109	27.608	81	10D	1	37	E7
VK055_2452_aceE	-	2487648	2490311	2663	Unique	TnInsertion-2972_TA	2488960	2488961	50.6947	163	7B	1	18	E11
VK055_2453_pdhR	-	2490448	2491227	779	TPok_unique	TnInsertion-2975_TA	2490449	2490450	99.7433	191	9E	1	40	F9
VK055_2455_.	+	2491871	2493241	1370	Unique	TnInsertion-4201	2492169	2492170	21.8248	52	2G	1	31	E5
VK055_2456_gph2	+	2493426	2494832	1406	Unique	TnInsertion-2984_TA	2493539	2493540	8.10811	190	5C	1	40	D12
VK055_2457_.	+	2494832	2495782	950	Unique	TnInsertion-2992_TA	2494909	2494910	8.21053	132	12B	1	10	G2
VK055_2458_.	-	2496018	2496872	854	Unique	TnInsertion-3006_TA	2496824	2496825	5.50351	148	3G	1	14	H3
VK055_2460_nadC	+	2497566	2498459	893	Unique	TnInsertion-4220	2498396	2498397	93.0571	33	1H	1	24	D6
VK055_2462_.	+	2499083	2500468	1385	Unique	TnInsertion-4221	2500247	2500248	84.1155	92	5F	1	39	A10
VK055_2463_.	+	2500458	2501663	1205	TPok_unique	TnInsertion-4222	2500632	2500633	14.5228	85	9F	1	41	C4
VK055_2464_guaC	-	2501700	2502743	1043	Unique	TnInsertion-3017_TA	2502327	2502328	39.7891	190	1B	1	40	F3
VK055_2466_.	+	2503707	2504450	743	Unique	TnInsertion-4227	2503739	2503740	4.44145	64	6B	1	33	D9
VK055_2467_.	+	2504460	2504654	194	Unique	TnInsertion-4228	2504543	2504544	43.299	81	12C	1	37	E11
VK055_2468_mutT	-	2504707	2505099	392	Unique	TnInsertion-3020_TA	2504892	2504893	52.551	113	6H	1	5	H4
VK055_2488_.	-	2527257	2528261	1004	Unique	TnInsertion-4232	2528035	2528036	22.4104	42	10C	1	25	G7
VK055_2489_ilvN	-	2528442	2528933	491	Unique	TnInsertion-3037_TA	2528846	2528847	17.5153	165	4F	1	27	A11
VK055_2490_ilvB	-	2528936	2530660	1724	Unique	TnInsertion-3044_TA	2530560	2530561	5.74246	190	7H	1	40	D10
VK055_2493_leuA	+	2532819	2534390	1571	Unique	TnInsertion-4245	2533115	2533116	18.9052	83	12D	1	37	F12
VK055_2494_leuB	+	2534390	2535481	1091	Unique	TnInsertion-3049_TA	2534822	2534823	39.6884	106	12F	1	4	A10
VK055_2495_leuC	+	2535484	2536884	1400	Unique	TnInsertion-3055_TA	2535529	2535530	3.28571	189	5D	1	40	B7
VK055_2496_leuD	+	2536895	2537500	605	Unique	TnInsertion-3059_TA	2537096	2537097	33.3884	130	11B	2	10	C8
VK055_2498_ydiB	+	2539941	2540804	863	Unique	TnInsertion-3061_TA	2539955	2539956	1.73812	165	9D	1	27	A5
VK055_2499_.	+	2540815	2542029	1214	Unique	TnInsertion-4264	2541033	2541034	18.0395	96	11G	1	39	E3
VK055_2501_.	-	2542853	2543749	896	Unique	TnInsertion-4273	2543079	2543080	74.6652	18	10B	1	21	G8
VK055_2502_.	+	2544083	2545291	1208	Unique	TnInsertion-4275	2545211	2545212	93.4603	8	4H	2	19	G11
VK055_2503_.	-	2545325	2546509	1184	Unique	TnInsertion-4279	2546346	2546347	13.6824	49	2H	1	31	A7
VK055_2505_.	+	2547017	2548672	1655	Unique	TnInsertion-3086_TA	2547151	2547152	8.1571	143	8G	1	13	E10
VK055_2506_thiB	+	2548962	2549945	983	Unique	TnInsertion-4286	2549331	2549332	37.6399	49	6C	1	31	A12
VK055_2507_thiP	+	2549960	2551531	1571	Unique	TnInsertion-3100_TA	2550291	2550292	21.133	134	3C	1	11	D7
VK055_2508_yabI	-	2552203	2552970	767	Unique	TnInsertion-3105_TA	2552868	2552869	13.1682	120	3A	1	7	F4
VK055_2509_thiQ	+	2551515	2552216	701	Unique	TnInsertion-4292	2552083	2552084	81.1698	6	9C	2	19	D10
VK055_2512_araB	+	2554282	2555991	1709	Unique	TnInsertion-3107_TA	2554405	2554406	7.25571	102	2G	1	2	E2
VK055_2513_.	+	2556002	2557504	1502	Unique	TnInsertion-3115_TA	2556027	2556028	1.73103	137	7H	1	12	B8
VK055_2514_araD	+	2557642	2558337	695	Unique	TnInsertion-3119_TA	2557712	2557713	10.2158	168	11H	1	27	H6
VK055_2515_.	+	2558513	2560870	2357	Unique	TnInsertion-3123_TA	2558875	2558876	15.4009	114	10F	1	6	A7
VK055_2516_.	+	2561058	2563964	2906	Unique	TnInsertion-4316	2561377	2561378	11.0117	23	11A	1	22	F1
VK055_2517_yabO	+	2563977	2564636	659	Unique	TnInsertion-3138_TA	2564391	2564392	62.9742	187	2E	1	39	H5
VK055_2518_citX	-	2564711	2565250	539	Unique	TnInsertion-3139_TA	2565136	2565137	20.9647	133	10H	1	11	A8
VK055_2519_cimH	-	2565430	2566794	1364	Unique	TnInsertion-3146_TA	2566403	2566404	28.5924	184	7H	1	35	F5
VK055_2520_.	+	2567119	2568744	1625	Unique	TnInsertion-3150_TA	2567148	2567149	1.84615	163	2B	1	18	D7
VK055_2521_dpiA	+	2568734	2569432	698	Unique	TnInsertion-3156_TA	2569046	2569047	44.8424	114	6G	1	6	B4
VK055_2524_surA	+	2572939	2574225	1286	TPok_unique	TnInsertion-4330	2573311	2573312	29.0047	85	4F	1	38	A9
VK055_2525_pdxA2	+	2574231	2575220	989	Unique	TnInsertion-3160_TA	2575211	2575212	99.1911	191	8D	1	40	H8
VK055_2526_ksgA	+	2575217	2576038	821	Unique	TnInsertion-3161_TA	2575567	2575568	42.7527	99	10D	1	1	F8
VK055_2528_apaH	+	2576423	2577271	848	Unique	TnInsertion-4332	2576459	2576460	4.36321	50	7B	1	31	B10
VK055_2530_.	-	2578343	2580208	1865	Unique	TnInsertion-3167_TA	2580188	2580189	1.01877	136	8B	1	11	H7
VK055_2531_ywrO	-	2580201	2580734	533	Unique	TnInsertion-3168_TA	2580645	2580646	16.5103	142	8F	1	13	D5
VK055_2532_.	-	2580866	2581099	233	Unique	TnInsertion-3170_TA	2580942	2580943	66.9528	103	11G	2	2	G1
VK055_2533_carB	-	2581269	2584493	3224	Unique	TnInsertion-4339	2582854	2582855	50.8065	49	3E	1	31	B2
VK055_2534_carA	-	2584511	2585659	1148	Unique	TnInsertion-3178_TA	2584807	2584808	74.1289	130	2A	1	10	D6
VK055_2537_citG	-	2587166	2588074	908	Unique	TnInsertion-4344	2588056	2588057	1.87225	74	7F	1	36	B8
VK055_2538_citF	-	2588093	2589619	1526	Unique	TnInsertion-4347	2589585	2589586	2.16252	6	11B	1	19	D11
VK055_2539_citE	-	2589630	2590481	851	Unique	TnInsertion-4350	2590446	2590447	3.9953	6	12D	1	19	E1
VK055_2540_citD	-	2590496	2590789	293	Unique	TnInsertion-3188_TA	2590588	2590589	68.2594	133	8B	1	11	C3
VK055_2541_citC	-	2590820	2591848	1028	Unique	TnInsertion-3189_TA	2591357	2591358	47.6654	168	2H	1	28	A11
VK055_2542_citS	+	2592105	2593445	1340	Unique	TnInsertion-4353	2592726	2592727	46.4179	95	11H	1	39	D5
VK055_2544_oadA	+	2593868	2595652	1784	Unique	TnInsertion-4356	2594624	2594625	42.4327	9	11F	1	20	C7
VK055_2545_oadB	+	2595668	2596969	1301	Unique	TnInsertion-4358	2596967	2596968	99.9231	37	8B	1	25	B7
VK055_2546_.	+	2597141	2598769	1628	Unique	TnInsertion-3195_TA	2597456	2597457	19.4103	130	9E	1	10	C12
VK055_2547_dpiA2	+	2598762	2599466	704	Unique	TnInsertion-4367	2598987	2598988	32.1023	64	10F	1	33	E4
VK055_2548_.	-	2599472	2600101	629	Unique	TnInsertion-4368	2600082	2600083	2.86169	32	5B	1	24	A5
VK055_2549_.	+	2600194	2601123	929	Unique	TnInsertion-3206_TA	2600395	2600396	21.7438	127	12D	1	9	E5
VK055_2550_.	-	2601467	2602381	914	Unique	TnInsertion-4376	2601958	2601959	46.1707	67	6G	1	34	B11
VK055_2551_ispH	-	2602448	2603398	950	Heuristic	TnInsertion-3209_TA	2602449	2602450	99.7895	162	5D	2	18	B10
VK055_2557_nhaR	-	2608976	2609872	896	Unique	TnInsertion-3218_TA	2609860	2609861	1.22768	118	8B	1	7	A2
VK055_2558_nhaA	-	2609927	2611102	1175	Unique	TnInsertion-4386	2611075	2611076	2.21277	65	10H	1	33	F4
VK055_2559_dnaJ	-	2611280	2612413	1133	Unique	TnInsertion-4387	2612394	2612395	1.5887	73	1B	1	36	A4
VK055_2561_.	+	2614803	2615207	404	Unique	TnInsertion-3224_TA	2614993	2614994	47.2772	154	8E	1	16	E2
VK055_2562_.	+	2615235	2615984	749	Unique	TnInsertion-3227_TA	2615525	2615526	38.8518	98	8C	1	1	D3
VK055_2563_.	+	2616115	2616639	524	Unique	TnInsertion-4396	2616183	2616184	13.1679	57	7D	1	32	E4
VK055_2564_.	-	2616702	2618006	1304	Unique	TnInsertion-3234_TA	2617650	2617651	27.2239	174	8D	1	29	B12
VK055_2565_mog	-	2618126	2618713	587	Unique	TnInsertion-3237_TA	2618707	2618708	0.851789	138	7F	1	12	D7
VK055_2566_tal3	-	2618813	2619766	953	Unique	TnInsertion-3241_TA	2619735	2619736	3.14795	117	5B	1	6	F7
VK055_2567_agcS	+	2619969	2621399	1430	Unique	TnInsertion-3245_TA	2620243	2620244	19.2308	160	1F	1	17	F12
VK055_2569_.	-	2622319	2622696	377	Unique	TnInsertion-3250_TA	2622485	2622486	55.7029	174	9G	1	29	C7
VK055_2570_thrC	-	2623011	2624291	1280	Unique	TnInsertion-3252_TA	2624274	2624275	1.25	181	4D	1	30	E11
VK055_2571_thrB	-	2624295	2625224	929	Unique	TnInsertion-4417	2625213	2625214	1.07643	36	2H	1	24	G2
VK055_2572_thrA	-	2625226	2627688	2462	Unique	TnInsertion-3258_TA	2627556	2627557	5.32088	145	11E	1	14	A12
VK055_2573_.	-	2627891	2628007	116	Unique	TnInsertion-4419	2627950	2627951	48.2759	37	9A	1	25	B3
VK055_2574_.	-	2628050	2628736	686	Unique	TnInsertion-4420	2628285	2628286	65.5977	44	6A	1	26	C5
VK055_2576_.	-	2630148	2631506	1358	Unique	TnInsertion-3267_TA	2631253	2631254	18.5567	163	12C	1	18	E2
VK055_2577_.	-	2631567	2632991	1424	Unique	TnInsertion-3271_TA	2632216	2632217	54.3539	126	6H	1	9	D9
VK055_2578_.	-	2632991	2633680	689	Unique	TnInsertion-4433	2633619	2633620	8.70827	41	5A	1	25	F2
VK055_2579_.	-	2633693	2634166	473	Unique	TnInsertion-3276_TA	2634000	2634001	34.8837	191	2A	1	40	G7
VK055_2580_ytjC	-	2635242	2635889	647	Unique	TnInsertion-3279_TA	2635876	2635877	1.85471	123	1H	1	8	D8
VK055_2581_rob	+	2634376	2635245	869	Unique	TnInsertion-3277_TA	2634408	2634409	3.79747	170	4F	1	28	C12
VK055_2583_yjjX	+	2636003	2636518	515	Unique	TnInsertion-4441	2636257	2636258	49.5146	31	12F	1	23	H8
VK055_2584_slt	-	2636923	2638860	1937	Unique	TnInsertion-3284_TA	2637687	2637688	60.5059	103	4A	1	2	H2
VK055_2585_ccmA7	+	2639110	2640756	1646	Unique	TnInsertion-3288_TA	2639445	2639446	20.4131	158	12B	1	17	D5
VK055_2586_.	-	2640850	2642082	1232	Unique	TnInsertion-3294_TA	2641869	2641870	17.2078	182	3D	1	30	H6
VK055_2587_radA	-	2642104	2643486	1382	Unique	TnInsertion-4454	2642937	2642938	39.6527	81	8A	1	37	E10
VK055_2588_serB	-	2643496	2644467	971	TPok_unique	TnInsertion-4455	2643711	2643712	77.7549	13	8F	1	20	G6
VK055_2589_.	+	2644572	2645219	647	Unique	TnInsertion-4457	2644622	2644623	7.88253	16	8A	1	21	C3
VK055_2590_lplA	+	2645219	2646235	1016	Unique	TnInsertion-4458	2645386	2645387	16.5354	4	10B	1	19	A12
VK055_2591_deoD	-	2646316	2647008	692	Unique	TnInsertion-3303_TA	2646878	2646879	18.6416	140	10C	1	12	H11
VK055_2592_deoB	-	2647140	2648363	1223	Unique	TnInsertion-3310_TA	2648348	2648349	1.14473	109	1D	1	4	G7
VK055_2593_deoA	-	2648416	2649738	1322	Unique	TnInsertion-3313_TA	2649639	2649640	7.41301	126	12F	1	9	C4
VK055_2594_deoC	-	2649852	2650631	779	Unique	TnInsertion-4473	2650508	2650509	15.6611	35	2G	1	24	E6
VK055_2595_.	-	2651048	2652325	1277	Unique	TnInsertion-3321_TA	2652188	2652189	10.65	154	4H	1	16	D5
VK055_2596_.	-	2652456	2653250	794	Unique	TnInsertion-4480	2652519	2652520	91.9395	18	1G	1	21	G11
VK055_2597_.	-	2653247	2654320	1073	Unique	TnInsertion-3326_TA	2654237	2654238	7.64212	125	6C	1	9	A7
VK055_2598_.	-	2654474	2654680	206	Unique	TnInsertion-3328_TA	2654617	2654618	30.0971	121	6A	1	8	A12
VK055_2599_.	-	2654765	2655361	596	Unique	TnInsertion-3332_TA	2655010	2655011	58.7248	150	11A	1	15	E4
VK055_2600_prfC	-	2655605	2657194	1589	Unique	TnInsertion-3336_TA	2656896	2656897	18.691	180	2E	1	30	D11
VK055_2601_.	-	2657285	2657962	677	Unique	TnInsertion-4494	2657838	2657839	18.1684	61	8D	1	33	A12
VK055_2602_rimI	-	2657977	2658423	446	Unique	TnInsertion-4498	2658388	2658389	7.62332	66	8A	1	33	G11
VK055_2604_.	+	2658908	2659936	1028	Unique	TnInsertion-3343_TA	2659391	2659392	47.0817	144	6G	1	13	H9
VK055_2608_.	-	2660449	2660802	353	Unique	TnInsertion-3349_TA	2660798	2660799	0.849858	129	4B	1	9	H7	Overlaps with beginning of VK055_2609
VK055_2609_.	+	2660792	2660929	137	Unique	TnInsertion-3349_TA	2660798	2660799	5.10949	129	4B	1	9	H11	Overlaps with beginning of VK055_2608
VK055_2610_.	+	2660953	2661999	1046	Unique	TnInsertion-3350_TA	2661546	2661547	56.7878	158	6H	1	17	D12
VK055_2611_fhuF	+	2662106	2662894	788	Unique	TnInsertion-3353_TA	2662337	2662338	29.4416	148	11D	1	15	A6
VK055_2612_.	-	2662944	2664191	1247	Unique	TnInsertion-4509	2664023	2664024	13.3921	25	1H	1	23	A8
VK055_2614_bglJ	-	2665089	2665712	623	Unique	TnInsertion-4512	2665428	2665429	45.4254	8	12D	1	20	A7
VK055_2615_.	-	2665724	2666218	494	APok_unique	TnInsertion-4513	2666144	2666145	14.7773	75	2G	1	36	D2
VK055_2616_.	-	2666712	2667593	881	Unique	TnInsertion-4518	2667501	2667502	10.3292	68	3G	1	34	D1
VK055_2617_pobA	-	2667610	2668794	1184	Unique	TnInsertion-3368_TA	2668512	2668513	23.7331	151	9D	1	15	F8
VK055_2619_.	+	2669073	2669849	776	Unique	TnInsertion-3371_TA	2669258	2669259	23.9691	106	6D	1	4	A4
VK055_2622_dnaC	+	2670958	2671695	737	APok_unique	TnInsertion-4531	2671693	2671694	99.8643	39	2H	1	35	B6
VK055_2624_.	+	2672549	2674801	2252	Unique	TnInsertion-3380_TA	2672657	2672658	4.84014	108	3F	1	4	E7
VK055_2625_.	-	2674856	2675782	926	Unique	TnInsertion-4538	2675691	2675692	9.71922	35	1E	1	24	E4
VK055_2626_.	-	2675921	2676931	1010	Unique	TnInsertion-3392_TA	2676499	2676500	42.6733	107	8F	1	4	D7
VK055_2627_.	-	2676949	2677998	1049	Unique	TnInsertion-3393_TA	2677986	2677987	1.04862	165	7G	1	27	A3
VK055_2628_.	-	2678023	2678862	839	Unique	TnInsertion-3394_TA	2678282	2678283	69.0107	120	2F	1	7	G10
VK055_2629_.	-	2678852	2679631	779	Unique	TnInsertion-3397_TA	2679506	2679507	15.9178	164	11A	1	18	G5
VK055_2630_.	-	2679648	2680073	425	Unique	TnInsertion-4547	2679732	2679733	80	2	6D	1	3	E10
VK055_2631_.	-	2680133	2680555	422	Unique	TnInsertion-4551	2680540	2680541	3.31754	71	4H	1	35	A5
VK055_2632_.	-	2680656	2683421	2765	Unique	TnInsertion-4556	2683174	2683175	8.89693	60	10A	1	32	H2
VK055_2633_uxaB2	-	2683557	2685002	1445	Unique	TnInsertion-4561	2684795	2684796	14.2561	44	11F	1	26	B11
VK055_2634_.	-	2685014	2686036	1022	Unique	TnInsertion-3414_TA	2685382	2685383	63.8943	119	5D	1	7	E4
VK055_2635_.	+	2686173	2687087	914	Unique	TnInsertion-3417_TA	2686937	2686938	83.698	191	2G	1	40	H6
VK055_2636_.	+	2687267	2688628	1361	Unique	TnInsertion-3419_TA	2687880	2687881	45.1139	142	8G	1	13	D12
VK055_2637_.	-	2688632	2689468	836	Unique	TnInsertion-3425_TA	2689291	2689292	21.0526	97	10C	1	1	A6
VK055_2638_.	+	2689501	2690034	533	Unique	TnInsertion-3426_TA	2689509	2689510	1.68856	107	8A	2	4	C4
VK055_2639_.	-	2690964	2691563	599	Unique	TnInsertion-3432_TA	2691279	2691280	47.2454	136	4H	1	12	A10
VK055_2640_.	+	2690104	2690967	863	Unique	TnInsertion-4580	2690124	2690125	2.43337	90	11F	1	38	F8
VK055_2641_dgoK2	-	2691550	2692422	872	Unique	TnInsertion-3436_TA	2692145	2692146	31.6514	111	6H	1	5	D8
VK055_2642_.	-	2692432	2693919	1487	Unique	TnInsertion-4584	2692734	2692735	79.6234	20	11C	1	22	C7
VK055_2643_.	-	2694105	2694497	392	APok_unique	TnInsertion-4587	2694219	2694220	70.6633	75	6F	1	36	D5
VK055_2644_dan	-	2694508	2695947	1439	Unique	TnInsertion-4592	2695494	2695495	31.4107	18	8C	1	41	B10
VK055_2645_.	+	2696193	2697368	1175	Unique	TnInsertion-3441_TA	2696876	2696877	58.2128	174	9C	1	29	C10
VK055_2646_dpkA	-	2697485	2698501	1016	Unique	TnInsertion-4603	2698484	2698485	1.5748	19	2A	1	21	H8
VK055_2649_hpaR	-	2698982	2699422	440	Unique	TnInsertion-3449_TA	2699160	2699161	59.3182	136	1A	1	12	B3
VK055_2650_hpaG	+	2699709	2700341	632	Unique	TnInsertion-3451_TA	2699822	2699823	18.038	151	3C	1	15	F4
VK055_2651_.	+	2700338	2701102	764	Unique	TnInsertion-3456_TA	2700550	2700551	27.8796	110	3D	1	5	A10
VK055_2652_hpaE	+	2701099	2702565	1466	Unique	TnInsertion-3457_TA	2701150	2701151	3.54707	161	1B	1	17	H9
VK055_2653_hpaD	+	2702567	2703424	857	Unique	TnInsertion-3460_TA	2702756	2702757	22.1704	134	12C	1	11	D8
VK055_2655_hpaH	+	2703923	2704726	803	Unique	TnInsertion-3464_TA	2704304	2704305	47.5716	145	9A	1	14	B11
VK055_2656_hpaI	+	2704737	2705534	797	Unique	TnInsertion-4610	2704812	2704813	9.53576	57	5C	1	32	E2
VK055_2657_hpaX	+	2705556	2706914	1358	Unique	TnInsertion-4612	2705769	2705770	15.7585	4	7A	1	19	A11
VK055_2659_hpaB	+	2708040	2709602	1562	Unique	TnInsertion-3475_TA	2708129	2708130	5.76184	151	7F	1	15	F1
VK055_2660_hpaC	+	2709622	2710134	512	APok_unique	TnInsertion-4619	2710047	2710048	83.2031	87	10G	1	38	C7
VK055_2661_.	-	2710209	2711024	815	Unique	TnInsertion-3480_TA	2710951	2710952	8.83436	116	1A	2	6	D11
VK055_2662_.	-	2711047	2711652	605	Unique	TnInsertion-3481_TA	2711602	2711603	8.09917	102	3G	1	2	E3
VK055_2663_.	+	2712055	2714205	2150	Unique	TnInsertion-4624	2712083	2712084	1.34884	62	10E	1	33	C1
VK055_2664_.	+	2714315	2714518	203	TPok_unique	TnInsertion-4632	2714444	2714445	64.0394	85	10H	2	38	A7
VK055_2665_.	+	2714530	2715486	956	Unique	TnInsertion-4633	2715367	2715368	87.6569	62	5B	6	33	B9
VK055_2666_.	+	2715877	2716422	545	Unique	TnInsertion-4636	2715897	2715898	3.85321	35	4F	2	24	D11
VK055_2667_.	-	2716520	2717890	1370	Unique	TnInsertion-3499_TA	2717487	2717488	29.3431	107	6E	1	4	D6
VK055_2668_.	-	2718049	2718975	926	Unique	TnInsertion-4643	2718933	2718934	4.42765	84	4H	1	37	G9
VK055_2669_.	+	2719191	2720006	815	Unique	TnInsertion-4646	2719208	2719209	2.20859	88	3G	1	38	D3
VK055_2670_.	+	2720054	2720716	662	Unique	TnInsertion-4654	2720230	2720231	26.7372	66	10A	1	33	H6
VK055_2671_.	+	2720721	2722001	1280	Unique	TnInsertion-3509_TA	2721479	2721480	59.2969	144	5C	1	13	H10
VK055_2673_.	+	2723322	2723561	239	Unique	TnInsertion-3513_TA	2723382	2723383	25.523	151	12G	1	15	F10
VK055_2674_.	+	2723659	2724810	1151	Unique	TnInsertion-3515_TA	2723947	2723948	25.1086	190	12C	1	40	F1
VK055_2675_.	+	2724820	2725587	767	Unique	TnInsertion-4664	2725032	2725033	27.7705	21	1C	1	22	D8
VK055_2676_.	-	2725835	2726899	1064	Unique	TnInsertion-4667	2726449	2726450	42.1992	47	8G	1	26	F5
VK055_2677_.	+	2725584	2725838	254	TPok_unique	TnInsertion-4665	2725679	2725680	37.7953	93	2B	1	39	B3
VK055_2678_.	-	2726889	2727956	1067	Unique	TnInsertion-4671	2727604	2727605	32.896	16	1B	1	21	C9
VK055_2679_.	-	2727963	2728427	464	Unique	TnInsertion-4673	2728349	2728350	16.5948	38	12H	1	25	B12	Replicated well did not grow and picked mutant did not grow
VK055_2681_.	+	2728934	2730346	1412	Unique	TnInsertion-3527_TA	2729776	2729777	59.7025	158	9F	1	17	E1
VK055_2682_fosA	-	2730418	2730837	419	Unique	TnInsertion-3530_TA	2730530	2730531	73.031	143	5E	1	13	G4
VK055_2685_.	-	2732645	2733601	956	Unique	TnInsertion-4684	2733567	2733568	3.45188	28	10H	1	23	D12
VK055_2686_.	-	2733598	2734569	971	Unique	TnInsertion-3539_TA	2734442	2734443	12.9763	133	2B	1	11	A4
VK055_2687_ccmA8	-	2734562	2736046	1484	Unique	TnInsertion-3542_TA	2735965	2735966	5.39084	178	1A	1	30	A10
VK055_2688_.	-	2736097	2737080	983	Unique	TnInsertion-4694	2736909	2736910	17.294	21	5E	1	22	D5
VK055_2689_trpS	+	2737585	2738592	1007	Unique	TnInsertion-4695	2737701	2737702	11.6187	79	3C	1	37	A7
VK055_2690_.	-	2738641	2740035	1394	Unique	TnInsertion-3548_TA	2739946	2739947	6.31277	169	7A	1	28	B11
VK055_2691_.	+	2740438	2741505	1067	Unique	TnInsertion-4700	2741182	2741183	69.8219	60	2E	1	33	A3
VK055_2692_ccmA9	+	2741502	2744246	2744	Unique	TnInsertion-4702	2741522	2741523	0.765306	25	12G	1	23	A2
VK055_2693_.	+	2744246	2745370	1124	Unique	TnInsertion-3558_TA	2744308	2744309	5.60498	140	12E	1	41	C11
VK055_2694_.	-	2745411	2745728	317	Unique	TnInsertion-4713	2745544	2745545	57.7287	60	7A	1	32	H11
VK055_2695_.	-	2746051	2746173	122	Unique	TnInsertion-4716	2746140	2746141	26.2295	81	3C	1	37	E6
VK055_2700_.	+	2751888	2753009	1121	Unique	TnInsertion-4718	2752904	2752905	90.7226	20	6F	1	39	E7
VK055_2701_.	-	2753057	2753590	533	Unique	TnInsertion-3572_TA	2753157	2753158	81.0507	122	10H	1	8	D5
VK055_2702_.	-	2753601	2753867	266	Unique	TnInsertion-3574_TA	2753841	2753842	9.3985	120	8A	1	7	F1
VK055_2703_.	-	2753970	2755403	1433	Unique	TnInsertion-3582_TA	2755085	2755086	22.1214	114	3D	1	6	A9
VK055_2704_copR	-	2755393	2756076	683	Unique	TnInsertion-3586_TA	2755784	2755785	42.6061	176	8A	1	29	G3
VK055_2705_.	+	2756249	2757634	1385	Unique	TnInsertion-3587_TA	2756283	2756284	2.52708	124	6H	1	8	G1
VK055_2706_cusF	+	2757652	2757996	344	Unique	TnInsertion-3590_TA	2757819	2757820	48.8372	149	4F	1	15	B10
VK055_2707_.	+	2758041	2759303	1262	Unique	TnInsertion-4733	2758615	2758616	45.5626	78	2A	1	36	H4
VK055_2708_.	+	2759315	2762464	3149	Unique	TnInsertion-3593_TA	2759448	2759449	4.25532	172	8G	1	28	F7
VK055_2709_.	+	2762537	2762884	347	Unique	TnInsertion-3596_TA	2762558	2762559	6.34006	138	10A	1	12	E1
VK055_2710_blc	-	2762894	2763427	533	Unique	TnInsertion-4743	2763018	2763019	76.5478	14	4F	1	21	B5
VK055_2711_.	+	2763544	2764272	728	Unique	TnInsertion-4744	2763664	2763665	16.6209	84	11E	1	37	H5
VK055_2712_.	+	2764505	2764939	434	Unique	TnInsertion-4746	2764547	2764548	9.90783	88	7B	1	38	D5
VK055_2714_.	+	2765652	2766911	1259	Unique	TnInsertion-3600_TA	2766752	2766753	87.4504	165	10H	1	27	C1
VK055_2715_.	+	2766913	2767635	722	Unique	TnInsertion-4750	2767189	2767190	38.3657	35	3H	1	24	E11
VK055_2716_.	+	2767632	2768852	1220	Unique	TnInsertion-3605_TA	2768103	2768104	38.6885	182	11F	1	35	C4
VK055_2717_.	+	2768849	2769334	485	Unique	TnInsertion-4753	2769206	2769207	73.8144	44	6H	1	26	C8
VK055_2718_.	+	2769331	2769855	524	Unique	TnInsertion-4754	2769468	2769469	26.3359	55	11F	1	32	A6
VK055_2722_xylA2	-	2773199	2774518	1319	Unique	TnInsertion-3606_TA	2773965	2773966	41.8499	161	2F	1	18	B1
VK055_2723_gph3	+	2774930	2776384	1454	Unique	TnInsertion-3607_TA	2775443	2775444	35.3508	125	4H	1	9	B3
VK055_2724_xynB	+	2776443	2778122	1679	Unique	TnInsertion-4760	2776518	2776519	4.5265	5	12A	1	19	C2
VK055_2725_.	-	2778205	2778843	638	Unique	TnInsertion-4767	2778759	2778760	13.0094	72	11A	1	34	H3
VK055_2726_.	+	2779146	2779628	482	Unique	TnInsertion-3625_TA	2779296	2779297	31.3278	99	11G	1	1	F3
VK055_2727_.	-	2779895	2780704	809	Unique	TnInsertion-4770	2780637	2780638	8.15822	33	5G	1	24	C10
VK055_2728_.	+	2780802	2783024	2222	Unique	TnInsertion-4771	2780907	2780908	4.77048	74	10C	1	36	B10
VK055_2729_.	-	2783176	2783505	329	Unique	TnInsertion-4775	2783478	2783479	7.90274	14	12D	1	21	A9
VK055_2730_.	-	2783542	2783718	176	Unique	TnInsertion-4776	2783543	2783544	98.8636	73	10B	1	36	B4
VK055_2732_.	+	2784375	2784488	113	Unique	TnInsertion-4779	2784427	2784428	46.9027	52	6H	1	31	E11
VK055_2733_.	+	2784918	2786045	1127	Unique	TnInsertion-4781	2785332	2785333	36.8234	78	4H	1	36	H2
VK055_2735_.	+	2787498	2788493	995	Unique	TnInsertion-3638_TA	2787888	2787889	39.2965	144	4F	1	13	H7
VK055_2736_.	+	2788953	2789474	521	Unique	TnInsertion-3642_TA	2789003	2789004	9.78887	146	11D	1	14	C12
VK055_2737_.	+	2789471	2790073	602	Unique	TnInsertion-4795	2789963	2789964	81.8937	6	10E	1	19	F4
VK055_2738_.	+	2790085	2793726	3641	Unique	TnInsertion-3644_TA	2790353	2790354	7.38808	99	3D	1	1	E10
VK055_2739_.	+	2793771	2797457	3686	Unique	TnInsertion-3657_TA	2794608	2794609	22.7347	111	7E	1	5	D5
VK055_2740_.	+	2797648	2800245	2597	Unique	TnInsertion-4809	2798461	2798462	31.3439	33	2G	1	24	D2
VK055_2741_.	+	2800256	2802340	2084	Unique	TnInsertion-3668_TA	2800585	2800586	15.8349	135	8G	1	11	F10
VK055_2742_.	+	2802462	2803811	1349	Unique	TnInsertion-4817	2802689	2802690	16.9014	11	1H	1	20	E4
VK055_2743_.	-	2803872	2804861	989	Unique	TnInsertion-3677_TA	2804833	2804834	2.73003	130	3G	1	10	C10
VK055_2744_.	-	2806482	2807822	1340	Unique	TnInsertion-3681_TA	2807690	2807691	9.77612	188	10A	1	40	A3
VK055_2746_.	-	2808577	2810352	1775	Unique	TnInsertion-3683_TA	2808609	2808610	98.1408	129	11B	1	10	C6
VK055_2748_.	-	2812110	2813498	1388	Unique	TnInsertion-3694_TA	2813223	2813224	19.7406	168	8C	1	28	A2
VK055_2749_.	+	2814539	2814859	320	Unique	TnInsertion-3698_TA	2814547	2814548	2.8125	132	1E	1	10	F12
VK055_2750_.	-	2814918	2816585	1667	Unique	TnInsertion-4837	2815013	2815014	94.2412	65	1G	1	33	G7
VK055_2752_.	+	2818342	2819601	1259	Unique	TnInsertion-3702_TA	2819190	2819191	67.4345	191	4E	1	40	H3
VK055_2753_.	+	2819981	2820580	599	Unique	TnInsertion-4845	2820011	2820012	5.17529	21	8B	1	22	D1
VK055_2754_.	+	2820666	2820983	317	Unique	TnInsertion-3705_TA	2820751	2820752	27.1293	187	5G	1	39	G10
VK055_2759_.	-	2825303	2826613	1310	TPok_unique	TnInsertion-4847	2825438	2825439	89.6183	44	1B	1	26	B5
VK055_2765_int3	-	2830480	2831727	1247	Unique	TnInsertion-4856	2831325	2831326	32.1572	45	5H	2	26	C11
VK055_2767_yadF2	+	2832593	2833273	680	Unique	TnInsertion-4859	2832603	2832604	1.61765	89	10E	1	38	E5
VK055_2768_.	+	2833270	2834739	1469	Unique	TnInsertion-3711_TA	2833641	2833642	25.3233	176	3E	1	29	F10
VK055_2769_.	+	2834851	2835870	1019	Unique	TnInsertion-4862	2834862	2834863	1.17763	57	1F	1	32	D7
VK055_2771_.	+	2836875	2837762	887	Unique	TnInsertion-3716_TA	2836972	2836973	11.0485	183	1F	1	35	C12
VK055_2773_ugpC2	+	2838603	2839676	1073	Unique	TnInsertion-3718_TA	2839124	2839125	48.6486	178	12G	1	30	B4
VK055_2774_.	+	2839669	2840979	1310	Unique	TnInsertion-4869	2840055	2840056	29.542	35	10H	1	24	E8
VK055_2775_iolE	-	2841123	2842022	899	Unique	TnInsertion-3728_TA	2841227	2841228	88.3204	173	3G	1	29	A7
VK055_2776_.	-	2842046	2842930	884	Unique	TnInsertion-4878	2842845	2842846	9.50226	49	8C	1	31	A4
VK055_2777_iolG	-	2842972	2843985	1013	Unique	TnInsertion-3730_TA	2843741	2843742	23.9882	102	4C	1	2	E7
VK055_2778_iolD	-	2844032	2845972	1940	Unique	TnInsertion-3734_TA	2845895	2845896	3.91753	157	3H	1	17	A10
VK055_2779_.	+	2845971	2846087	116	Unique	TnInsertion-4881	2846052	2846053	70.6897	67	4B	1	34	C4
VK055_2780_.	+	2846523	2848391	1868	Unique	TnInsertion-4882	2847329	2847330	43.2013	18	4H	1	21	G5
VK055_2781_.	+	2848543	2849400	857	Unique	TnInsertion-3739_TA	2848636	2848637	10.9685	143	10A	1	13	E11
VK055_2783_.	+	2849850	2849975	125	TPok_nonunique	TnInsertion-4888	2849930	2849931	64.8	32	1G	1	23	H11
VK055_2787_.	-	2852574	2853383	809	Unique	TnInsertion-3748_TA	2853335	2853336	5.80964	102	8B	1	2	D11
VK055_2788_mmsA	-	2853402	2854907	1505	Unique	TnInsertion-4897	2854865	2854866	2.72425	65	7C	1	33	F5
VK055_2790_.	+	2856179	2857681	1502	Unique	TnInsertion-3753_TA	2856343	2856344	10.9854	187	10G	1	39	G7
VK055_2794_pepA	+	2860299	2861810	1511	Unique	TnInsertion-3762_TA	2861060	2861061	50.4302	182	7F	1	35	B12
VK055_2797_.	+	2865376	2865852	476	Unique	TnInsertion-4913	2865711	2865712	70.5882	9	12F	1	20	D2
VK055_2798_.	-	2866115	2866879	764	Unique	TnInsertion-3775_TA	2866872	2866873	0.78534	133	8F	1	10	H10
VK055_2799_yjgD	-	2866938	2867360	422	Unique	TnInsertion-3776_TA	2867020	2867021	80.3318	130	10H	1	10	D7
VK055_2800_argF	+	2867524	2868528	1004	Unique	TnInsertion-3778_TA	2868400	2868401	87.3506	107	7A	3	4	C3
[truncated: 1,738 more rows]

## Sheet: All Single Gene Insertions
Gene name	Category	Insertion ID	TA start	TA end	Plate ID	Well ID	Maps with	Gene start	Gene end	Strand	Gene length	% ATG	Plate alt.	Well alt.
VK055_0011_.	Unique	TnInsertion-379_TA	12270	12271	170	5G	1	12204	12401	+	197	34.0102
VK055_0011_.	Unique	TnInsertion-393_TA	12318	12319	147	7A	1	12204	12401	+	197	58.3756
VK055_0011_.	Unique	TnInsertion-0	12272	12273	57	10F	1	12204	12401	+	197	35.0254
VK055_0013_ompC	Unique	TnInsertion-720_TA	14201	14202	168	4B	1	13222	14367	-	1145	14.4105
VK055_0013_ompC	Unique	TnInsertion-637_TA	13812	13813	124	10C	1	13222	14367	-	1145	48.3843
VK055_0013_ompC	Unique	TnInsertion-634_TA	13794	13795	192	1G	1	13222	14367	-	1145	49.9563
VK055_0013_ompC	Unique	TnInsertion-613_TA	13577	13578	164	1B	1	13222	14367	-	1145	68.9083
VK055_0013_ompC	Unique	TnInsertion-573_TA	13317	13318	150	2G	4	13222	14367	-	1145	91.6157
VK055_0013_ompC	Unique	TnInsertion-7	14201	14202	41	4F	1	13222	14367	-	1145	14.4105
VK055_0013_ompC	Unique	TnInsertion-6	13853	13854	13	2G	1	13222	14367	-	1145	44.8035
VK055_0013_ompC	Unique	TnInsertion-4	13655	13656	21	8G	1	13222	14367	-	1145	62.0961
VK055_0013_ompC	Unique	TnInsertion-3	13592	13593	79	10A	1	13222	14367	-	1145	67.5983
VK055_0013_ompC	Unique	TnInsertion-2	13376	13377	57	11B	1	13222	14367	-	1145	86.4629
VK055_0013_ompC	Unique	TnInsertion-1	13283	13284	30	9H	1	13222	14367	-	1145	94.5852
VK055_0016_dcm	Unique	TnInsertion-1178_TA	16365	16366	172	6C	1	16020	17414	+	1394	24.8207
VK055_0016_dcm	Unique	TnInsertion-1217_TA	16553	16554	165	2E	1	16020	17414	+	1394	38.307
VK055_0016_dcm	Unique	TnInsertion-1310_TA	16986	16987	159	8B	1	16020	17414	+	1394	69.3687
VK055_0016_dcm	APok_unique	TnInsertion-11	17097	17098	75	10G	1	16020	17414	+	1394	77.3314
VK055_0017_.	Unique	TnInsertion-1671_TA	18705	18706	126	10A	1	17864	18775	-	911	7.57409
VK055_0017_.	Unique	TnInsertion-1615_TA	18443	18444	153	3F	1	17864	18775	-	911	36.3337
VK055_0017_.	TPok_unique	TnInsertion-15	18726	18727	85	10C	1	17864	18775	-	911	5.26894
VK055_0017_.	Unique	TnInsertion-14	18273	18274	14	8G	1	17864	18775	-	911	54.9945
VK055_0017_.	Unique	TnInsertion-13	18042	18043	7	2E	1	17864	18775	-	911	80.3513
VK055_0017_.	Unique	TnInsertion-12	17913	17914	60	6G	1	17864	18775	-	911	94.5115
VK055_0018_.	Unique	TnInsertion-1469_TA	17729	17730	105	2B	1	17395	17889	+	494	67.8138
VK055_0019_yedI	Unique	TnInsertion-1778_TA	19275	19276	158	5B	1	18959	19870	+	911	34.7969
VK055_0019_yedI	Unique	TnInsertion-1856_TA	19582	19583	192	11C	1	18959	19870	+	911	68.4962
VK055_0019_yedI	Unique	TnInsertion-18	18984	18985	36	9F	1	18959	19870	+	911	2.85401
VK055_0019_yedI	Unique	TnInsertion-19	19868	19869	5	12D	1	18959	19870	+	911	99.8902
VK055_0020_.	Unique	TnInsertion-2042_TA	20499	20500	127	11F	1	19986	21665	+	1679	30.6135
VK055_0020_.	Unique	TnInsertion-20	20499	20500	6	7A	1	19986	21665	+	1679	30.6135
VK055_0020_.	Unique	TnInsertion-22	21570	21571	23	9A	1	19986	21665	+	1679	94.4014
VK055_0023_rcsA	Unique	TnInsertion-2598_TA	23038	23039	150	5E	1	22544	23158	-	614	19.3811
VK055_0023_rcsA	Unique	TnInsertion-23	22735	22736	2	9D	1	22544	23158	-	614	68.7296
VK055_0024_.	Unique	TnInsertion-2784_TA	23804	23805	164	12F	1	23543	23974	+	431	60.7889
VK055_0025_amyK38	Unique	TnInsertion-2976_TA	24908	24909	156	8B	1	24016	25503	-	1487	39.9462
VK055_0025_amyK38	Unique	TnInsertion-2888_TA	24507	24508	106	1B	1	24016	25503	-	1487	66.9132
VK055_0025_amyK38	Unique	TnInsertion-2851_TA	24350	24351	176	5D	2	24016	25503	-	1487	77.4714
VK055_0025_amyK38	Unique	TnInsertion-2813_TA	24031	24032	177	10F	1	24016	25503	-	1487	98.924
VK055_0025_amyK38	APok_nonunique	TnInsertion-27	24404	24405	87	4A	1	24016	25503	-	1487	73.8399
VK055_0026_.	Unique	TnInsertion-3211_TA	26075	26076	161	8E	1	25704	26504	+	800	46.5
VK055_0026_.	Unique	TnInsertion-3235_TA	26181	26182	150	2C	1	25704	26504	+	800	59.75
VK055_0026_.	Unique	TnInsertion-28	26073	26074	56	3E	2	25704	26504	+	800	46.25
VK055_0026_.	APok_unique	TnInsertion-30	26177	26178	51	5C	1	25704	26504	+	800	59.25
VK055_0027_dcyD	Unique	TnInsertion-33	27104	27105	80	11D	1	26600	27586	+	986	51.217
VK055_0028_.	Unique	TnInsertion-34	27773	27774	66	5F	1	27602	28270	+	668	25.7485
VK055_0028_.	TPok_unique	TnInsertion-35	27979	27980	12	1C	1	27602	28270	+	668	56.5868
VK055_0028_.	Unique	TnInsertion-36	28014	28015	25	8E	2	27602	28270	+	668	61.8263
VK055_0029_.	Unique	TnInsertion-3715_TA	28343	28344	186	4G	2	28267	29019	+	752	10.2394
VK055_0029_.	Unique	TnInsertion-3777_TA	28683	28684	158	1A	1	28267	29019	+	752	55.4521
VK055_0029_.	TPok_unique	TnInsertion-39	28687	28688	89	6C	1	28267	29019	+	752	55.984
VK055_0032_.	Unique	TnInsertion-4444_TA	31184	31185	171	12C	1	30813	31469	+	656	56.7073
VK055_0033_uvrC	Unique	TnInsertion-4612_TA	32040	32041	99	3C	1	31466	33298	+	1832	31.3865
VK055_0033_uvrC	Unique	TnInsertion-4613_TA	32045	32046	147	12A	1	31466	33298	+	1832	31.6594
VK055_0033_uvrC	Unique	TnInsertion-43	32045	32046	7	10G	1	31466	33298	+	1832	31.6594
VK055_0033_uvrC	Unique	TnInsertion-44	32530	32531	84	8E	1	31466	33298	+	1832	58.1332
VK055_0033_uvrC	Unique	TnInsertion-45	32859	32860	1	8D	1	31466	33298	+	1832	76.0917
VK055_0038_dapA2	Unique	TnInsertion-5318_TA	34641	34642	161	6D	1	34609	35454	+	845	3.90533
VK055_0038_dapA2	Unique	TnInsertion-5341_TA	34694	34695	107	12E	3	34609	35454	+	845	10.1775
VK055_0039_.	Unique	TnInsertion-5622_TA	35829	35830	192	12B	1	35553	36221	+	668	41.4671
VK055_0040_tyrP	Unique	TnInsertion-6032_TA	37428	37429	109	6F	1	36246	37457	-	1211	2.31214
VK055_0042_.	Unique	TnInsertion-48	38324	38325	69	6D	1	37924	38421	-	497	19.3159
VK055_0042_.	Unique	TnInsertion-46	38070	38071	77	1C	1	37924	38421	-	497	70.4225
VK055_0044_.	Unique	TnInsertion-6470_TA	39333	39334	141	11F	1	38829	39467	+	638	79.1536
VK055_0045_.	Unique	TnInsertion-50	40202	40203	66	5E	2	39517	40938	-	1421	51.7241
VK055_0045_.	Unique	TnInsertion-49	39750	39751	23	3C	1	39517	40938	-	1421	83.5327
VK055_0046_.	Unique	TnInsertion-52	41338	41339	89	3F	1	41089	41340	+	251	99.6016
VK055_0047_.	Unique	TnInsertion-7169_TA	42576	42577	181	10A	1	41378	42889	-	1511	20.6486
VK055_0047_.	Unique	TnInsertion-7136_TA	42462	42463	187	7D	1	41378	42889	-	1511	28.1932
VK055_0047_.	Unique	TnInsertion-7099_TA	42220	42221	178	3A	2	41378	42889	-	1511	44.2091
VK055_0047_.	Unique	TnInsertion-7017_TA	41848	41849	100	4F	2	41378	42889	-	1511	68.8286
VK055_0047_.	Unique	TnInsertion-7015_TA	41846	41847	103	2C	1	41378	42889	-	1511	68.961
VK055_0047_.	Unique	TnInsertion-6994_TA	41775	41776	190	1E	1	41378	42889	-	1511	73.6598
VK055_0047_.	Unique	TnInsertion-57	42564	42565	11	4E	1	41378	42889	-	1511	21.4428
VK055_0047_.	Unique	TnInsertion-56	42171	42172	42	5D	1	41378	42889	-	1511	47.452
VK055_0047_.	Unique	TnInsertion-55	41924	41925	69	6F	1	41378	42889	-	1511	63.7988
VK055_0047_.	Unique	TnInsertion-54	41848	41849	66	1H	1	41378	42889	-	1511	68.8286
VK055_0047_.	Unique	TnInsertion-53	41775	41776	72	6B	1	41378	42889	-	1511	73.6598
VK055_0049_.	Unique	TnInsertion-7407_TA	43523	43524	184	7A	1	43184	43654	-	470	27.6596
VK055_0049_.	Unique	TnInsertion-58	43613	43614	62	5B	6	43184	43654	-	470	8.51064
VK055_0051_.	Unique	TnInsertion-7810_TA	45397	45398	142	10H	1	44584	45564	+	980	83.0612
VK055_0051_.	Unique	TnInsertion-62	45018	45019	36	5B	1	44584	45564	+	980	44.3878
VK055_0051_.	Unique	TnInsertion-63	45397	45398	89	10C	1	44584	45564	+	980	83.0612
VK055_0052_araG	Unique	TnInsertion-7941_TA	46053	46054	103	4B	3	45627	47141	+	1514	28.2034
VK055_0052_araG	Unique	TnInsertion-64	45795	45796	68	6B	1	45627	47141	+	1514	11.1625
VK055_0053_.	Unique	TnInsertion-8258_TA	47590	47591	129	2G	3	47156	48136	+	980	44.3878
VK055_0053_.	Unique	TnInsertion-8338_TA	48059	48060	162	10B	1	47156	48136	+	980	92.2449
VK055_0054_otsB	Unique	TnInsertion-68	48570	48571	19	7D	2	48298	49086	+	788	34.6447
VK055_0055_otsA	Unique	TnInsertion-8590_TA	49435	49436	119	5F	1	49061	50485	+	1424	26.3343
VK055_0055_otsA	Unique	TnInsertion-8601_TA	49521	49522	128	8A	1	49061	50485	+	1424	32.3736
VK055_0055_otsA	Unique	TnInsertion-8648_TA	49730	49731	160	1D	1	49061	50485	+	1424	47.0506
VK055_0055_otsA	Unique	TnInsertion-8760_TA	50332	50333	166	2B	1	49061	50485	+	1424	89.3258
VK055_0056_.	Unique	TnInsertion-8892_TA	50928	50929	175	7A	2	50509	50937	-	428	1.86916
VK055_0056_.	Unique	TnInsertion-8835_TA	50658	50659	142	6H	3	50509	50937	-	428	64.9533
VK055_0056_.	Unique	TnInsertion-69	50928	50929	17	10A	1	50509	50937	-	428	1.86916
VK055_0057_.	Unique	TnInsertion-9089_TA	52094	52095	168	5A	1	51290	52873	+	1583	50.8528
VK055_0057_.	Unique	TnInsertion-9122_TA	52304	52305	161	8D	1	51290	52873	+	1583	64.1188
VK055_0057_.	Unique	TnInsertion-70	51436	51437	89	8F	2	51290	52873	+	1583	9.28617
VK055_0057_.	TPok_unique	TnInsertion-71	51620	51621	56	5A	1	51290	52873	+	1583	20.9097
VK055_0057_.	Unique	TnInsertion-73	51632	51633	53	10B	1	51290	52873	+	1583	21.6677
VK055_0057_.	Unique	TnInsertion-74	51655	51656	16	11F	1	51290	52873	+	1583	23.1207
VK055_0057_.	Unique	TnInsertion-75	51833	51834	88	7F	1	51290	52873	+	1583	34.3651
VK055_0057_.	Unique	TnInsertion-76	52097	52098	43	1F	1	51290	52873	+	1583	51.0423
VK055_0057_.	Unique	TnInsertion-81	52861	52862	80	12D	1	51290	52873	+	1583	99.3051
VK055_0058_.	Unique	TnInsertion-82	53252	53253	57	11A	1	52878	54017	+	1139	32.9236
VK055_0058_.	Heuristic	TnInsertion-83	53439	53440	63	5F	2	52878	54017	+	1139	49.3415
VK055_0058_.	Unique	TnInsertion-84	53948	53949	89	3E	1	52878	54017	+	1139	94.0299
VK055_0059_argS	Unique	TnInsertion-86	54080	54081	47	8B	2	54079	55812	-	1733	99.8846
VK055_0060_.	Unique	TnInsertion-87	56615	56616	56	7C	1	56048	56617	+	569	99.8243
VK055_0061_cutC	Unique	TnInsertion-9496_TA	57185	57186	164	4G	1	56694	57437	+	743	66.218
VK055_0061_cutC	Unique	TnInsertion-88	56892	56893	45	3C	1	56694	57437	+	743	26.7833
VK055_0062_cmoB	Unique	TnInsertion-9513_TA	58234	58235	134	3A	1	57519	58523	-	1004	28.6853
VK055_0063_cmoA	Unique	TnInsertion-9531_TA	59248	59249	190	9H	1	58520	59263	-	743	1.88425
VK055_0063_cmoA	Unique	TnInsertion-9525_TA	58960	58961	162	3B	2	58520	59263	-	743	40.646
VK055_0063_cmoA	Unique	TnInsertion-91	58950	58951	21	2H	1	58520	59263	-	743	41.9919	TP 5G	AP 2A
VK055_0063_cmoA	Unique	TnInsertion-90	58948	58949	23	5E	1	58520	59263	-	743	42.2611
VK055_0063_cmoA	TPok_unique	TnInsertion-89	58540	58541	85	6A	1	58520	59263	-	743	97.1736
VK055_0064_.	Unique	TnInsertion-9538_TA	59609	59610	128	10E	1	59303	59698	-	395	22.2785
VK055_0064_.	Heuristic	TnInsertion-93	59609	59610	23	9G	1	59303	59698	-	395	22.2785
VK055_0066_.	Unique	TnInsertion-94	60631	60632	33	5E	2	60566	61132	-	566	88.3392
VK055_0067_aspS	Unique	TnInsertion-9599_TA	63139	63140	134	9E	1	61451	63187	+	1736	97.2926
VK055_0073_.	Unique	TnInsertion-9658_TA	66812	66813	149	1B	1	66730	67515	-	785	89.4268
VK055_0073_.	Unique	TnInsertion-99	66922	66923	89	3B	1	66730	67515	-	785	75.414
VK055_0074_.	Unique	TnInsertion-9684_TA	68106	68107	151	7A	1	67515	68267	-	752	21.2766
VK055_0074_.	APok_unique	TnInsertion-100	67676	67677	23	5G	1	67515	68267	-	752	78.4574
VK055_0075_znuA	Unique	TnInsertion-9688_TA	68780	68781	188	1E	1	68346	69290	+	944	46.0805
VK055_0075_znuA	Unique	TnInsertion-101	69212	69213	47	1G	1	68346	69290	+	944	91.8432
VK055_0076_.	APok_unique	TnInsertion-9697_TA	69426	69427	188	8B	1	69369	70625	+	1256	4.61783
VK055_0076_.	Unique	TnInsertion-9707_TA	70119	70120	119	9D	1	69369	70625	+	1256	59.793
VK055_0076_.	Unique	TnInsertion-9710_TA	70341	70342	139	11C	1	69369	70625	+	1256	77.4682
VK055_0076_.	Unique	TnInsertion-103	69795	69796	79	6H	2	69369	70625	+	1256	33.9968
VK055_0077_msbB	Unique	TnInsertion-104	71418	71419	54	3C	1	70743	71717	+	974	69.4045
VK055_0078_pyk	Unique	TnInsertion-108	73092	73093	2	8H	1	71758	73200	-	1442	7.42025
VK055_0078_pyk	Unique	TnInsertion-106	72584	72585	28	10C	1	71758	73200	-	1442	42.6491
VK055_0078_pyk	Unique	TnInsertion-105	72089	72090	67	11E	1	71758	73200	-	1442	76.9764
VK055_0079_.	Unique	TnInsertion-9769_TA	73495	73496	108	6H	1	73326	74195	-	869	80.4373
VK055_0079_.	Unique	TnInsertion-110	73495	73496	1	1C	1	73326	74195	-	869	80.4373
VK055_0081_zwf	Unique	TnInsertion-112	74724	74725	41	10C	1	74551	76026	+	1475	11.7966
VK055_0081_zwf	Unique	TnInsertion-113	75875	75876	5	10E	1	74551	76026	+	1475	89.8305
VK055_0082_edd	Unique	TnInsertion-9820_TA	76498	76499	173	2D	1	76261	78060	+	1799	13.2296
VK055_0082_edd	Unique	TnInsertion-9837_TA	77597	77598	182	7C	1	76261	78060	+	1799	74.3191
VK055_0082_edd	Unique	TnInsertion-116	77718	77719	81	1G	1	76261	78060	+	1799	81.045
VK055_0084_purT	Unique	TnInsertion-120	79921	79922	77	1G	1	78796	79974	-	1178	4.41426
VK055_0084_purT	Unique	TnInsertion-118	79719	79720	93	3B	1	78796	79974	-	1178	21.562
VK055_0086_.	Unique	TnInsertion-123	80959	80960	86	3F	2	80606	81265	+	659	53.7178
VK055_0086_.	Unique	TnInsertion-124	81119	81120	57	6B	2	80606	81265	+	659	77.997
VK055_0087_.	Unique	TnInsertion-9938_TA	81452	81453	118	6G	1	81419	83446	+	2027	1.67736
VK055_0087_.	Unique	TnInsertion-9948_TA	82072	82073	164	9A	1	81419	83446	+	2027	32.2644
VK055_0087_.	Unique	TnInsertion-9955_TA	82483	82484	179	4E	1	81419	83446	+	2027	52.5407
VK055_0087_.	Unique	TnInsertion-9968_TA	83158	83159	190	10D	1	81419	83446	+	2027	85.8411
VK055_0087_.	Unique	TnInsertion-9974_TA	83369	83370	116	4H	1	81419	83446	+	2027	96.2506
VK055_0087_.	APok_unique	TnInsertion-126	81668	81669	63	9A	1	81419	83446	+	2027	12.3335
VK055_0087_.	Unique	TnInsertion-127	82463	82464	75	7C	2	81419	83446	+	2027	51.554
VK055_0087_.	Unique	TnInsertion-129	83147	83148	77	4H	1	81419	83446	+	2027	85.2985
VK055_0088_.	TPok_unique	TnInsertion-9978_TA	83688	83689	128	9C	1	83450	84109	-	659	63.7329
VK055_0088_.	Heuristic	TnInsertion-132	84038	84039	13	4D	1	83450	84109	-	659	10.6222
VK055_0088_.	Unique	TnInsertion-131	83755	83756	52	2B	1	83450	84109	-	659	53.566
VK055_0089_holE	Unique	TnInsertion-133	84327	84328	45	5C	1	84188	84421	-	233	39.9142
VK055_0091_.	Unique	TnInsertion-10003_TA	84950	84951	104	5A	1	84909	85778	+	869	4.83314
VK055_0091_.	Unique	TnInsertion-10005_TA	85038	85039	192	5D	1	84909	85778	+	869	14.9597
VK055_0091_.	Heuristic	TnInsertion-136	85412	85413	63	2D	3	84909	85778	+	869	57.9977
VK055_0091_.	Unique	TnInsertion-137	85416	85417	95	2F	1	84909	85778	+	869	58.458
VK055_0091_.	Unique	TnInsertion-138	85463	85464	56	4H	1	84909	85778	+	869	63.8665
VK055_0095_.	Unique	TnInsertion-141	88963	88964	49	12D	1	88793	88984	-	191	10.4712
VK055_0096_pphA	Unique	TnInsertion-140	88731	88732	64	2A	1	88143	88796	+	653	90.1991
VK055_0097_.	Unique	TnInsertion-145	89283	89284	1	2B	1	89082	89321	-	239	15.4812
VK055_0097_.	Unique	TnInsertion-144	89208	89209	71	2F	1	89082	89321	-	239	46.8619
VK055_0097_.	Unique	TnInsertion-143	89129	89130	20	8G	1	89082	89321	-	239	79.9163
VK055_0098_rsmF	Unique	TnInsertion-10085_TA	89805	89806	185	4F	2	89437	90825	-	1388	73.415
VK055_0099_.	Unique	TnInsertion-10140_TA	92268	92269	191	10A	1	90994	93627	-	2633	51.5761
VK055_0099_.	Unique	TnInsertion-10118_TA	91242	91243	161	5A	1	90994	93627	-	2633	90.5431
VK055_0099_.	Unique	TnInsertion-148	93059	93060	32	6E	1	90994	93627	-	2633	21.5344
VK055_0099_.	Unique	TnInsertion-147	91397	91398	86	10E	1	90994	93627	-	2633	84.6563
VK055_0100_yebS	Unique	TnInsertion-10199_TA	94828	94829	186	1H	1	93596	94879	-	1283	3.89712
VK055_0100_yebS	Unique	TnInsertion-10184_TA	94167	94168	144	9C	1	93596	94879	-	1283	55.417
VK055_0100_yebS	Unique	TnInsertion-10180_TA	93863	93864	122	6B	1	93596	94879	-	1283	79.1115
VK055_0100_yebS	Unique	TnInsertion-149	93769	93770	80	7H	2	93596	94879	-	1283	86.438
VK055_0101_yebR	Unique	TnInsertion-10210_TA	95386	95387	107	4D	1	95012	95509	+	497	75.4527
VK055_0103_.	Unique	TnInsertion-10269_TA	98294	98295	168	3G	1	96304	98352	+	2048	97.2168
VK055_0104_htpX	Unique	TnInsertion-157	99335	99336	77	4C	1	98588	99472	+	884	84.6154
VK055_0104_htpX	Unique	TnInsertion-158	99436	99437	78	3F	1	98588	99472	+	884	96.0407
VK055_0105_.	Unique	TnInsertion-161	100658	100659	52	8C	1	99538	100908	-	1370	18.1752
VK055_0105_.	Unique	TnInsertion-159	100476	100477	62	2D	1	99538	100908	-	1370	31.4599
VK055_0107_.	Unique	TnInsertion-38_TA	102059	102060	149	10E	1	101934	102143	-	209	39.7129
VK055_0107_.	Unique	TnInsertion-162	102096	102097	18	4G	1	101934	102143	-	209	22.0096
VK055_0109_.	Unique	TnInsertion-165	102729	102730	4	6B	1	102605	102841	+	236	52.9661
VK055_0111_ftsI	Unique	TnInsertion-71_TA	104445	104446	156	7E	1	103989	105734	+	1745	26.1891
VK055_0111_ftsI	Unique	TnInsertion-73_TA	104597	104598	180	2G	1	103989	105734	+	1745	34.8997
VK055_0111_ftsI	Unique	TnInsertion-86_TA	105222	105223	192	8G	1	103989	105734	+	1745	70.7163
VK055_0111_ftsI	Unique	TnInsertion-95_TA	105732	105733	160	8H	1	103989	105734	+	1745	99.9427
VK055_0111_ftsI	Unique	TnInsertion-168	104044	104045	39	4A	2	103989	105734	+	1745	3.20917
VK055_0111_ftsI	Unique	TnInsertion-169	105362	105363	44	8F	1	103989	105734	+	1745	78.7393
VK055_0111_ftsI	TPok_unique	TnInsertion-170	105374	105375	93	5B	1	103989	105734	+	1745	79.4269
VK055_0112_yebH	Unique	TnInsertion-171	106078	106079	50	11G	1	105796	106590	+	794	35.6423
VK055_0114_.	Unique	TnInsertion-135_TA	107862	107863	174	6F	1	107579	108037	-	458	37.9913
VK055_0115_manZ	Unique	TnInsertion-140_TA	108414	108415	139	1D	1	108100	108951	-	851	62.9847
VK055_0115_manZ	APok_unique	TnInsertion-173	108198	108199	87	6F	1	108100	108951	-	851	88.3666
VK055_0117_manX	Heuristic	TnInsertion-178_TA	110311	110312	178	3G	1	109821	110792	-	971	49.4336
VK055_0117_manX	APok_unique	TnInsertion-178	110304	110305	51	10H	2	109821	110792	-	971	50.1545
VK055_0117_manX	Unique	TnInsertion-176	109880	109881	5	1D	3	109821	110792	-	971	93.8208
VK055_0118_.	Unique	TnInsertion-194_TA	111466	111467	150	9H	1	111239	112798	+	1559	14.6248
VK055_0118_.	Unique	TnInsertion-215_TA	112431	112432	135	8E	1	111239	112798	+	1559	76.5234
VK055_0118_.	Unique	TnInsertion-219_TA	112555	112556	118	6C	1	111239	112798	+	1559	84.4772
VK055_0119_.	Unique	TnInsertion-223_TA	112920	112921	181	1E	1	112832	114409	-	1577	94.3564
VK055_0119_.	Unique	TnInsertion-185	114276	114277	92	7C	1	112832	114409	-	1577	8.37032
VK055_0119_.	Unique	TnInsertion-184	113488	113489	54	9C	1	112832	114409	-	1577	58.3386
VK055_0119_.	Unique	TnInsertion-183	113456	113457	22	9H	1	112832	114409	-	1577	60.3678
VK055_0120_.	Unique	TnInsertion-278_TA	115698	115699	107	3F	1	114592	115938	-	1346	17.7563
VK055_0120_.	Unique	TnInsertion-267_TA	115013	115014	129	2G	3	114592	115938	-	1346	68.6478
VK055_0120_.	Unique	TnInsertion-191	115773	115774	86	6C	1	114592	115938	-	1346	12.1842
VK055_0120_.	Unique	TnInsertion-190	115529	115530	7	3D	1	114592	115938	-	1346	30.312
VK055_0120_.	Unique	TnInsertion-188	115506	115507	35	9F	1	114592	115938	-	1346	32.0208
VK055_0120_.	Unique	TnInsertion-187	115058	115059	8	9H	2	114592	115938	-	1346	65.3046
VK055_0120_.	Unique	TnInsertion-186	115022	115023	56	11B	1	114592	115938	-	1346	67.9792
VK055_0121_.	Unique	TnInsertion-192	116487	116488	41	5B	1	116119	116697	-	578	36.1592	TP 2C	AP 11C
VK055_0122_pabB	Unique	TnInsertion-292_TA	116804	116805	102	12B	2	116701	118056	-	1355	92.3247
VK055_0123_.	Unique	TnInsertion-308_TA	118328	118329	165	8A	1	118145	118330	+	185	99.4595
VK055_0124_.	Unique	TnInsertion-310_TA	118468	118469	161	5D	1	118331	118675	-	344	59.8837
VK055_0124_.	Unique	TnInsertion-309_TA	118365	118366	176	2G	1	118331	118675	-	344	89.8256
VK055_0124_.	Unique	TnInsertion-195	118608	118609	26	6C	1	118331	118675	-	344	19.186
VK055_0125_.	Unique	TnInsertion-315_TA	119007	119008	172	12B	1	118807	120717	+	1910	10.5236
VK055_0125_.	Unique	TnInsertion-318_TA	119122	119123	128	3A	1	118807	120717	+	1910	16.5445
VK055_0125_.	Unique	TnInsertion-333_TA	120125	120126	105	4E	1	118807	120717	+	1910	69.0576
VK055_0125_.	Unique	TnInsertion-198	119332	119333	43	8B	1	118807	120717	+	1910	27.5393
VK055_0127_.	Unique	TnInsertion-359_TA	121832	121833	174	12E	1	121597	122178	+	581	40.6196
VK055_0128_fadD	Unique	TnInsertion-200	122890	122891	28	1F	1	122383	124068	+	1685	30.1484
VK055_0128_fadD	Unique	TnInsertion-201	122914	122915	9	10A	1	122383	124068	+	1685	31.5727
VK055_0128_fadD	APok_unique	TnInsertion-202	123019	123020	87	12G	1	122383	124068	+	1685	37.8042
VK055_0129_rnd	Unique	TnInsertion-203	124246	124247	69	1G	3	124150	125265	+	1115	8.69955
VK055_0129_rnd	Unique	TnInsertion-204	125263	125264	47	1E	1	124150	125265	+	1115	99.9103
VK055_0131_minD	Unique	TnInsertion-205	126178	126179	16	11G	1	125616	126428	-	812	30.665
VK055_0132_minC	Unique	TnInsertion-452_TA	126752	126753	99	1G	1	126452	127150	-	698	56.8768
VK055_0132_minC	Unique	TnInsertion-451_TA	126653	126654	111	7D	1	126452	127150	-	698	71.0602
VK055_0132_minC	Unique	TnInsertion-207	126712	126713	78	4B	1	126452	127150	-	698	62.6074
VK055_0134_fahHD1	Unique	TnInsertion-491_TA	128232	128233	175	4A	1	127575	128234	+	659	99.8483
VK055_0134_fahHD1	Unique	TnInsertion-209	127646	127647	57	4D	1	127575	128234	+	659	10.9256
VK055_0136_tehB	Unique	TnInsertion-501_TA	128975	128976	168	6D	1	128782	129126	-	344	43.6047
VK055_0138_nhaB	Unique	TnInsertion-539_TA	131167	131168	175	2B	1	129936	131486	-	1550	20.5161
VK055_0138_nhaB	Unique	TnInsertion-523_TA	130088	130089	127	7H	1	129936	131486	-	1550	90.129
VK055_0139_.	Unique	TnInsertion-545_TA	131620	131621	187	1A	1	131511	131654	+	143	76.9231
VK055_0140_fadR	Unique	TnInsertion-552_TA	132215	132216	176	10C	1	131735	132454	+	719	66.8985
VK055_0141_.	Unique	TnInsertion-579_TA	133774	133775	134	4F	1	132529	134043	-	1514	17.7015
VK055_0141_.	Unique	TnInsertion-574_TA	133328	133329	128	4D	1	132529	134043	-	1514	47.1598
VK055_0141_.	Unique	TnInsertion-218	133946	133947	26	8C	1	132529	134043	-	1514	6.34082
VK055_0141_.	Unique	TnInsertion-217	133680	133681	71	8D	1	132529	134043	-	1514	23.9102
VK055_0141_.	Unique	TnInsertion-216	133599	133600	74	2E	1	132529	134043	-	1514	29.2602
VK055_0141_.	Unique	TnInsertion-214	133595	133596	57	3D	1	132529	134043	-	1514	29.5244
VK055_0143_.	Unique	TnInsertion-607_TA	135490	135491	118	5F	1	134410	135681	+	1271	85.0511
VK055_0143_.	Unique	TnInsertion-219	134434	134435	6	9D	2	134410	135681	+	1271	1.96696
VK055_0143_.	Unique	TnInsertion-220	134683	134684	17	8C	2	134410	135681	+	1271	21.5578
VK055_0143_.	Unique	TnInsertion-221	134821	134822	81	3B	1	134410	135681	+	1271	32.4154
VK055_0143_.	Unique	TnInsertion-222	135216	135217	28	11D	1	134410	135681	+	1271	63.4933
VK055_0144_alr	Unique	TnInsertion-625_TA	136504	136505	115	6C	1	135691	136761	+	1070	76.0748
VK055_0144_alr	Unique	TnInsertion-223	136319	136320	64	11D	1	135691	136761	+	1070	58.785
VK055_0144_alr	Unique	TnInsertion-224	136562	136563	42	2C	1	135691	136761	+	1070	81.4953
VK055_0145_.	Unique	TnInsertion-633_TA	137941	137942	99	7F	1	136778	138385	-	1607	27.5669
VK055_0145_.	Unique	TnInsertion-629_TA	137506	137507	168	11B	1	136778	138385	-	1607	54.636
VK055_0145_.	Unique	TnInsertion-226	138327	138328	83	3D	1	136778	138385	-	1607	3.54698
VK055_0145_.	Unique	TnInsertion-225	137506	137507	53	4G	1	136778	138385	-	1607	54.636
VK055_0147_mltE	Unique	TnInsertion-676_TA	140029	140030	110	7H	1	139802	140305	+	503	45.328
VK055_0148_.	Unique	TnInsertion-725_TA	142194	142195	106	10B	1	140347	142467	-	2120	12.8302
VK055_0148_.	Unique	TnInsertion-714_TA	141713	141714	98	8B	1	140347	142467	-	2120	35.5189
VK055_0148_.	Unique	TnInsertion-712_TA	141512	141513	117	5F	1	140347	142467	-	2120	45
VK055_0148_.	Unique	TnInsertion-704_TA	141329	141330	133	8G	1	140347	142467	-	2120	53.6321
VK055_0148_.	APok_unique	TnInsertion-702_TA	141240	141241	143	11G	1	140347	142467	-	2120	57.8302
VK055_0148_.	Unique	TnInsertion-698_TA	141066	141067	146	11B	1	140347	142467	-	2120	66.0377
VK055_0148_.	Unique	TnInsertion-233	142427	142428	43	11G	2	140347	142467	-	2120	1.83962
VK055_0148_.	Unique	TnInsertion-232	142181	142182	90	4C	1	140347	142467	-	2120	13.4434
VK055_0148_.	Unique	TnInsertion-231	141240	141241	5	3B	1	140347	142467	-	2120	57.8302
VK055_0148_.	Unique	TnInsertion-230	141188	141189	1	2H	1	140347	142467	-	2120	60.283
VK055_0149_.	Unique	TnInsertion-752_TA	143965	143966	111	9C	1	142719	144431	-	1712	27.1612
VK055_0149_.	Unique	TnInsertion-749_TA	143845	143846	100	10C	1	142719	144431	-	1712	34.1706
VK055_0149_.	Unique	TnInsertion-738_TA	142991	142992	134	10A	1	142719	144431	-	1712	84.0537
VK055_0149_.	Unique	TnInsertion-244	144095	144096	7	4D	1	142719	144431	-	1712	19.5678
VK055_0149_.	Unique	TnInsertion-243	143977	143978	5	5H	1	142719	144431	-	1712	26.4603
VK055_0149_.	APok_nonunique	TnInsertion-242	143848	143849	52	8F	2	142719	144431	-	1712	33.9953
VK055_0149_.	Unique	TnInsertion-241	143845	143846	55	10F	1	142719	144431	-	1712	34.1706
VK055_0149_.	Unique	TnInsertion-240	143810	143811	15	5A	1	142719	144431	-	1712	36.215
VK055_0149_.	Heuristic	TnInsertion-237	143221	143222	75	11E	1	142719	144431	-	1712	70.6192
VK055_0149_.	Heuristic	TnInsertion-236	143050	143051	67	7H	1	142719	144431	-	1712	80.6075
VK055_0150_.	Unique	TnInsertion-784_TA	145629	145630	174	2D	1	144849	146288	+	1439	54.2738
VK055_0150_.	Unique	TnInsertion-795_TA	145827	145828	158	1H	1	144849	146288	+	1439	68.0334
VK055_0150_.	Unique	TnInsertion-245	144860	144861	61	11E	1	144849	146288	+	1439	0.833912
VK055_0150_.	Unique	TnInsertion-246	144879	144880	67	2H	1	144849	146288	+	1439	2.15427
VK055_0150_.	Unique	TnInsertion-247	144924	144925	9	2D	1	144849	146288	+	1439	5.28145
VK055_0150_.	Unique	TnInsertion-248	145278	145279	42	8D	1	144849	146288	+	1439	29.8819
VK055_0150_.	Unique	TnInsertion-250	145613	145614	6	4F	2	144849	146288	+	1439	53.1619
VK055_0150_.	Unique	TnInsertion-252	146145	146146	81	11D	1	144849	146288	+	1439	90.132
VK055_0151_.	Unique	TnInsertion-813_TA	146534	146535	106	3C	1	146315	147211	+	896	24.5536
VK055_0151_.	Unique	TnInsertion-824_TA	146861	146862	160	2C	1	146315	147211	+	896	61.0491
VK055_0152_.	Unique	TnInsertion-854_TA	147893	147894	173	9B	1	147208	148023	+	815	84.1718
VK055_0152_.	Unique	TnInsertion-253	147916	147917	42	7H	1	147208	148023	+	815	86.9939
VK055_0153_.	Unique	TnInsertion-876_TA	148784	148785	128	2H	1	148058	148786	+	728	99.8626
VK055_0153_.	Unique	TnInsertion-254	148429	148430	64	1E	1	148058	148786	+	728	51.0989
VK055_0155_.	Unique	TnInsertion-907_TA	149959	149960	132	11G	1	149805	150122	+	317	48.8959
VK055_0155_.	Unique	TnInsertion-914_TA	150085	150086	108	3C	1	149805	150122	+	317	88.6435
VK055_0155_.	Unique	TnInsertion-259	150029	150030	6	7H	1	149805	150122	+	317	70.9779
VK055_0156_.	Unique	TnInsertion-931_TA	150772	150773	99	1A	1	150305	151264	+	959	48.8008
VK055_0156_.	Unique	TnInsertion-933_TA	150951	150952	142	11A	1	150305	151264	+	959	67.4661
VK055_0156_.	Unique	TnInsertion-261	150665	150666	83	3H	1	150305	151264	+	959	37.6434
VK055_0157_.	Unique	TnInsertion-953_TA	151895	151896	186	7G	1	151257	152057	+	800	79.875
VK055_0157_.	Unique	TnInsertion-262	151284	151285	83	7B	1	151257	152057	+	800	3.5
VK055_0157_.	Unique	TnInsertion-264	151895	151896	74	4A	1	151257	152057	+	800	79.875
VK055_0157_.	Unique	TnInsertion-265	152053	152054	56	1C	1	151257	152057	+	800	99.625
VK055_0161_tdcB	Unique	TnInsertion-999_TA	154375	154376	111	11H	2	153870	154859	+	989	51.1628
VK055_0161_tdcB	Unique	TnInsertion-266	154857	154858	56	9E	1	153870	154859	+	989	99.8989
VK055_0162_tdcC	Unique	TnInsertion-1009_TA	155380	155381	173	7F	1	154885	156216	+	1331	37.2652
VK055_0162_tdcC	Unique	TnInsertion-268	155770	155771	74	9F	1	154885	156216	+	1331	66.5665
VK055_0162_tdcC	Unique	TnInsertion-269	156103	156104	33	12A	1	154885	156216	+	1331	91.5853
VK055_0164_pflB	Unique	TnInsertion-1048_TA	157509	157510	165	9H	1	157481	159775	+	2294	1.26417
VK055_0164_pflB	Unique	TnInsertion-1049_TA	157592	157593	155	1H	1	157481	159775	+	2294	4.8823
VK055_0164_pflB	Unique	TnInsertion-1072_TA	159001	159002	103	10H	2	157481	159775	+	2294	66.3034
VK055_0164_pflB	Unique	TnInsertion-1074_TA	159005	159006	144	6B	1	157481	159775	+	2294	66.4778
VK055_0164_pflB	Unique	TnInsertion-1076_TA	159011	159012	123	11E	1	157481	159775	+	2294	66.7393
VK055_0164_pflB	Unique	TnInsertion-1085_TA	159490	159491	131	2B	1	157481	159775	+	2294	87.6199
VK055_0164_pflB	Unique	TnInsertion-271	157488	157489	81	10A	1	157481	159775	+	2294	0.348736
VK055_0164_pflB	Unique	TnInsertion-272	157588	157589	61	1E	1	157481	159775	+	2294	4.70793
VK055_0164_pflB	Unique	TnInsertion-273	158066	158067	48	2H	1	157481	159775	+	2294	25.5449
VK055_0164_pflB	Unique	TnInsertion-274	158351	158352	52	12E	1	157481	159775	+	2294	37.9686
VK055_0164_pflB	Unique	TnInsertion-276	158569	158570	32	1D	1	157481	159775	+	2294	47.4717
VK055_0164_pflB	Unique	TnInsertion-277	159001	159002	21	6B	1	157481	159775	+	2294	66.3034
VK055_0164_pflB	APok_unique	TnInsertion-278	159005	159006	51	7D	1	157481	159775	+	2294	66.4778
VK055_0164_pflB	Unique	TnInsertion-279	159463	159464	40	5E	1	157481	159775	+	2294	86.4429
VK055_0165_.	Unique	TnInsertion-1104_TA	160673	160674	125	10B	1	160256	161320	+	1064	39.2857
VK055_0165_.	Unique	TnInsertion-1108_TA	160730	160731	146	8H	1	160256	161320	+	1064	44.6429
VK055_0165_.	Heuristic	TnInsertion-1121_TA	161306	161307	178	11A	1	160256	161320	+	1064	98.7782
VK055_0165_.	APok_unique	TnInsertion-282	160545	160546	15	9E	1	160256	161320	+	1064	27.2556
VK055_0165_.	Unique	TnInsertion-283	160547	160548	37	6A	1	160256	161320	+	1064	27.4436
VK055_0165_.	Unique	TnInsertion-284	160673	160674	8	8F	1	160256	161320	+	1064	39.2857
VK055_0165_.	Unique	TnInsertion-285	160730	160731	84	3G	1	160256	161320	+	1064	44.6429
VK055_0165_.	Unique	TnInsertion-286	160796	160797	2	1H	1	160256	161320	+	1064	50.8459
VK055_0166_.	Unique	TnInsertion-1127_TA	161559	161560	111	11D	1	161430	162344	+	914	14.2232
VK055_0166_.	Unique	TnInsertion-1128_TA	161574	161575	155	11F	1	161430	162344	+	914	15.8643
VK055_0166_.	Unique	TnInsertion-1141_TA	162114	162115	136	3C	1	161430	162344	+	914	74.9453
VK055_0166_.	Unique	TnInsertion-287	161559	161560	42	10F	1	161430	162344	+	914	14.2232
VK055_0166_.	Heuristic	TnInsertion-288	161781	161782	94	1D	3	161430	162344	+	914	38.512
VK055_0167_.	Unique	TnInsertion-1165_TA	163137	163138	119	12E	2	162354	163640	+	1286	60.9642
VK055_0167_.	TPok_unique	TnInsertion-289	162412	162413	86	2D	1	162354	163640	+	1286	4.58787
VK055_0168_.	Unique	TnInsertion-290	163925	163926	88	10G	1	163637	164512	+	875	33.0286
VK055_0168_.	TPok_nonunique	TnInsertion-291	163992	163993	41	9B	2	163637	164512	+	875	40.6857
VK055_0169_.	Unique	TnInsertion-292	165130	165131	40	7B	1	164509	165228	+	719	86.509
VK055_0170_.	Unique	TnInsertion-1219_TA	165544	165545	181	1A	1	165234	166127	-	893	65.1736
VK055_0170_.	Unique	TnInsertion-1213_TA	165394	165395	163	10C	1	165234	166127	-	893	81.9709
VK055_0171_pckA	Unique	TnInsertion-1265_TA	167961	167962	156	9A	1	166411	168054	+	1643	94.4005
VK055_0171_pckA	TPok_unique	TnInsertion-293	167922	167923	18	7A	1	166411	168054	+	1643	92.0268
VK055_0172_.	Unique	TnInsertion-1272_TA	168340	168341	123	5C	1	168104	168580	-	476	50.2101
VK055_0172_.	Unique	TnInsertion-1270_TA	168251	168252	101	7H	1	168104	168580	-	476	68.9076
VK055_0173_.	Unique	TnInsertion-1298_TA	169392	169393	157	4E	1	168679	169605	+	926	77.1058
VK055_0173_.	Unique	TnInsertion-1299_TA	169395	169396	178	4C	1	168679	169605	+	926	77.4298
VK055_0173_.	TPok_unique	TnInsertion-294	168745	168746	95	10C	1	168679	169605	+	926	7.23542
VK055_0173_.	Unique	TnInsertion-295	169213	169214	16	9G	1	168679	169605	+	926	57.7754
VK055_0174_.	Heuristic	TnInsertion-1323_TA	170671	170672	179	12A	2	169909	171204	+	1295	58.9189
VK055_0174_.	Unique	TnInsertion-1330_TA	170950	170951	164	5H	1	169909	171204	+	1295	80.4633
VK055_0174_.	APok_unique	TnInsertion-297	170950	170951	27	5F	1	169909	171204	+	1295	80.4633
VK055_0174_.	Unique	TnInsertion-298	171090	171091	5	9C	1	169909	171204	+	1295	91.2741
VK055_0174_.	Unique	TnInsertion-299	171160	171161	42	5B	1	169909	171204	+	1295	96.6795
VK055_0175_.	Unique	TnInsertion-1352_TA	172316	172317	155	6F	1	172000	172899	-	899	64.7386
VK055_0175_.	Unique	TnInsertion-1350_TA	172052	172053	186	4D	1	172000	172899	-	899	94.1046
VK055_0175_.	Heuristic	TnInsertion-301	172577	172578	80	10C	1	172000	172899	-	899	35.7063
VK055_0176_.	Unique	TnInsertion-300	171663	171664	49	1F	1	171219	172025	+	806	55.2109
VK055_0178_.	Unique	TnInsertion-303	173742	173743	20	10E	1	173682	174380	+	698	8.73926
VK055_0179_.	Unique	TnInsertion-1421_TA	174928	174929	115	1G	1	174406	174945	-	539	2.96846
VK055_0179_.	Unique	TnInsertion-1409_TA	174517	174518	135	9H	1	174406	174945	-	539	79.2208
VK055_0179_.	Unique	TnInsertion-304	174928	174929	55	3D	1	174406	174945	-	539	2.96846
VK055_0180_.	Unique	TnInsertion-1430_TA	175335	175336	158	1F	1	175060	175389	-	329	16.1094
VK055_0182_impJ2	Unique	TnInsertion-1460_TA	176847	176848	101	10C	1	175931	177298	+	1367	67.0812
VK055_0183_.	Unique	TnInsertion-305	177844	177845	35	7G	1	177295	177948	+	653	84.2266
VK055_0184_.	Unique	TnInsertion-306	179205	179206	49	10E	1	177952	179649	+	1697	73.8951
VK055_0186_vgrG2	APok_unique	TnInsertion-1531_TA	180933	180934	164	2G	1	180108	182807	+	2699	30.6039
VK055_0186_vgrG2	Unique	TnInsertion-1534_TA	180996	180997	167	8E	2	180108	182807	+	2699	32.9381
VK055_0186_vgrG2	Unique	TnInsertion-1556_TA	181927	181928	142	2B	3	180108	182807	+	2699	67.4324
VK055_0186_vgrG2	Unique	TnInsertion-1579_TA	182649	182650	167	4A	2	180108	182807	+	2699	94.183
VK055_0186_vgrG2	Unique	TnInsertion-1580_TA	182699	182700	123	7D	1	180108	182807	+	2699	96.0356
VK055_0186_vgrG2	Heuristic	TnInsertion-307	181506	181507	94	8D	1	180108	182807	+	2699	51.834
VK055_0186_vgrG2	Unique	TnInsertion-308	182295	182296	59	7H	2	180108	182807	+	2699	81.0671
VK055_0187_.	Unique	TnInsertion-1593_TA	183542	183543	186	8A	1	182804	184681	+	1877	39.3713
VK055_0187_.	Unique	TnInsertion-1603_TA	183890	183891	152	3G	1	182804	184681	+	1877	57.9116
VK055_0187_.	Unique	TnInsertion-1607_TA	184002	184003	168	7G	1	182804	184681	+	1877	63.8785
VK055_0187_.	APok_unique	TnInsertion-310	183363	183364	51	3H	1	182804	184681	+	1877	29.8348
VK055_0187_.	Unique	TnInsertion-312	183890	183891	76	1G	2	182804	184681	+	1877	57.9116
VK055_0188_.	Unique	TnInsertion-1639_TA	185330	185331	171	12A	1	184681	185955	+	1274	51.0204
VK055_0188_.	Unique	TnInsertion-1640_TA	185397	185398	178	5D	2	184681	185955	+	1274	56.2794
VK055_0188_.	Unique	TnInsertion-1641_TA	185428	185429	165	12F	1	184681	185955	+	1274	58.7127
VK055_0188_.	Unique	TnInsertion-313	185082	185083	79	10E	1	184681	185955	+	1274	31.5542
VK055_0188_.	Unique	TnInsertion-314	185428	185429	7	12C	2	184681	185955	+	1274	58.7127
VK055_0189_.	Unique	TnInsertion-1659_TA	186389	186390	139	5A	1	185993	187060	+	1067	37.2071
VK055_0189_.	Unique	TnInsertion-1668_TA	186618	186619	105	4H	1	185993	187060	+	1067	58.6692
VK055_0189_.	Unique	TnInsertion-1670_TA	186743	186744	107	1C	1	185993	187060	+	1067	70.3843
VK055_0189_.	Unique	TnInsertion-315	186404	186405	41	4B	1	185993	187060	+	1067	38.6129
VK055_0189_.	APok_unique	TnInsertion-316	186458	186459	3	5D	1	185993	187060	+	1067	43.6739
VK055_0189_.	Unique	TnInsertion-317	186648	186649	90	3A	1	185993	187060	+	1067	61.4808
VK055_0189_.	Unique	TnInsertion-318	186715	186716	13	2B	1	185993	187060	+	1067	67.7601
VK055_0191_.	Unique	TnInsertion-320	189601	189602	80	1E	2	189127	190371	+	1244	38.1833
VK055_0193_.	Unique	TnInsertion-322	191231	191232	50	3D	1	190967	191689	+	722	36.7036
VK055_0194_.	Unique	TnInsertion-1769_TA	192310	192311	169	9B	1	191727	192791	+	1064	54.8872
VK055_0194_.	Unique	TnInsertion-323	192390	192391	6	3D	1	191727	192791	+	1064	62.406
VK055_0195_.	Unique	TnInsertion-1801_TA	193290	193291	99	8C	1	193006	193983	+	977	29.1709
VK055_0195_.	Unique	TnInsertion-1807_TA	193461	193462	105	12C	1	193006	193983	+	977	46.6735
VK055_0196_.	Unique	TnInsertion-1820_TA	194257	194258	182	2A	2	194073	194336	+	263	70.3422
VK055_0196_.	Unique	TnInsertion-325	194299	194300	56	7H	1	194073	194336	+	263	86.3118
VK055_0197_.	Unique	TnInsertion-1826_TA	194880	194881	103	9B	1	194339	195601	+	1262	42.9477
VK055_0197_.	TPok_unique	TnInsertion-1835_TA	195245	195246	119	9B	1	194339	195601	+	1262	71.87
VK055_0197_.	Unique	TnInsertion-326	194574	194575	23	10C	1	194339	195601	+	1262	18.7005
VK055_0197_.	Unique	TnInsertion-327	194710	194711	48	7C	1	194339	195601	+	1262	29.477
VK055_0198_icmF2	Unique	TnInsertion-1869_TA	196311	196312	162	1E	3	195707	199102	+	3395	17.8203
VK055_0198_icmF2	Unique	TnInsertion-1870_TA	196353	196354	140	6D	1	195707	199102	+	3395	19.0574
VK055_0198_icmF2	Unique	TnInsertion-1873_TA	196373	196374	105	6D	1	195707	199102	+	3395	19.6465
VK055_0198_icmF2	Unique	TnInsertion-1889_TA	197418	197419	171	8G	1	195707	199102	+	3395	50.4271
VK055_0198_icmF2	Unique	TnInsertion-1915_TA	198725	198726	191	11G	1	195707	199102	+	3395	88.9249
VK055_0198_icmF2	Unique	TnInsertion-332	195791	195792	41	7E	1	195707	199102	+	3395	2.50368
VK055_0198_icmF2	Unique	TnInsertion-333	196311	196312	29	9F	1	195707	199102	+	3395	17.8203
VK055_0198_icmF2	Unique	TnInsertion-334	197418	197419	1	3B	1	195707	199102	+	3395	50.4271
VK055_0199_impG2	Unique	TnInsertion-1952_TA	200613	200614	147	5D	1	199236	200999	+	1763	78.1622
VK055_0199_impG2	Heuristic	TnInsertion-336	200289	200290	8	1F	1	199236	200999	+	1763	59.7845
VK055_0200_impH2	Unique	TnInsertion-1968_TA	201587	201588	127	2C	1	200954	202045	+	1091	58.1118
VK055_0201_sciN2	Unique	TnInsertion-337	202280	202281	13	5H	1	202020	202562	+	542	48.155
VK055_0202_.	Unique	TnInsertion-338	202583	202584	90	12F	1	202565	203008	+	443	4.28894
VK055_0203_impA2	APok_unique	TnInsertion-339	203057	203058	75	9H	1	203028	204443	+	1415	2.12014
VK055_0203_impA2	Unique	TnInsertion-341	203223	203224	86	8F	2	203028	204443	+	1415	13.8516
VK055_0204_.	Unique	TnInsertion-2040_TA	204893	204894	176	3A	1	204575	205489	+	914	34.9015
VK055_0204_.	Unique	TnInsertion-343	204893	204894	55	4H	1	204575	205489	+	914	34.9015
VK055_0204_.	Unique	TnInsertion-344	204916	204917	64	2H	1	204575	205489	+	914	37.4179
VK055_0206_.	APok_unique	TnInsertion-347	206971	206972	51	1H	1	205985	207076	-	1091	9.53254
VK055_0206_.	Unique	TnInsertion-346	206743	206744	51	2F	2	205985	207076	-	1091	30.4308
VK055_0206_.	Unique	TnInsertion-345	206466	206467	65	4G	1	205985	207076	-	1091	55.8203
VK055_0208_.	Unique	TnInsertion-349	208129	208130	43	2C	1	208090	208326	+	236	16.9492
VK055_0209_.	Unique	TnInsertion-350	208413	208414	8	2G	1	208364	208519	+	155	32.2581
VK055_0210_sulP	Unique	TnInsertion-2168_TA	211084	211085	157	3F	1	209594	211246	-	1652	9.74576
VK055_0210_sulP	Unique	TnInsertion-2164_TA	210774	210775	175	1A	1	209594	211246	-	1652	28.5109
VK055_0210_sulP	Unique	TnInsertion-2146_TA	209681	209682	162	9C	1	209594	211246	-	1652	94.6731
VK055_0210_sulP	Unique	TnInsertion-2145_TA	209628	209629	128	9G	1	209594	211246	-	1652	97.8814
VK055_0210_sulP	Unique	TnInsertion-355	210730	210731	32	11H	1	209594	211246	-	1652	31.1743
VK055_0211_.	Unique	TnInsertion-2117_TA	208551	208552	168	12D	1	208547	209593	+	1046	0.478011
VK055_0211_.	Unique	TnInsertion-2122_TA	208667	208668	163	4A	1	208547	209593	+	1046	11.5679
VK055_0211_.	Unique	TnInsertion-2129_TA	208801	208802	133	10F	3	208547	209593	+	1046	24.3786
VK055_0211_.	Unique	TnInsertion-2141_TA	209216	209217	122	7A	1	208547	209593	+	1046	64.0535
VK055_0211_.	Unique	TnInsertion-353	208597	208598	31	10A	1	208547	209593	+	1046	4.87572
VK055_0211_.	Unique	TnInsertion-354	208797	208798	78	10C	1	208547	209593	+	1046	23.9962
VK055_0221_.	Unique	TnInsertion-356	220375	220376	73	10H	2	219677	220777	-	1100	36.4545
VK055_0222_.	Unique	TnInsertion-2384_TA	221087	221088	153	6F	1	221020	221271	+	251	27.0916
VK055_0222_.	Unique	TnInsertion-2386_TA	221230	221231	147	3G	1	221020	221271	+	251	84.0637
VK055_0223_.	Unique	TnInsertion-359	221804	221805	84	3E	1	221429	222088	+	659	57.0561
VK055_0225_.	Unique	TnInsertion-2395_TA	222397	222398	105	1C	1	222306	222548	-	242	61.9835
VK055_0226_.	Unique	TnInsertion-362	223130	223131	71	1D	1	222786	223139	-	353	2.26629
VK055_0226_.	Unique	TnInsertion-361	222803	222804	17	4H	1	222786	223139	-	353	94.9008
VK055_0227_.	Unique	TnInsertion-363	223368	223369	84	10F	1	223207	224388	+	1181	13.7172
VK055_0228_.	Unique	TnInsertion-2492_TA	225875	225876	125	11G	1	224631	225887	+	1256	99.1242
VK055_0229_ntrB	Unique	TnInsertion-2494_TA	225906	225907	179	8F	2	225889	226773	+	884	2.0362
VK055_0230_.	Unique	TnInsertion-2518_TA	226793	226794	162	5E	1	226783	227571	+	788	1.39594
VK055_0230_.	Unique	TnInsertion-2536_TA	227349	227350	106	7G	1	226783	227571	+	788	71.9543
VK055_0231_nirD	Unique	TnInsertion-2570_TA	228792	228793	117	9B	1	228776	231649	+	2873	0.591716
VK055_0231_nirD	Unique	TnInsertion-2574_TA	228915	228916	99	5D	1	228776	231649	+	2873	4.87296
VK055_0231_nirD	Unique	TnInsertion-2593_TA	230104	230105	140	9F	3	228776	231649	+	2873	46.2583
VK055_0231_nirD	Heuristic	TnInsertion-371	230258	230259	36	3G	1	228776	231649	+	2873	51.6185
VK055_0231_nirD	Unique	TnInsertion-372	230987	230988	1	10A	1	228776	231649	+	2873	76.9927
VK055_0231_nirD	Unique	TnInsertion-373	231509	231510	64	7F	1	228776	231649	+	2873	95.1619
VK055_0232_.	Unique	TnInsertion-2676_TA	233806	233807	179	8B	1	231697	234249	+	2552	82.6803
VK055_0232_.	Unique	TnInsertion-2685_TA	234120	234121	153	11F	2	231697	234249	+	2552	94.9843
VK055_0232_.	Unique	TnInsertion-374	231970	231971	67	1G	1	231697	234249	+	2552	10.7367
VK055_0233_narL	Unique	TnInsertion-380	236247	236248	26	12G	2	235780	236430	-	650	28
VK055_0233_narL	Unique	TnInsertion-379	236044	236045	68	11F	1	235780	236430	-	650	59.2308
VK055_0234_.	Unique	TnInsertion-2709_TA	234998	234999	148	4A	1	234431	235783	+	1352	42.0118
VK055_0234_.	Unique	TnInsertion-2718_TA	235183	235184	152	3F	2	234431	235783	+	1352	55.6953
VK055_0234_.	Unique	TnInsertion-375	234902	234903	7	7B	1	234431	235783	+	1352	34.9112
VK055_0234_.	Unique	TnInsertion-376	235183	235184	76	12A	1	234431	235783	+	1352	55.6953
VK055_0234_.	Unique	TnInsertion-378	235214	235215	62	4H	4	234431	235783	+	1352	57.9882
VK055_0235_.	Unique	TnInsertion-2745_TA	236557	236558	106	9F	1	236441	238219	-	1778	93.4196
VK055_0235_.	Unique	TnInsertion-382	237205	237206	56	1E	1	236441	238219	-	1778	56.9741
VK055_0235_.	TPok_unique	TnInsertion-381	236769	236770	17	1A	1	236441	238219	-	1778	81.4961
VK055_0236_narK	Unique	TnInsertion-2801_TA	238980	238981	114	4E	1	238531	239919	+	1388	32.4207
VK055_0236_narK	Unique	TnInsertion-385	239055	239056	2	5H	1	238531	239919	+	1388	37.8242
VK055_0236_narK	Unique	TnInsertion-386	239283	239284	39	11D	1	238531	239919	+	1388	54.2507
VK055_0236_narK	Unique	TnInsertion-387	239317	239318	48	6B	1	238531	239919	+	1388	56.7003
VK055_0236_narK	Unique	TnInsertion-388	239866	239867	17	12D	1	238531	239919	+	1388	96.2536
VK055_0237_.	Unique	TnInsertion-2811_TA	240079	240080	171	10A	1	240045	240158	+	113	30.9735
VK055_0238_.	Unique	TnInsertion-2814_TA	241057	241058	120	11C	1	240325	244068	+	3743	19.5832
VK055_0238_.	Unique	TnInsertion-2817_TA	241312	241313	166	5E	2	240325	244068	+	3743	26.3959
VK055_0238_.	Unique	TnInsertion-2823_TA	241571	241572	98	8G	1	240325	244068	+	3743	33.3155
VK055_0238_.	Unique	TnInsertion-2824_TA	241768	241769	161	1D	1	240325	244068	+	3743	38.5787
VK055_0238_.	Unique	TnInsertion-2829_TA	242161	242162	143	7A	1	240325	244068	+	3743	49.0783
VK055_0238_.	Unique	TnInsertion-2831_TA	242371	242372	161	4H	2	240325	244068	+	3743	54.6888
VK055_0238_.	Unique	TnInsertion-2846_TA	243345	243346	124	11C	1	240325	244068	+	3743	80.7107
VK055_0238_.	Unique	TnInsertion-389	240852	240853	55	12D	1	240325	244068	+	3743	14.1063
VK055_0238_.	Unique	TnInsertion-390	241372	241373	61	1G	1	240325	244068	+	3743	27.9989
VK055_0238_.	Unique	TnInsertion-391	242004	242005	33	6E	2	240325	244068	+	3743	44.8838
VK055_0238_.	Unique	TnInsertion-392	242503	242504	79	6G	1	240325	244068	+	3743	58.2153
VK055_0238_.	Unique	TnInsertion-393	243121	243122	12	7H	2	240325	244068	+	3743	74.7262
VK055_0239_narH	Unique	TnInsertion-2879_TA	244667	244668	120	4A	1	244065	245600	+	1535	39.2834
VK055_0239_narH	Unique	TnInsertion-2890_TA	245306	245307	141	7D	2	244065	245600	+	1535	80.9121
VK055_0239_narH	Unique	TnInsertion-395	244386	244387	40	7F	2	244065	245600	+	1535	20.9772
VK055_0239_narH	Unique	TnInsertion-396	244665	244666	71	6G	1	244065	245600	+	1535	39.1531
VK055_0241_.	Unique	TnInsertion-2940_TA	247585	247586	144	3D	1	246981	247877	-	896	32.4777
VK055_0241_.	Unique	TnInsertion-401	247585	247586	19	4A	1	246981	247877	-	896	32.4777
VK055_0241_.	APok_unique	TnInsertion-399	247070	247071	87	5C	1	246981	247877	-	896	89.9554
VK055_0242_narI	Unique	TnInsertion-2904_TA	246321	246322	107	5C	2	246307	246984	+	677	2.21566
VK055_0242_narI	Unique	TnInsertion-398	246441	246442	32	8D	1	246307	246984	+	677	19.9409
VK055_0243_.	Unique	TnInsertion-2965_TA	248374	248375	188	2C	1	247985	248428	+	443	88.0361
VK055_0243_.	Unique	TnInsertion-403	248240	248241	74	8A	1	247985	248428	+	443	57.7878
VK055_0243_.	Heuristic	TnInsertion-404	248374	248375	87	6C	1	247985	248428	+	443	88.0361
VK055_0246_purU	Unique	TnInsertion-3003_TA	249596	249597	137	8A	1	249261	250103	-	842	60.095
VK055_0246_purU	Unique	TnInsertion-2985_TA	249368	249369	160	4E	1	249261	250103	-	842	87.1734
VK055_0246_purU	Unique	TnInsertion-408	250092	250093	38	4E	1	249261	250103	-	842	1.18765
VK055_0247_.	Unique	TnInsertion-410	250237	250238	6	1E	1	250146	250478	-	332	72.2892
VK055_0247_.	TPok_unique	TnInsertion-409	250234	250235	96	2E	1	250146	250478	-	332	73.1928
VK055_0248_.	Unique	TnInsertion-3024_TA	250864	250865	182	1H	1	250717	251619	+	902	16.408
VK055_0249_hnr	Unique	TnInsertion-3026_TA	251993	251994	166	11A	1	251709	252722	+	1013	28.1343
VK055_0249_hnr	Unique	TnInsertion-3027_TA	252175	252176	179	8A	1	251709	252722	+	1013	46.1007
VK055_0249_hnr	Unique	TnInsertion-3028_TA	252510	252511	156	2F	2	251709	252722	+	1013	79.1708
VK055_0249_hnr	Unique	TnInsertion-3029_TA	252630	252631	109	10C	1	251709	252722	+	1013	91.0168
VK055_0249_hnr	Unique	TnInsertion-414	252593	252594	68	7E	1	251709	252722	+	1013	87.3643
VK055_0250_galU	Unique	TnInsertion-3058_TA	253693	253694	177	2F	1	252920	253822	+	902	85.8093
VK055_0253_.	Unique	TnInsertion-3099_TA	255008	255009	110	4G	1	254913	255530	+	617	15.5592
VK055_0253_.	Unique	TnInsertion-3111_TA	255505	255506	97	2G	1	254913	255530	+	617	96.1102
VK055_0253_.	APok_unique	TnInsertion-420	255448	255449	63	4G	1	254913	255530	+	617	86.872
VK055_0254_adhE	Unique	TnInsertion-425	258341	258342	47	3H	1	255678	258353	-	2675	0.411215
VK055_0254_adhE	Unique	TnInsertion-424	257746	257747	74	2D	1	255678	258353	-	2675	22.6542
VK055_0254_adhE	Unique	TnInsertion-422	257203	257204	85	12H	1	255678	258353	-	2675	42.9533
VK055_0254_adhE	Unique	TnInsertion-421	256779	256780	12	10A	1	255678	258353	-	2675	58.8037
VK055_0258_oppA	Unique	TnInsertion-3210_TA	260439	260440	176	8D	1	260215	261849	+	1634	13.7699
VK055_0258_oppA	Unique	TnInsertion-3212_TA	260866	260867	156	12E	1	260215	261849	+	1634	39.9021
VK055_0258_oppA	Unique	TnInsertion-3219_TA	260989	260990	97	10E	1	260215	261849	+	1634	47.4296
VK055_0258_oppA	Unique	TnInsertion-3222_TA	261028	261029	163	9F	1	260215	261849	+	1634	49.8164
VK055_0258_oppA	Unique	TnInsertion-3223_TA	261100	261101	189	5H	1	260215	261849	+	1634	54.2228
VK055_0258_oppA	Unique	TnInsertion-3232_TA	261748	261749	159	5G	2	260215	261849	+	1634	93.88
VK055_0258_oppA	Unique	TnInsertion-430	261112	261113	36	4C	1	260215	261849	+	1634	54.9572
VK055_0258_oppA	Unique	TnInsertion-431	261207	261208	29	1G	1	260215	261849	+	1634	60.7711
VK055_0258_oppA	Unique	TnInsertion-432	261817	261818	35	2A	1	260215	261849	+	1634	98.1028
VK055_0259_oppB	TPok_unique	TnInsertion-433	262319	262320	92	9A	1	261935	262855	+	920	41.8478
VK055_0260_.	Unique	TnInsertion-3263_TA	263001	263002	124	2E	1	262870	263778	+	908	14.5374
VK055_0260_.	APok_unique	TnInsertion-434	263542	263543	39	4A	2	262870	263778	+	908	74.1189
VK055_0261_.	Unique	TnInsertion-435	263876	263877	61	11C	1	263790	264803	+	1013	8.58835
VK055_0261_.	Unique	TnInsertion-437	264561	264562	71	9B	1	263790	264803	+	1013	76.2093
VK055_0261_.	Unique	TnInsertion-438	264799	264800	72	9A	1	263790	264803	+	1013	99.7038
VK055_0262_.	Unique	TnInsertion-439	265190	265191	61	10E	1	264800	265804	+	1004	38.9442
VK055_0262_.	Unique	TnInsertion-440	265514	265515	4	11G	1	264800	265804	+	1004	71.2151
VK055_0263_.	Unique	TnInsertion-3347_TA	266016	266017	167	7H	1	265859	266686	+	827	19.1052
VK055_0263_.	Heuristic	TnInsertion-441	265974	265975	87	1B	1	265859	266686	+	827	14.0266
VK055_0265_cls	Unique	TnInsertion-3402_TA	268139	268140	138	6H	1	267113	268573	-	1460	29.6575
VK055_0265_cls	Unique	TnInsertion-3378_TA	267214	267215	140	1B	1	267113	268573	-	1460	93.0137
VK055_0265_cls	APok_unique	TnInsertion-447	268438	268439	15	5F	1	267113	268573	-	1460	9.17808
VK055_0265_cls	Unique	TnInsertion-446	268139	268140	95	8E	2	267113	268573	-	1460	29.6575
VK055_0265_cls	Unique	TnInsertion-443	267829	267830	23	7G	1	267113	268573	-	1460	50.8904
VK055_0267_.	Unique	TnInsertion-3433_TA	269153	269154	160	8A	1	269055	269171	+	116	85.3448
VK055_0267_.	Unique	TnInsertion-450	269161	269162	2	9H	1	269055	269171	+	116	92.2414
VK055_0269_.	Unique	TnInsertion-452	270909	270910	13	6B	1	270705	271001	-	296	30.7432
VK055_0270_.	Unique	TnInsertion-3492_TA	271456	271457	189	2B	1	271221	271958	+	737	32.0217
VK055_0270_.	Unique	TnInsertion-3502_TA	271841	271842	161	9D	1	271221	271958	+	737	84.2605
VK055_0271_.	Heuristic	TnInsertion-456	272767	272768	67	6D	2	272002	272874	-	872	12.156
VK055_0271_.	Unique	TnInsertion-453	272094	272095	40	6B	1	272002	272874	-	872	89.3349
VK055_0274_.	Unique	TnInsertion-460	275134	275135	25	9F	1	274681	275406	+	725	62.6207
VK055_0284_.	Heuristic	TnInsertion-3745_TA	285021	285022	183	2H	2	283914	285167	-	1253	11.5722
VK055_0284_.	Unique	TnInsertion-3741_TA	284933	284934	128	5F	1	283914	285167	-	1253	18.5954
VK055_0284_.	Unique	TnInsertion-3738_TA	284840	284841	190	2E	1	283914	285167	-	1253	26.0176
VK055_0284_.	Unique	TnInsertion-3736_TA	284630	284631	98	3B	1	283914	285167	-	1253	42.7773
VK055_0284_.	Unique	TnInsertion-464	284835	284836	59	8D	1	283914	285167	-	1253	26.4166
VK055_0284_.	Unique	TnInsertion-463	284425	284426	52	9E	1	283914	285167	-	1253	59.1381
VK055_0285_.	Heuristic	TnInsertion-466	285488	285489	30	5E	1	285217	286131	-	914	70.2407
VK055_0285_.	Unique	TnInsertion-465	285485	285486	40	4C	1	285217	286131	-	914	70.5689
VK055_0286_.	Unique	TnInsertion-3766_TA	286477	286478	167	9C	1	286412	287845	+	1433	4.60572
VK055_0286_.	Unique	TnInsertion-3789_TA	287069	287070	107	2G	1	286412	287845	+	1433	45.9177
VK055_0286_.	Unique	TnInsertion-3826_TA	287725	287726	150	3E	1	286412	287845	+	1433	91.6957
VK055_0286_.	Unique	TnInsertion-3827_TA	287768	287769	98	12A	1	286412	287845	+	1433	94.6964
VK055_0287_btuC	Unique	TnInsertion-3839_TA	288490	288491	103	12G	1	287967	288953	+	986	53.144
VK055_0288_metQ	Unique	TnInsertion-469	289126	289127	63	5A	1	288990	289790	-	800	82.875
VK055_0289_.	Unique	TnInsertion-3877_TA	290080	290081	180	7E	1	290027	290578	+	551	9.80036
VK055_0292_.	Unique	TnInsertion-3949_TA	292587	292588	158	11A	1	291987	293429	+	1442	41.6782
VK055_0292_.	Unique	TnInsertion-3977_TA	293260	293261	157	6F	1	291987	293429	+	1442	88.3495
VK055_0292_.	Unique	TnInsertion-3978_TA	293264	293265	128	3H	1	291987	293429	+	1442	88.6269
VK055_0292_.	Unique	TnInsertion-473	292035	292036	2	4B	1	291987	293429	+	1442	3.39806
VK055_0292_.	Unique	TnInsertion-474	292203	292204	71	9C	1	291987	293429	+	1442	15.0485
VK055_0294_.	Unique	TnInsertion-478	294523	294524	20	5H	1	293794	294840	-	1046	30.2103
VK055_0294_.	APok_unique	TnInsertion-477	294150	294151	27	6G	2	293794	294840	-	1046	65.87
VK055_0295_ydiA	Unique	TnInsertion-479	295222	295223	7	1H	1	294995	295828	-	833	72.6291
VK055_0297_ppsA	Unique	TnInsertion-4061_TA	296569	296570	186	3A	1	296168	298546	+	2378	16.905
VK055_0297_ppsA	Unique	TnInsertion-482	297339	297340	20	4H	1	296168	298546	+	2378	49.2851
VK055_0297_ppsA	Unique	TnInsertion-485	298402	298403	61	6B	1	296168	298546	+	2378	93.9865
VK055_0297_ppsA	Unique	TnInsertion-486	298406	298407	73	6F	2	296168	298546	+	2378	94.1548
VK055_0300_.	Unique	TnInsertion-4150_TA	301545	301546	132	10A	1	301228	304284	+	3056	10.4058
VK055_0300_.	Unique	TnInsertion-4156_TA	301639	301640	110	5E	3	301228	304284	+	3056	13.4817
VK055_0300_.	Unique	TnInsertion-4202_TA	303540	303541	122	12C	1	301228	304284	+	3056	75.6872
VK055_0300_.	Unique	TnInsertion-4210_TA	304029	304030	103	8D	1	301228	304284	+	3056	91.6885
VK055_0300_.	Unique	TnInsertion-489	301917	301918	8	9C	1	301228	304284	+	3056	22.5785	TP 5B	AP 6B
VK055_0300_.	Unique	TnInsertion-492	304227	304228	57	8A	1	301228	304284	+	3056	98.1675
VK055_0301_ybdB	TPok_unique	TnInsertion-493	304687	304688	45	2E	1	304281	304691	+	410	99.2683
VK055_0304_.	Unique	TnInsertion-4265_TA	306154	306155	157	9A	1	306146	307126	+	980	0.918367
VK055_0304_.	Unique	TnInsertion-4282_TA	306538	306539	135	10G	1	306146	307126	+	980	40.102
VK055_0304_.	Unique	TnInsertion-4306_TA	306912	306913	119	8G	2	306146	307126	+	980	78.2653
VK055_0304_.	APok_unique	TnInsertion-500	306857	306858	3	9B	2	306146	307126	+	980	72.6531
VK055_0305_.	Unique	TnInsertion-4335_TA	307896	307897	110	5B	2	307150	308181	+	1031	72.4539
VK055_0305_.	APok_unique	TnInsertion-501	307896	307897	27	12E	1	307150	308181	+	1031	72.4539
VK055_0306_.	Unique	TnInsertion-4349_TA	308399	308400	123	9D	1	308264	309451	-	1187	88.5425
VK055_0307_.	Unique	TnInsertion-504	309757	309758	67	10H	1	309508	310269	-	761	67.1485
VK055_0308_.	Unique	TnInsertion-4434_TA	311167	311168	159	3E	1	310269	311306	-	1037	13.3076
VK055_0308_.	Unique	TnInsertion-4417_TA	310826	310827	114	3H	1	310269	311306	-	1037	46.1909
VK055_0308_.	Unique	TnInsertion-4414_TA	310774	310775	114	6D	1	310269	311306	-	1037	51.2054
VK055_0309_.	Unique	TnInsertion-4447_TA	311907	311908	150	10B	2	311306	312274	-	968	37.8099
VK055_0310_.	Unique	TnInsertion-4488_TA	313362	313363	118	12H	1	312463	313374	-	911	1.20746
VK055_0310_.	Unique	TnInsertion-4464_TA	312486	312487	178	9F	2	312463	313374	-	911	97.3655
VK055_0311_.	Unique	TnInsertion-4503_TA	313807	313808	183	12H	1	313471	314466	+	995	33.8693
VK055_0311_.	Unique	TnInsertion-510	314028	314029	29	8G	1	313471	314466	+	995	56.0804
VK055_0312_.	Unique	TnInsertion-4523_TA	315065	315066	153	9G	1	314640	315176	+	536	79.4776
VK055_0312_.	Unique	TnInsertion-511	314718	314719	66	12G	1	314640	315176	+	536	14.7388
VK055_0314_.	Unique	TnInsertion-4552_TA	316618	316619	162	9F	1	316357	319449	+	3092	8.47348
VK055_0314_.	Unique	TnInsertion-4556_TA	316696	316697	189	7H	1	316357	319449	+	3092	10.9961
VK055_0314_.	Unique	TnInsertion-4589_TA	317970	317971	110	6D	1	316357	319449	+	3092	52.1992
VK055_0314_.	Unique	TnInsertion-514	318151	318152	19	6C	1	316357	319449	+	3092	58.053
VK055_0314_.	Unique	TnInsertion-515	318950	318951	93	10B	1	316357	319449	+	3092	83.8939
VK055_0314_.	Unique	TnInsertion-516	319418	319419	31	10B	1	316357	319449	+	3092	99.0298
VK055_0315_lctD	Unique	TnInsertion-4614_TA	320617	320618	135	3F	1	319505	320689	-	1184	5.99662
VK055_0315_lctD	Unique	TnInsertion-4610_TA	320281	320282	182	10H	1	319505	320689	-	1184	34.375
VK055_0315_lctD	Unique	TnInsertion-4609_TA	320275	320276	144	1E	1	319505	320689	-	1184	34.8818
VK055_0315_lctD	Unique	TnInsertion-520	320304	320305	76	3H	1	319505	320689	-	1184	32.4324
VK055_0315_lctD	Unique	TnInsertion-518	319693	319694	80	10H	2	319505	320689	-	1184	84.0372
VK055_0320_sufB	Unique	TnInsertion-4670_TA	323460	323461	165	12C	1	323190	324677	+	1487	18.2246
VK055_0320_sufB	Unique	TnInsertion-4684_TA	323813	323814	140	5G	2	323190	324677	+	1487	41.9637
VK055_0320_sufB	Unique	TnInsertion-4688_TA	323928	323929	189	3A	1	323190	324677	+	1487	49.6974
VK055_0320_sufB	Unique	TnInsertion-4689_TA	323937	323938	119	10C	1	323190	324677	+	1487	50.3026
VK055_0320_sufB	Unique	TnInsertion-4690_TA	323939	323940	140	6F	1	323190	324677	+	1487	50.4371
VK055_0320_sufB	Unique	TnInsertion-4703_TA	324305	324306	135	11D	1	323190	324677	+	1487	75.0504
VK055_0320_sufB	Unique	TnInsertion-523	323451	323452	50	9A	1	323190	324677	+	1487	17.6194
VK055_0320_sufB	Unique	TnInsertion-524	323652	323653	16	1E	1	323190	324677	+	1487	31.1365
VK055_0320_sufB	Unique	TnInsertion-525	323928	323929	12	3D	1	323190	324677	+	1487	49.6974
VK055_0320_sufB	Unique	TnInsertion-526	324305	324306	43	1D	1	323190	324677	+	1487	75.0504
VK055_0321_sufC	Unique	TnInsertion-4711_TA	324930	324931	106	1E	1	324694	325440	+	746	31.7694
VK055_0321_sufC	Unique	TnInsertion-4718_TA	325158	325159	136	12B	1	324694	325440	+	746	62.3324
VK055_0321_sufC	Unique	TnInsertion-4720_TA	325336	325337	153	1G	1	324694	325440	+	746	86.193
VK055_0321_sufC	Unique	TnInsertion-527	325226	325227	72	6D	1	324694	325440	+	746	71.4477
VK055_0322_sufD	Unique	TnInsertion-4726_TA	325565	325566	175	12D	1	325415	326689	+	1274	11.8524
VK055_0322_sufD	Unique	TnInsertion-4751_TA	326537	326538	98	5G	2	325415	326689	+	1274	88.1476
VK055_0323_sufS	Unique	TnInsertion-4782_TA	327619	327620	169	12F	1	326686	327906	+	1220	76.5574
VK055_0323_sufS	Unique	TnInsertion-4783_TA	327686	327687	111	8F	2	326686	327906	+	1220	82.0492
VK055_0323_sufS	Unique	TnInsertion-530	327562	327563	9	6D	1	326686	327906	+	1220	71.8852
VK055_0323_sufS	Unique	TnInsertion-531	327718	327719	8	8B	1	326686	327906	+	1220	84.6721
VK055_0323_sufS	Unique	TnInsertion-532	327843	327844	68	11D	2	326686	327906	+	1220	94.918
VK055_0324_sufE	Unique	TnInsertion-4794_TA	327995	327996	100	9C	1	327918	328334	+	416	18.75
VK055_0324_sufE	Unique	TnInsertion-533	327953	327954	17	9C	1	327918	328334	+	416	8.65385
VK055_0324_sufE	TPok_unique	TnInsertion-535	328332	328333	5	1G	1	327918	328334	+	416	99.7596
VK055_0325_.	Unique	TnInsertion-4818_TA	328761	328762	155	2F	1	328434	329420	+	986	33.2657
VK055_0325_.	Unique	TnInsertion-4829_TA	329063	329064	185	8E	1	328434	329420	+	986	63.8945
VK055_0325_.	Unique	TnInsertion-536	329387	329388	28	7A	1	328434	329420	+	986	96.7546
VK055_0327_pyk2	Unique	TnInsertion-4845_TA	330155	330156	137	5G	2	330031	331443	-	1412	91.1473
VK055_0327_pyk2	Unique	TnInsertion-539	331115	331116	8	3F	2	330031	331443	-	1412	23.1586
VK055_0327_pyk2	Unique	TnInsertion-538	330057	330058	4	8C	1	330031	331443	-	1412	98.0878
VK055_0330_.	Unique	TnInsertion-4957_TA	332618	332619	110	8E	1	332179	332817	-	638	31.0345
VK055_0330_.	Unique	TnInsertion-4948_TA	332478	332479	185	3A	1	332179	332817	-	638	52.9781
VK055_0331_.	Unique	TnInsertion-5004_TA	334152	334153	137	10C	1	332944	334872	+	1928	62.7075
VK055_0331_.	Unique	TnInsertion-5021_TA	334747	334748	99	2B	1	332944	334872	+	1928	93.5685
VK055_0331_.	Unique	TnInsertion-5025_TA	334789	334790	119	1F	1	332944	334872	+	1928	95.7469
VK055_0331_.	TPok_unique	TnInsertion-545	334152	334153	88	10D	1	332944	334872	+	1928	62.7075
VK055_0331_.	Unique	TnInsertion-546	334639	334640	96	9B	1	332944	334872	+	1928	87.9668
VK055_0332_.	TPok_unique	TnInsertion-548	335346	335347	18	5A	2	334869	336191	+	1322	36.1573
VK055_0333_.	Unique	TnInsertion-5068_TA	336282	336283	183	9A	1	336207	337043	+	836	9.09091
VK055_0335_.	Unique	TnInsertion-5109_TA	337468	337469	147	9B	1	337100	337843	+	743	49.6635
VK055_0338_.	Unique	TnInsertion-5214_TA	341470	341471	155	10E	1	340720	341532	-	812	7.51232
VK055_0338_.	Unique	TnInsertion-5210_TA	341368	341369	191	6A	1	340720	341532	-	812	20.0739
VK055_0338_.	Unique	TnInsertion-5189_TA	340841	340842	141	12C	1	340720	341532	-	812	84.9754
VK055_0338_.	Unique	TnInsertion-5186_TA	340765	340766	156	10D	1	340720	341532	-	812	94.335
VK055_0339_mhpA	Unique	TnInsertion-5225_TA	342373	342374	175	11H	1	341710	343374	+	1664	39.9038
VK055_0339_mhpA	Heuristic	TnInsertion-551	342631	342632	33	3A	1	341710	343374	+	1664	55.4087
VK055_0340_mhpB	Unique	TnInsertion-5242_TA	343786	343787	111	10E	1	343376	344320	+	944	43.5381
VK055_0342_mhpD	Unique	TnInsertion-5290_TA	345590	345591	129	10F	1	345212	346021	+	809	46.848
VK055_0342_mhpD	Unique	TnInsertion-552	345701	345702	59	5B	1	345212	346021	+	809	60.5686
VK055_0343_.	Heuristic	TnInsertion-553	346719	346720	8	6G	1	346014	346964	+	950	74.3158
VK055_0344_dmpG	Heuristic	TnInsertion-5357_TA	347450	347451	99	11A	1	346961	347977	+	1016	48.2283
VK055_0344_dmpG	Unique	TnInsertion-5374_TA	347975	347976	139	1E	1	346961	347977	+	1016	99.9016
VK055_0345_.	Unique	TnInsertion-5389_TA	348429	348430	107	1D	3	348089	349249	+	1160	29.3966
VK055_0345_.	Unique	TnInsertion-5390_TA	348482	348483	125	12C	1	348089	349249	+	1160	33.9655
VK055_0345_.	Unique	TnInsertion-555	348742	348743	77	6B	1	348089	349249	+	1160	56.3793
VK055_0346_.	Unique	TnInsertion-556	349982	349983	1	4G	1	349352	350077	+	725	87.0345
VK055_0347_.	Unique	TnInsertion-5461_TA	351660	351661	151	8C	1	350090	351670	-	1580	0.56962
VK055_0348_.	Unique	TnInsertion-558	352127	352128	91	5D	1	351676	352278	-	602	24.9169
VK055_0349_.	Unique	TnInsertion-559	353064	353065	5	3F	1	352385	353278	+	893	76.1478
VK055_0350_.	Unique	TnInsertion-5519_TA	354154	354155	192	9D	1	353423	354508	+	1085	67.4654
VK055_0350_.	Unique	TnInsertion-5527_TA	354391	354392	184	1A	1	353423	354508	+	1085	89.3088
VK055_0351_.	Unique	TnInsertion-5554_TA	355261	355262	156	6G	1	354505	355656	+	1151	65.7689
VK055_0353_.	Unique	TnInsertion-562	356852	356853	18	9B	1	356621	357658	+	1037	22.3722
VK055_0353_.	Unique	TnInsertion-563	357314	357315	14	2C	2	356621	357658	+	1037	66.9238
VK055_0353_.	Unique	TnInsertion-564	357634	357635	83	2B	1	356621	357658	+	1037	97.7821
VK055_0354_.	Unique	TnInsertion-5629_TA	358527	358528	153	11G	1	357639	358634	+	995	89.3467
VK055_0354_.	Unique	TnInsertion-565	358523	358524	56	7D	1	357639	358634	+	995	88.9447
VK055_0355_.	Unique	TnInsertion-5644_TA	359380	359381	142	1G	1	358628	359416	+	788	95.5584
VK055_0355_.	Unique	TnInsertion-5645_TA	359414	359415	130	12C	1	358628	359416	+	788	99.8731
VK055_0356_.	Unique	TnInsertion-5660_TA	360541	360542	191	12B	1	359564	361636	-	2072	52.7992
VK055_0356_.	Unique	TnInsertion-5651_TA	359853	359854	140	12A	1	359564	361636	-	2072	86.0039
VK055_0356_.	Unique	TnInsertion-5650_TA	359835	359836	160	2A	1	359564	361636	-	2072	86.8726
VK055_0356_.	Unique	TnInsertion-569	360414	360415	38	10F	2	359564	361636	-	2072	58.9286
VK055_0356_.	Unique	TnInsertion-568	360186	360187	69	11D	1	359564	361636	-	2072	69.9324
VK055_0356_.	Unique	TnInsertion-567	359716	359717	26	9H	1	359564	361636	-	2072	92.6158
VK055_0356_.	Unique	TnInsertion-566	359652	359653	65	4F	1	359564	361636	-	2072	95.7046
VK055_0357_.	Unique	TnInsertion-573	362041	362042	50	10A	1	361927	362091	+	164	70.122
VK055_0358_.	Unique	TnInsertion-5706_TA	362781	362782	97	4D	1	362142	362963	+	821	77.9537
VK055_0360_.	Unique	TnInsertion-5749_TA	364077	364078	107	5D	1	363982	365034	+	1052	9.12548
VK055_0360_.	Unique	TnInsertion-574	364724	364725	15	6A	1	363982	365034	+	1052	70.6274
VK055_0361_.	Unique	TnInsertion-5796_TA	365965	365966	140	12B	1	365048	366001	+	953	96.3274
VK055_0363_.	Unique	TnInsertion-578	367311	367312	62	1C	1	367023	367760	+	737	39.213
VK055_0363_.	Unique	TnInsertion-579	367551	367552	11	12D	1	367023	367760	+	737	71.7775
VK055_0364_.	Unique	TnInsertion-5871_TA	368229	368230	135	5A	2	367824	368588	+	764	53.1414
VK055_0364_.	Unique	TnInsertion-580	368478	368479	29	5F	1	367824	368588	+	764	85.733
VK055_0366_.	Unique	TnInsertion-5902_TA	369714	369715	162	2E	2	369597	370184	+	587	20.1022
VK055_0366_.	Unique	TnInsertion-5903_TA	369716	369717	112	7A	1	369597	370184	+	587	20.4429
VK055_0366_.	Heuristic	TnInsertion-5917_TA	370182	370183	148	2D	1	369597	370184	+	587	99.8296
VK055_0367_.	Unique	TnInsertion-5925_TA	370695	370696	191	3G	1	370313	370705	-	392	2.29592
VK055_0367_.	Heuristic	TnInsertion-584	370329	370330	53	7A	1	370313	370705	-	392	95.6633
VK055_0368_.	Unique	TnInsertion-5956_TA	371655	371656	97	11C	1	370742	371932	-	1190	23.1933
VK055_0368_.	Unique	TnInsertion-5940_TA	371116	371117	101	2F	1	370742	371932	-	1190	68.4874
VK055_0368_.	Unique	TnInsertion-5932_TA	370976	370977	185	1F	1	370742	371932	-	1190	80.2521
VK055_0368_.	Unique	TnInsertion-588	371908	371909	45	11E	2	370742	371932	-	1190	1.93277
VK055_0368_.	Unique	TnInsertion-587	371010	371011	93	8F	1	370742	371932	-	1190	77.395
VK055_0369_.	Unique	TnInsertion-5980_TA	372658	372659	98	5B	1	372540	372944	-	404	70.5446
VK055_0370_.	Unique	TnInsertion-6030_TA	374153	374154	110	1G	1	373090	374289	-	1199	11.2594
VK055_0371_.	Unique	TnInsertion-594	374840	374841	5	2H	1	374585	375742	+	1157	22.1262
VK055_0372_.	Unique	TnInsertion-6131_TA	377863	377864	185	3G	1	375785	377935	-	2150	3.30233
VK055_0372_.	Unique	TnInsertion-6121_TA	377583	377584	145	6A	1	375785	377935	-	2150	16.3256
VK055_0372_.	Unique	TnInsertion-6091_TA	376732	376733	110	7B	3	375785	377935	-	2150	55.907
VK055_0372_.	Unique	TnInsertion-596	375972	375973	36	2G	1	375785	377935	-	2150	91.2558
VK055_0375_.	Unique	TnInsertion-6185_TA	379784	379785	163	2H	1	379565	380653	+	1088	20.2206
VK055_0375_.	Unique	TnInsertion-6199_TA	380005	380006	106	6F	1	379565	380653	+	1088	40.5331
VK055_0375_.	Unique	TnInsertion-6202_TA	380011	380012	104	12H	1	379565	380653	+	1088	41.0846
VK055_0375_.	Unique	TnInsertion-599	380040	380041	13	11B	1	379565	380653	+	1088	43.75
VK055_0376_.	Unique	TnInsertion-6221_TA	380799	380800	138	4B	1	380727	382496	+	1769	4.12663
VK055_0376_.	Unique	TnInsertion-6231_TA	381225	381226	182	5A	1	380727	382496	+	1769	28.208
VK055_0376_.	Unique	TnInsertion-603	381227	381228	71	8C	2	380727	382496	+	1769	28.3211
VK055_0377_.	Unique	TnInsertion-6268_TA	382835	382836	129	8F	1	382489	383559	+	1070	32.4299
VK055_0377_.	Unique	TnInsertion-6271_TA	383115	383116	133	11B	1	382489	383559	+	1070	58.5981
VK055_0377_.	Unique	TnInsertion-6273_TA	383170	383171	100	5B	1	382489	383559	+	1070	63.7383
VK055_0379_cas3	Unique	TnInsertion-6359_TA	386566	386567	97	3G	1	385020	387416	+	2396	64.5659
VK055_0379_cas3	Unique	TnInsertion-6369_TA	387214	387215	159	2H	1	385020	387416	+	2396	91.611
VK055_0379_cas3	TPok_nonunique	TnInsertion-6371_TA	387414	387415	188	5G	1	385020	387416	+	2396	99.9583
VK055_0379_cas3	Unique	TnInsertion-608	385241	385242	24	9C	1	385020	387416	+	2396	9.26544
VK055_0379_cas3	Unique	TnInsertion-609	385752	385753	62	9B	1	385020	387416	+	2396	30.5927
VK055_0380_casA	Unique	TnInsertion-6378_TA	387565	387566	108	1C	2	387420	388943	+	1523	9.58634
VK055_0380_casA	Unique	TnInsertion-6380_TA	388021	388022	161	12B	1	387420	388943	+	1523	39.5272
VK055_0380_casA	Unique	TnInsertion-6381_TA	388765	388766	134	1G	1	387420	388943	+	1523	88.3782
VK055_0380_casA	Unique	TnInsertion-612	387605	387606	30	12A	1	387420	388943	+	1523	12.2127
VK055_0380_casA	Unique	TnInsertion-613	387841	387842	93	7E	1	387420	388943	+	1523	27.7085
VK055_0380_casA	Unique	TnInsertion-614	387991	387992	52	7C	1	387420	388943	+	1523	37.5575
VK055_0382_cas6e	Unique	TnInsertion-616	389774	389775	59	6F	1	389559	390161	+	602	35.8804
VK055_0384_cas5e	Unique	TnInsertion-621	391420	391421	6	9A	1	391259	391954	+	695	23.3094
VK055_0384_cas5e	Unique	TnInsertion-623	391766	391767	61	2E	1	391259	391954	+	695	73.0935
VK055_0385_cas1	Unique	TnInsertion-6435_TA	391986	391987	131	8A	1	391954	392829	+	875	3.77143
VK055_0385_cas1	Unique	TnInsertion-6444_TA	392274	392275	145	11C	1	391954	392829	+	875	36.6857
VK055_0385_cas1	Unique	TnInsertion-6445_TA	392443	392444	145	10F	2	391954	392829	+	875	56
VK055_0385_cas1	Unique	TnInsertion-6452_TA	392661	392662	127	10F	1	391954	392829	+	875	80.9143
VK055_0386_cas2	Unique	TnInsertion-6457_TA	393081	393082	173	7G	1	392855	393094	+	239	94.9791
VK055_0387_.	Unique	TnInsertion-6496_TA	394130	394131	137	7C	1	393902	395017	+	1115	20.5381
VK055_0387_.	Unique	TnInsertion-6509_TA	394446	394447	188	7D	1	393902	395017	+	1115	48.8789
VK055_0387_.	Unique	TnInsertion-6512_TA	394967	394968	151	11F	1	393902	395017	+	1115	95.6054
VK055_0387_.	Unique	TnInsertion-626	394448	394449	72	11G	3	393902	395017	+	1115	49.0583
VK055_0387_.	Unique	TnInsertion-627	394851	394852	30	9D	1	393902	395017	+	1115	85.2018
VK055_0387_.	Unique	TnInsertion-628	394908	394909	51	8C	1	393902	395017	+	1115	90.3139
VK055_0388_.	Unique	TnInsertion-629	395414	395415	19	7C	3	395028	395711	+	683	56.6618
VK055_0389_.	Unique	TnInsertion-630	395994	395995	5	6H	1	395772	396143	-	371	39.8922
VK055_0390_.	Unique	TnInsertion-6562_TA	396992	396993	105	6A	1	396648	397400	+	752	45.8777
VK055_0390_.	Unique	TnInsertion-635	396990	396991	74	5B	1	396648	397400	+	752	45.6117
VK055_0390_.	Unique	TnInsertion-636	396992	396993	69	4G	1	396648	397400	+	752	45.8777
VK055_0391_.	Unique	TnInsertion-6587_TA	398159	398160	189	9C	1	397403	399187	+	1784	42.4327
VK055_0391_.	Heuristic	TnInsertion-6593_TA	398900	398901	190	3G	1	397403	399187	+	1784	83.9686
VK055_0391_.	Unique	TnInsertion-640	398492	398493	86	2A	1	397403	399187	+	1784	61.0987
VK055_0391_.	Unique	TnInsertion-641	398699	398700	65	1H	1	397403	399187	+	1784	72.7018
VK055_0391_.	Unique	TnInsertion-642	398900	398901	33	10E	2	397403	399187	+	1784	83.9686
VK055_0392_.	Unique	TnInsertion-644	399573	399574	12	12A	1	399207	400538	+	1331	27.5733
VK055_0392_.	Unique	TnInsertion-645	399971	399972	28	2G	1	399207	400538	+	1331	57.4756
VK055_0397_ccmE	Unique	TnInsertion-6649_TA	402994	402995	191	1B	1	402899	403357	+	458	20.9607
VK055_0397_ccmE	Unique	TnInsertion-646	402926	402927	7	2F	1	402899	403357	+	458	6.11354
VK055_0398_ccmF	Unique	TnInsertion-6687_TA	404382	404383	104	6D	1	403354	405306	+	1952	52.7152
VK055_0398_ccmF	Unique	TnInsertion-647	403701	403702	89	3H	1	403354	405306	+	1952	17.8279
VK055_0398_ccmF	Unique	TnInsertion-648	405190	405191	36	8H	2	403354	405306	+	1952	94.1086
VK055_0400_ccmH	Unique	TnInsertion-6737_TA	406105	406106	163	5H	1	405869	406315	+	446	53.139
VK055_0400_ccmH	Unique	TnInsertion-649	405981	405982	43	5F	1	405869	406315	+	446	25.3363
VK055_0401_ccmH2	Unique	TnInsertion-650	406929	406930	44	8G	1	406312	407154	+	842	73.3967
VK055_0402_.	Unique	TnInsertion-6796_TA	408987	408988	167	10C	1	408499	409425	-	926	47.1922
VK055_0402_.	Unique	TnInsertion-6794_TA	408954	408955	155	5F	3	408499	409425	-	926	50.7559
VK055_0402_.	Unique	TnInsertion-6793_TA	408921	408922	189	3F	1	408499	409425	-	926	54.3197
VK055_0402_.	Unique	TnInsertion-652	408760	408761	67	4E	1	408499	409425	-	926	71.7063
VK055_0403_.	Unique	TnInsertion-6810_TA	409578	409579	108	1C	2	409570	410421	+	851	1.05758
VK055_0403_.	Unique	TnInsertion-6819_TA	410246	410247	110	11G	1	409570	410421	+	851	79.5535
VK055_0403_.	Unique	TnInsertion-6825_TA	410370	410371	181	2F	1	409570	410421	+	851	94.1246
VK055_0404_.	Unique	TnInsertion-6843_TA	411309	411310	156	1A	1	410453	411610	+	1157	74.0709
VK055_0404_.	Unique	TnInsertion-6844_TA	411351	411352	99	9H	1	410453	411610	+	1157	77.701
VK055_0404_.	APok_unique	TnInsertion-653	410654	410655	39	4B	1	410453	411610	+	1157	17.4589
VK055_0404_.	APok_unique	TnInsertion-654	411181	411182	27	1B	1	410453	411610	+	1157	63.0078
VK055_0405_.	Unique	TnInsertion-6851_TA	412114	412115	114	8D	1	411648	412370	+	722	64.6814
VK055_0405_.	Unique	TnInsertion-655	411875	411876	28	6D	1	411648	412370	+	722	31.5789
VK055_0405_.	Unique	TnInsertion-656	412186	412187	1	9C	2	411648	412370	+	722	74.6537
VK055_0406_budC	Unique	TnInsertion-660	414049	414050	16	8F	1	413381	414151	-	770	13.1169
VK055_0406_budC	Unique	TnInsertion-659	413695	413696	50	11C	1	413381	414151	-	770	59.0909
VK055_0406_budC	Unique	TnInsertion-658	413386	413387	11	11D	1	413381	414151	-	770	99.2208
VK055_0407_alsS	Unique	TnInsertion-6906_TA	414660	414661	167	11H	1	414175	415854	-	1679	71.0542
VK055_0408_budA	Unique	TnInsertion-6955_TA	416411	416412	170	9A	1	415864	416643	-	779	29.6534
VK055_0409_.	Unique	TnInsertion-6990_TA	417521	417522	104	4C	3	416750	417622	+	872	88.5321
VK055_0411_.	Unique	TnInsertion-7022_TA	418642	418643	163	8G	1	418436	419827	-	1391	85.1186
VK055_0411_.	Unique	TnInsertion-7014_TA	418455	418456	166	10B	1	418436	419827	-	1391	98.5622
VK055_0412_.	Unique	TnInsertion-7072_TA	420792	420793	191	9D	1	419875	420798	-	923	0.541712
VK055_0415_.	Unique	TnInsertion-7115_TA	423335	423336	106	3D	1	422659	423366	-	707	4.24328
VK055_0418_.	Unique	TnInsertion-7142_TA	424916	424917	105	9H	1	424872	425780	+	908	4.95595
VK055_0418_.	Unique	TnInsertion-7143_TA	424919	424920	98	10A	1	424872	425780	+	908	5.28634
VK055_0418_.	Unique	TnInsertion-7165_TA	425627	425628	183	11F	3	424872	425780	+	908	83.2599
VK055_0418_.	Unique	TnInsertion-7168_TA	425756	425757	126	1H	1	424872	425780	+	908	97.467
VK055_0418_.	Unique	TnInsertion-668	424942	424943	14	5F	1	424872	425780	+	908	7.81938
VK055_0420_.	Unique	TnInsertion-669	426536	426537	17	10F	1	426468	426617	+	149	46.3087
VK055_0421_.	Unique	TnInsertion-7201_TA	426989	426990	152	2B	1	426672	428093	-	1421	77.6214
VK055_0423_.	Unique	TnInsertion-7236_TA	428938	428939	168	12F	1	428937	429767	-	830	99.759
VK055_0423_.	APok_unique	TnInsertion-671	429059	429060	75	3D	1	428937	429767	-	830	85.1807
VK055_0424_.	Unique	TnInsertion-7273_TA	430335	430336	149	11D	1	429764	430747	-	983	41.8108
VK055_0424_.	Unique	TnInsertion-7269_TA	429913	429914	115	12B	1	429764	430747	-	983	84.7406
VK055_0424_.	Unique	TnInsertion-7266_TA	429804	429805	103	11F	1	429764	430747	-	983	95.8291
VK055_0427_.	Unique	TnInsertion-676	432621	432622	16	11H	1	432094	433377	-	1283	58.8465
VK055_0427_.	Unique	TnInsertion-675	432368	432369	40	7D	1	432094	433377	-	1283	78.5659
VK055_0427_.	Unique	TnInsertion-674	432189	432190	6	2F	1	432094	433377	-	1283	92.5175
VK055_0428_.	Unique	TnInsertion-679	434162	434163	86	7H	1	433389	434357	-	968	20.0413
VK055_0428_.	Heuristic	TnInsertion-678	433933	433934	53	1D	1	433389	434357	-	968	43.6983
VK055_0428_.	Unique	TnInsertion-677	433726	433727	6	1F	1	433389	434357	-	968	65.0826
VK055_0429_.	Unique	TnInsertion-680	434936	434937	6	6H	1	434565	435194	+	629	59.1415
VK055_0431_.	Unique	TnInsertion-7438_TA	436295	436296	128	1A	1	435758	436747	+	989	54.3984
VK055_0432_.	Unique	TnInsertion-7465_TA	437061	437062	98	12E	1	436759	438177	+	1418	21.3681
VK055_0432_.	Unique	TnInsertion-7467_TA	437299	437300	157	8G	1	436759	438177	+	1418	38.1523
VK055_0432_.	Unique	TnInsertion-7468_TA	437301	437302	131	6B	1	436759	438177	+	1418	38.2934
VK055_0432_.	Unique	TnInsertion-683	437061	437062	68	7B	1	436759	438177	+	1418	21.3681
VK055_0432_.	Unique	TnInsertion-684	438175	438176	14	2C	2	436759	438177	+	1418	99.9295
VK055_0433_.	Unique	TnInsertion-7502_TA	438783	438784	110	4E	1	438198	439187	+	989	59.2518
VK055_0433_.	Unique	TnInsertion-7506_TA	439122	439123	104	9D	1	438198	439187	+	989	93.5288
VK055_0434_.	Unique	TnInsertion-7512_TA	439611	439612	181	1H	1	439348	439857	-	509	48.1336
VK055_0434_.	Unique	TnInsertion-7511_TA	439533	439534	108	2B	1	439348	439857	-	509	63.4578
VK055_0434_.	Unique	TnInsertion-688	439818	439819	48	4D	1	439348	439857	-	509	7.46562	TP 4C	AP 9B
VK055_0434_.	Unique	TnInsertion-687	439363	439364	12	7E	1	439348	439857	-	509	96.8566
VK055_0434_.	Unique	TnInsertion-686	439360	439361	13	10G	1	439348	439857	-	509	97.446
VK055_0435_.	Unique	TnInsertion-7525_TA	440692	440693	144	4G	1	440642	442150	+	1508	3.38196
VK055_0435_.	Unique	TnInsertion-7526_TA	440714	440715	149	10C	1	440642	442150	+	1508	4.84085
VK055_0435_.	Unique	TnInsertion-7530_TA	440769	440770	130	9A	1	440642	442150	+	1508	8.48806
VK055_0435_.	Unique	TnInsertion-689	440958	440959	2	6C	1	440642	442150	+	1508	21.0212
VK055_0435_.	Unique	TnInsertion-692	441503	441504	83	3A	1	440642	442150	+	1508	57.1618
VK055_0435_.	Unique	TnInsertion-693	441562	441563	50	6B	2	440642	442150	+	1508	61.0743
VK055_0436_.	Unique	TnInsertion-7573_TA	443131	443132	102	9A	1	442376	443143	-	767	1.43416
VK055_0436_.	Unique	TnInsertion-7570_TA	443101	443102	101	9B	1	442376	443143	-	767	5.3455
VK055_0436_.	Unique	TnInsertion-7561_TA	442711	442712	125	9B	2	442376	443143	-	767	56.193
VK055_0436_.	Unique	TnInsertion-7557_TA	442612	442613	131	3E	1	442376	443143	-	767	69.1004
VK055_0436_.	Heuristic	TnInsertion-702	443133	443134	94	5D	2	442376	443143	-	767	1.1734
VK055_0436_.	Unique	TnInsertion-701	443040	443041	35	11C	1	442376	443143	-	767	13.2986
VK055_0436_.	Unique	TnInsertion-699	442620	442621	4	11A	2	442376	443143	-	767	68.0574
VK055_0436_.	Unique	TnInsertion-698	442430	442431	32	6C	2	442376	443143	-	767	92.8292
VK055_0437_.	APok_unique	TnInsertion-704	443642	443643	63	7A	1	443283	443981	+	698	51.5759
VK055_0437_.	Unique	TnInsertion-705	443762	443763	41	9A	1	443283	443981	+	698	68.7679
VK055_0438_.	Unique	TnInsertion-7587_TA	443985	443986	131	5F	1	443978	445150	+	1172	0.682594
VK055_0438_.	Unique	TnInsertion-7603_TA	444909	444910	152	6F	1	443978	445150	+	1172	79.5222
VK055_0438_.	Unique	TnInsertion-706	444085	444086	50	2B	1	443978	445150	+	1172	9.21502
VK055_0438_.	Unique	TnInsertion-707	444399	444400	16	6G	2	443978	445150	+	1172	36.0068
VK055_0438_.	Unique	TnInsertion-709	445148	445149	23	2B	1	443978	445150	+	1172	99.9147
VK055_0439_.	Unique	TnInsertion-7629_TA	446199	446200	150	6B	1	445249	446418	+	1169	81.3516
VK055_0439_.	Unique	TnInsertion-710	446250	446251	18	6A	2	445249	446418	+	1169	85.7143
VK055_0440_.	Unique	TnInsertion-7634_TA	446648	446649	191	11H	1	446402	449488	+	3086	8.00389
VK055_0440_.	Unique	TnInsertion-7648_TA	447538	447539	191	10H	1	446402	449488	+	3086	36.8438
VK055_0440_.	Heuristic	TnInsertion-7653_TA	447686	447687	139	11H	1	446402	449488	+	3086	41.6397
VK055_0440_.	Unique	TnInsertion-7660_TA	447810	447811	156	4G	1	446402	449488	+	3086	45.6578
VK055_0440_.	Unique	TnInsertion-7666_TA	448027	448028	125	6A	1	446402	449488	+	3086	52.6896
VK055_0440_.	Unique	TnInsertion-7688_TA	448644	448645	160	5D	1	446402	449488	+	3086	72.6831
VK055_0440_.	Unique	TnInsertion-7700_TA	449274	449275	106	11C	1	446402	449488	+	3086	93.0979
VK055_0440_.	Unique	TnInsertion-712	446866	446867	74	5A	1	446402	449488	+	3086	15.068
VK055_0440_.	Unique	TnInsertion-713	447542	447543	9	2C	1	446402	449488	+	3086	36.9734
VK055_0440_.	Unique	TnInsertion-714	448027	448028	12	9C	2	446402	449488	+	3086	52.6896
VK055_0440_.	Unique	TnInsertion-715	448612	448613	36	4F	2	446402	449488	+	3086	71.6461
VK055_0440_.	TPok_unique	TnInsertion-718	448653	448654	54	4E	1	446402	449488	+	3086	72.9747
VK055_0441_.	Unique	TnInsertion-7723_TA	450596	450597	140	2E	2	450320	450619	+	299	92.6421
VK055_0442_.	Unique	TnInsertion-7725_TA	450622	450623	125	7D	1	450616	451482	+	866	0.808314
VK055_0442_.	Unique	TnInsertion-7736_TA	451027	451028	166	6H	1	450616	451482	+	866	47.5751
VK055_0442_.	Unique	TnInsertion-7746_TA	451389	451390	111	11B	5	450616	451482	+	866	89.3764
VK055_0442_.	APok_unique	TnInsertion-725	451251	451252	63	10E	1	450616	451482	+	866	73.4411
VK055_0443_csbX	Unique	TnInsertion-7765_TA	452200	452201	187	9B	1	451582	452817	-	1235	49.8785
VK055_0443_csbX	Unique	TnInsertion-7762_TA	452093	452094	126	12A	1	451582	452817	-	1235	58.5425
VK055_0443_csbX	Unique	TnInsertion-732	452544	452545	66	3G	2	451582	452817	-	1235	22.0243
VK055_0443_csbX	Unique	TnInsertion-731	452200	452201	93	1G	1	451582	452817	-	1235	49.8785
VK055_0443_csbX	Unique	TnInsertion-729	452038	452039	16	2B	1	451582	452817	-	1235	62.996
VK055_0443_csbX	Unique	TnInsertion-727	451667	451668	60	2B	1	451582	452817	-	1235	93.0364
VK055_0443_csbX	Unique	TnInsertion-726	451647	451648	72	8D	1	451582	452817	-	1235	94.6559
VK055_0444_.	Unique	TnInsertion-7786_TA	453101	453102	172	5E	2	452881	453834	-	953	76.8101
VK055_0444_.	Unique	TnInsertion-7783_TA	453000	453001	144	11H	1	452881	453834	-	953	87.4082
VK055_0444_.	Unique	TnInsertion-7782_TA	452996	452997	181	6F	1	452881	453834	-	953	87.8279
VK055_0444_.	Unique	TnInsertion-7779_TA	452907	452908	164	5A	1	452881	453834	-	953	97.1668
VK055_0444_.	Unique	TnInsertion-735	453095	453096	12	8E	1	452881	453834	-	953	77.4397
VK055_0444_.	Heuristic	TnInsertion-733	452914	452915	10	10B	1	452881	453834	-	953	96.4323
VK055_0446_.	Unique	TnInsertion-737	455523	455524	55	3G	1	455044	455970	+	926	51.8359
VK055_0447_.	Heuristic	TnInsertion-7884_TA	457181	457182	114	10G	1	456384	457307	-	923	13.5428
VK055_0447_.	Unique	TnInsertion-7870_TA	456592	456593	175	3F	1	456384	457307	-	923	77.3564
VK055_0447_.	Unique	TnInsertion-742	457181	457182	8	12G	1	456384	457307	-	923	13.5428
VK055_0447_.	Unique	TnInsertion-740	456426	456427	6	4E	1	456384	457307	-	923	95.3413
VK055_0448_.	Unique	TnInsertion-7898_TA	458345	458346	140	3H	1	457424	458956	+	1532	60.1828
VK055_0450_.	Unique	TnInsertion-744	459876	459877	33	9D	1	459422	459910	-	488	6.7623
VK055_0451_.	Unique	TnInsertion-7938_TA	460414	460415	177	7F	1	460028	460555	-	527	26.5655
VK055_0451_.	Unique	TnInsertion-747	460288	460289	42	12B	2	460028	460555	-	527	50.4744
VK055_0451_.	Unique	TnInsertion-746	460251	460252	25	7F	3	460028	460555	-	527	57.4953
VK055_0452_.	Unique	TnInsertion-749	461136	461137	9	3H	1	460921	461892	-	971	77.7549
VK055_0454_.	Unique	TnInsertion-8022_TA	463800	463801	140	9C	1	462866	463813	-	947	1.26716
VK055_0455_.	Unique	TnInsertion-758	464615	464616	50	6E	1	463813	464772	-	959	16.2669
VK055_0456_.	Unique	TnInsertion-8092_TA	466508	466509	107	11E	1	464816	466519	-	1703	0.587199
VK055_0456_.	Unique	TnInsertion-8051_TA	464973	464974	119	4B	1	464816	466519	-	1703	90.7223
VK055_0456_.	Unique	TnInsertion-8050_TA	464866	464867	111	12E	1	464816	466519	-	1703	97.0053
VK055_0456_.	APok_unique	TnInsertion-760	465583	465584	63	11F	1	464816	466519	-	1703	54.9031
VK055_0456_.	APok_unique	TnInsertion-759	464961	464962	75	9C	1	464816	466519	-	1703	91.4269
VK055_0457_.	Unique	TnInsertion-8099_TA	466964	466965	186	6E	1	466864	467547	-	683	85.2123
VK055_0457_.	Unique	TnInsertion-761	467136	467137	4	2D	1	466864	467547	-	683	60.0293
VK055_0458_.	Unique	TnInsertion-8111_TA	467758	467759	159	6F	1	467579	467962	-	383	53.0026
VK055_0458_.	Unique	TnInsertion-765	467824	467825	85	3B	1	467579	467962	-	383	35.7702
VK055_0458_.	Unique	TnInsertion-764	467758	467759	54	2E	1	467579	467962	-	383	53.0026
VK055_0458_.	Unique	TnInsertion-762	467580	467581	66	2D	3	467579	467962	-	383	99.4778
VK055_0459_.	Unique	TnInsertion-8129_TA	468368	468369	97	11D	1	468054	468824	+	770	40.9091
VK055_0459_.	Unique	TnInsertion-8139_TA	468671	468672	143	11H	1	468054	468824	+	770	80.2597
VK055_0460_.	Unique	TnInsertion-8143_TA	469010	469011	107	5B	1	468829	469458	-	629	71.0652
VK055_0460_.	Unique	TnInsertion-766	469341	469342	96	7G	1	468829	469458	-	629	18.442
VK055_0462_.	Unique	TnInsertion-767	470694	470695	4	11A	2	470656	470865	-	209	81.3397
VK055_0463_.	Unique	TnInsertion-8177_TA	471141	471142	123	7H	1	470950	471666	-	716	73.1844
VK055_0466_.	Unique	TnInsertion-8217_TA	473870	473871	129	1B	1	473629	474144	-	515	53.0097
VK055_0466_.	Unique	TnInsertion-8212_TA	473679	473680	166	11H	1	473629	474144	-	515	90.0971
VK055_0474_.	Unique	TnInsertion-8320_TA	479719	479720	142	5F	1	479147	479725	+	578	99.1349
VK055_0475_.	Unique	TnInsertion-774	480164	480165	92	12C	3	479865	480272	-	407	26.2899
VK055_0476_.	Unique	TnInsertion-8342_TA	480791	480792	157	8B	1	480448	481821	-	1373	74.9454
VK055_0476_.	Unique	TnInsertion-8341_TA	480714	480715	159	8E	1	480448	481821	-	1373	80.5535
VK055_0478_cfa	Unique	TnInsertion-8409_TA	483799	483800	189	6H	1	482722	483870	-	1148	6.09756
VK055_0478_cfa	Unique	TnInsertion-8400_TA	483318	483319	119	11G	1	482722	483870	-	1148	47.9965
VK055_0478_cfa	Heuristic	TnInsertion-781	483649	483650	39	3F	1	482722	483870	-	1148	19.1638
VK055_0479_.	Unique	TnInsertion-784	484960	484961	19	4D	1	484163	485272	-	1109	28.0433
VK055_0479_.	Unique	TnInsertion-783	484728	484729	37	7E	1	484163	485272	-	1109	48.963
VK055_0480_.	Heuristic	TnInsertion-791	486507	486508	10	12D	1	486388	487362	-	974	87.6797
VK055_0481_.	Unique	TnInsertion-793	488364	488365	78	3D	1	487966	489132	+	1166	34.2196
VK055_0482_sodB	Unique	TnInsertion-8501_TA	489753	489754	131	12B	1	489195	489776	-	581	3.78657
VK055_0482_sodB	Unique	TnInsertion-8497_TA	489673	489674	104	12D	1	489195	489776	-	581	17.5559
VK055_0482_sodB	Unique	TnInsertion-796	489762	489763	2	4D	2	489195	489776	-	581	2.23752
VK055_0482_sodB	Unique	TnInsertion-795	489286	489287	8	12F	1	489195	489776	-	581	84.1652
VK055_0483_.	Unique	TnInsertion-8540_TA	491516	491517	163	9C	1	490685	491557	-	872	4.58716
VK055_0483_.	Unique	TnInsertion-8531_TA	490969	490970	133	11F	1	490685	491557	-	872	67.3165
VK055_0483_.	Unique	TnInsertion-8526_TA	490818	490819	154	5B	1	490685	491557	-	872	84.633
VK055_0483_.	Unique	TnInsertion-799	490971	490972	24	11H	1	490685	491557	-	872	67.0872
VK055_0485_grxD	Unique	TnInsertion-8553_TA	492090	492091	146	1F	1	491898	492245	+	347	55.6196
VK055_0485_grxD	Unique	TnInsertion-8556_TA	492216	492217	157	12A	1	491898	492245	+	347	91.9308
VK055_0488_onr	Unique	TnInsertion-8577_TA	493744	493745	101	10E	1	493564	494661	-	1097	83.5005
VK055_0488_onr	Unique	TnInsertion-8575_TA	493719	493720	170	4D	1	493564	494661	-	1097	85.7794
VK055_0488_onr	Unique	TnInsertion-802	494528	494529	90	7F	1	493564	494661	-	1097	12.0328
VK055_0489_ydhM	Unique	TnInsertion-8599_TA	495124	495125	168	3B	1	494715	495251	-	536	23.5075
VK055_0489_ydhM	Unique	TnInsertion-805	495124	495125	33	4E	1	494715	495251	-	536	23.5075
VK055_0489_ydhM	Unique	TnInsertion-803	494786	494787	66	5G	1	494715	495251	-	536	86.5672
VK055_0490_.	Unique	TnInsertion-808	495567	495568	5	10F	1	495457	495696	+	239	46.4435
VK055_0492_.	Unique	TnInsertion-8691_TA	498985	498986	100	6F	1	497225	499249	-	2024	12.9941
VK055_0492_.	Unique	TnInsertion-8690_TA	498868	498869	107	8B	1	497225	499249	-	2024	18.7747
VK055_0492_.	Unique	TnInsertion-8669_TA	497984	497985	105	11F	1	497225	499249	-	2024	62.4506
VK055_0492_.	Unique	TnInsertion-812	498891	498892	13	5C	1	497225	499249	-	2024	17.6383
VK055_0492_.	APok_unique	TnInsertion-810	498522	498523	27	3C	1	497225	499249	-	2024	35.8696
VK055_0494_.	Unique	TnInsertion-8701_TA	499472	499473	122	8D	1	499249	500145	-	896	75
VK055_0494_.	Unique	TnInsertion-813	499365	499366	12	11F	1	499249	500145	-	896	86.942
VK055_0495_.	Unique	TnInsertion-8708_TA	500328	500329	115	7C	1	500156	500365	-	209	17.2249
VK055_0496_slyA	Unique	TnInsertion-815	500684	500685	65	11H	2	500571	501005	+	434	26.2673
VK055_0497_.	Unique	TnInsertion-8721_TA	501160	501161	157	11D	1	501039	502400	-	1361	91.036
VK055_0497_.	Unique	TnInsertion-817	501550	501551	29	1B	1	501039	502400	-	1361	62.3806
VK055_0497_.	TPok_unique	TnInsertion-816	501160	501161	49	10A	1	501039	502400	-	1361	91.036
VK055_0500_ydhA	APok_unique	TnInsertion-824	504607	504608	63	9D	1	504575	504898	+	323	10.2167
VK055_0500_ydhA	Unique	TnInsertion-825	504626	504627	67	3A	2	504575	504898	+	323	16.0991
VK055_0503_.	Unique	TnInsertion-827	507605	507606	55	2D	1	507073	507933	+	860	61.9767
VK055_0504_bphK	Unique	TnInsertion-830	508367	508368	86	9G	1	507976	508581	-	605	35.2066
VK055_0504_bphK	Unique	TnInsertion-829	508283	508284	12	4G	1	507976	508581	-	605	49.0909
VK055_0505_tppB	Unique	TnInsertion-8911_TA	509731	509732	139	10D	1	508692	510164	-	1472	29.3478
VK055_0505_tppB	Unique	TnInsertion-8898_TA	509468	509469	135	5A	2	508692	510164	-	1472	47.2147
VK055_0505_tppB	Unique	TnInsertion-834	509851	509852	55	3A	1	508692	510164	-	1472	21.1957
VK055_0505_tppB	Unique	TnInsertion-832	509731	509732	65	11H	2	508692	510164	-	1472	29.3478
VK055_0506_.	Unique	TnInsertion-8915_TA	510201	510202	177	9B	1	510141	510356	+	215	28.3721
VK055_0506_.	Unique	TnInsertion-835	510199	510200	18	1E	1	510141	510356	+	215	27.4419
VK055_0507_.	Unique	TnInsertion-837	510608	510609	13	5F	1	510387	510644	+	257	86.3813
VK055_0508_nth	Unique	TnInsertion-841	511058	511059	5	6A	1	510804	511439	-	635	59.8425
VK055_0508_nth	Unique	TnInsertion-840	510884	510885	11	4D	1	510804	511439	-	635	87.2441
VK055_0509_.	Unique	TnInsertion-8937_TA	511529	511530	167	3D	1	511441	512139	-	698	87.2493
VK055_0509_.	TPok_nonunique	TnInsertion-843	511529	511530	95	1A	1	511441	512139	-	698	87.2493
VK055_0509_.	Unique	TnInsertion-842	511512	511513	64	11B	1	511441	512139	-	698	89.6848
VK055_0510_.	Unique	TnInsertion-8953_TA	512196	512197	114	11B	1	512142	512762	-	620	91.129
VK055_0510_.	Unique	TnInsertion-8952_TA	512194	512195	182	5B	3	512142	512762	-	620	91.4516
VK055_0511_.	Unique	TnInsertion-8984_TA	513443	513444	169	8B	1	512773	513825	-	1052	36.2167
VK055_0511_.	Unique	TnInsertion-8981_TA	513389	513390	122	10D	1	512773	513825	-	1052	41.3498
VK055_0512_.	Unique	TnInsertion-9023_TA	515379	515380	149	11B	1	513826	515985	-	2159	28.0222
VK055_0515_.	Unique	TnInsertion-845	517524	517525	29	3H	1	517216	517656	-	440	29.7727
VK055_0516_.	Unique	TnInsertion-846	517758	517759	57	12A	1	517732	518001	-	269	89.9628
VK055_0517_.	Unique	TnInsertion-9067_TA	518765	518766	101	9C	2	518164	519534	-	1370	56.0584
VK055_0517_.	Heuristic	TnInsertion-852	518765	518766	80	11A	1	518164	519534	-	1370	56.0584
VK055_0517_.	Unique	TnInsertion-851	518654	518655	79	11H	1	518164	519534	-	1370	64.1606
VK055_0517_.	Unique	TnInsertion-850	518553	518554	66	5C	2	518164	519534	-	1370	71.5328
VK055_0517_.	Unique	TnInsertion-849	518549	518550	54	5C	1	518164	519534	-	1370	71.8248
VK055_0517_.	TPok_unique	TnInsertion-848	518462	518463	96	11C	1	518164	519534	-	1370	78.1752
VK055_0517_.	Unique	TnInsertion-847	518460	518461	56	8C	1	518164	519534	-	1370	78.3212
VK055_0518_.	Unique	TnInsertion-9077_TA	520416	520417	168	3H	1	519978	521018	+	1040	42.2115
VK055_0518_.	Unique	TnInsertion-9081_TA	520721	520722	160	2D	1	519978	521018	+	1040	71.5385
VK055_0518_.	Unique	TnInsertion-9083_TA	520725	520726	143	9B	1	519978	521018	+	1040	71.9231
VK055_0518_.	Unique	TnInsertion-9090_TA	520954	520955	117	6E	1	519978	521018	+	1040	93.9423
VK055_0518_.	Unique	TnInsertion-857	520658	520659	48	11E	1	519978	521018	+	1040	65.4808
VK055_0518_.	Unique	TnInsertion-859	520721	520722	81	12B	1	519978	521018	+	1040	71.5385
VK055_0519_add	Unique	TnInsertion-9105_TA	521746	521747	165	10A	2	521054	522055	-	1001	30.7692
VK055_0519_add	Unique	TnInsertion-860	521641	521642	74	8B	2	521054	522055	-	1001	41.2587
VK055_0521_.	Unique	TnInsertion-9139_TA	523801	523802	183	1G	1	523642	524025	+	383	41.7755
VK055_0521_.	Unique	TnInsertion-861	523801	523802	27	6G	2	523642	524025	+	383	41.7755
VK055_0521_.	TPok_unique	TnInsertion-862	523872	523873	92	9B	1	523642	524025	+	383	60.3133
VK055_0522_.	Unique	TnInsertion-9153_TA	524345	524346	153	11F	2	524269	524454	+	185	41.6216
VK055_0522_.	TPok_unique	TnInsertion-864	524371	524372	85	8H	2	524269	524454	+	185	55.6757
VK055_0523_.	APok_unique	TnInsertion-867	524670	524671	27	7C	1	524464	524826	-	362	42.8177
VK055_0523_.	Unique	TnInsertion-866	524666	524667	2	8E	1	524464	524826	-	362	43.9227
VK055_0524_.	Unique	TnInsertion-9177_TA	525144	525145	133	7A	1	525086	525613	+	527	11.1954
VK055_0524_.	Unique	TnInsertion-871	525211	525212	84	2C	1	525086	525613	+	527	23.9089
VK055_0526_.	Unique	TnInsertion-9203_TA	526420	526421	133	6D	2	526018	527136	+	1118	36.0465
VK055_0526_.	Unique	TnInsertion-9208_TA	526738	526739	168	4G	1	526018	527136	+	1118	64.4902
VK055_0526_.	Unique	TnInsertion-9210_TA	526817	526818	186	1A	1	526018	527136	+	1118	71.5564
VK055_0526_.	Unique	TnInsertion-874	526420	526421	37	12F	1	526018	527136	+	1118	36.0465
VK055_0526_.	Unique	TnInsertion-875	526738	526739	56	10C	2	526018	527136	+	1118	64.4902
VK055_0527_quiA	Unique	TnInsertion-9257_TA	528630	528631	158	1B	1	527206	529578	-	2372	39.9241
VK055_0527_quiA	Unique	TnInsertion-9254_TA	528519	528520	137	4C	1	527206	529578	-	2372	44.6037
VK055_0527_quiA	Unique	TnInsertion-9237_TA	527934	527935	162	5H	1	527206	529578	-	2372	69.2664
VK055_0527_quiA	Unique	TnInsertion-9221_TA	527318	527319	130	3H	1	527206	529578	-	2372	95.2361
VK055_0527_quiA	Unique	TnInsertion-878	528884	528885	9	8H	1	527206	529578	-	2372	29.2159
VK055_0527_quiA	Unique	TnInsertion-877	528879	528880	88	2F	1	527206	529578	-	2372	29.4266
VK055_0527_quiA	Unique	TnInsertion-876	528332	528333	47	1D	1	527206	529578	-	2372	52.4874
VK055_0528_.	Unique	TnInsertion-882	530547	530548	14	11H	1	529879	530802	-	923	27.519
VK055_0528_.	TPok_unique	TnInsertion-881	530331	530332	35	9A	1	529879	530802	-	923	50.9209
VK055_0529_pcaG	Unique	TnInsertion-9313_TA	531152	531153	103	9C	1	530980	531600	-	620	72.0968
VK055_0529_pcaG	Heuristic	TnInsertion-885	531554	531555	35	9B	1	530980	531600	-	620	7.25806
VK055_0529_pcaG	APok_unique	TnInsertion-884	531152	531153	15	11B	1	530980	531600	-	620	72.0968
VK055_0530_pcaH	Unique	TnInsertion-9336_TA	532132	532133	131	10B	1	531597	532337	-	740	27.5676
VK055_0531_.	Unique	TnInsertion-9343_TA	532640	532641	177	2D	1	532577	533920	+	1343	4.76545
VK055_0531_.	Unique	TnInsertion-9348_TA	532865	532866	113	6A	1	532577	533920	+	1343	21.519
VK055_0531_.	Unique	TnInsertion-9361_TA	533177	533178	104	11C	1	532577	533920	+	1343	44.7506
VK055_0531_.	Unique	TnInsertion-9380_TA	533873	533874	189	6E	1	532577	533920	+	1343	96.5748
VK055_0531_.	Heuristic	TnInsertion-887	533377	533378	46	1B	1	532577	533920	+	1343	59.6426
VK055_0531_.	Unique	TnInsertion-888	533729	533730	41	11B	1	532577	533920	+	1343	85.8526
VK055_0532_.	Unique	TnInsertion-9385_TA	534221	534222	113	2C	1	533962	535467	+	1505	17.2757
VK055_0532_.	Unique	TnInsertion-9386_TA	534223	534224	181	11F	2	533962	535467	+	1505	17.4086
VK055_0532_.	Unique	TnInsertion-9397_TA	534630	534631	138	2H	1	533962	535467	+	1505	44.4518
VK055_0532_.	Unique	TnInsertion-9408_TA	535022	535023	188	4A	1	533962	535467	+	1505	70.4983
VK055_0532_.	Unique	TnInsertion-889	534221	534222	55	5A	1	533962	535467	+	1505	17.2757
VK055_0533_xylB	Unique	TnInsertion-890	535654	535655	49	12G	1	535514	536596	-	1082	86.9686
VK055_0534_.	Unique	TnInsertion-9425_TA	537336	537337	161	10G	1	537040	538695	+	1655	17.9456
VK055_0534_.	Unique	TnInsertion-9426_TA	538107	538108	189	10G	1	537040	538695	+	1655	64.5317
VK055_0534_.	Unique	TnInsertion-9428_TA	538276	538277	121	1F	1	537040	538695	+	1655	74.7432
VK055_0534_.	Unique	TnInsertion-9429_TA	538669	538670	191	1A	1	537040	538695	+	1655	98.4894
VK055_0534_.	Unique	TnInsertion-891	537681	537682	19	2C	1	537040	538695	+	1655	38.7915
VK055_0535_.	Unique	TnInsertion-894	539830	539831	36	1E	1	539313	540293	-	980	47.1429
VK055_0536_rimL	Unique	TnInsertion-892	539052	539053	79	4B	1	538749	539327	+	578	52.5952
VK055_0536_rimL	Unique	TnInsertion-893	539054	539055	61	2F	1	538749	539327	+	578	52.9412
VK055_0537_tdt	Unique	TnInsertion-895	540436	540437	45	10E	2	540405	541409	+	1004	3.18725
VK055_0538_tehB2	Unique	TnInsertion-897	541790	541791	41	5F	1	541412	542002	+	590	64.2373
VK055_0540_.	Unique	TnInsertion-9434_TA	542306	542307	166	7D	1	542263	542931	+	668	6.58683
VK055_0540_.	Unique	TnInsertion-9435_TA	542463	542464	110	9F	1	542263	542931	+	668	30.0898
VK055_0540_.	Unique	TnInsertion-898	542790	542791	72	9H	2	542263	542931	+	668	79.0419
VK055_0542_.	Unique	TnInsertion-9440_TA	545175	545176	159	8C	3	544901	546067	-	1166	76.4151
VK055_0542_.	Unique	TnInsertion-902	545449	545450	78	11H	1	544901	546067	-	1166	52.916
VK055_0543_.	Unique	TnInsertion-9436_TA	544202	544203	150	4F	1	544055	544924	+	869	17.0311
VK055_0543_.	Unique	TnInsertion-9438_TA	544343	544344	187	4C	1	544055	544924	+	869	33.2566
VK055_0543_.	Unique	TnInsertion-9439_TA	544556	544557	190	11H	1	544055	544924	+	869	57.7675
VK055_0543_.	Unique	TnInsertion-899	544457	544458	16	7B	1	544055	544924	+	869	46.3751
VK055_0543_.	APok_nonunique	TnInsertion-900	544623	544624	63	12A	2	544055	544924	+	869	65.4776
VK055_0546_.	Unique	TnInsertion-9441_TA	547298	547299	129	1H	1	547034	548995	+	1961	13.5135
VK055_0546_.	Unique	TnInsertion-905	547066	547067	90	11D	4	547034	548995	+	1961	1.68281
VK055_0546_.	TPok_unique	TnInsertion-906	548013	548014	66	12E	2	547034	548995	+	1961	49.9745
VK055_0546_.	APok_unique	TnInsertion-907	548673	548674	75	11F	1	547034	548995	+	1961	83.6308
VK055_0546_.	Unique	TnInsertion-908	548737	548738	74	2A	2	547034	548995	+	1961	86.8944
VK055_0548_.	Unique	TnInsertion-9444_TA	549535	549536	126	1G	1	549387	549689	-	302	50.6623
VK055_0548_.	Unique	TnInsertion-910	549535	549536	81	6D	1	549387	549689	-	302	50.6623
VK055_0550_cydB2	Unique	TnInsertion-9449_TA	550862	550863	125	9G	1	549910	550920	-	1010	5.64356
VK055_0550_cydB2	Unique	TnInsertion-9448_TA	550786	550787	168	2E	1	549910	550920	-	1010	13.1683
VK055_0550_cydB2	Unique	TnInsertion-9447_TA	550599	550600	114	9H	2	549910	550920	-	1010	31.6832
VK055_0550_cydB2	Unique	TnInsertion-913	550862	550863	60	6A	1	549910	550920	-	1010	5.64356
VK055_0550_cydB2	Unique	TnInsertion-912	550786	550787	62	7H	2	549910	550920	-	1010	13.1683
VK055_0550_cydB2	Unique	TnInsertion-911	550014	550015	62	4F	1	549910	550920	-	1010	89.604
VK055_0551_.	Unique	TnInsertion-9453_TA	552019	552020	145	3A	1	550920	552317	-	1397	21.2598
VK055_0551_.	Unique	TnInsertion-9451_TA	551035	551036	115	10A	1	550920	552317	-	1397	91.6965
VK055_0551_.	Unique	TnInsertion-9450_TA	551033	551034	115	9C	1	550920	552317	-	1397	91.8397
VK055_0551_.	Unique	TnInsertion-917	551870	551871	55	5G	2	550920	552317	-	1397	31.9256
VK055_0551_.	Unique	TnInsertion-916	551766	551767	2	11C	2	550920	552317	-	1397	39.3701
VK055_0551_.	Unique	TnInsertion-914	551035	551036	18	8D	1	550920	552317	-	1397	91.6965
VK055_0552_.	Unique	TnInsertion-9455_TA	553143	553144	115	2G	1	553005	554417	+	1412	9.84419
VK055_0552_.	Unique	TnInsertion-9456_TA	553197	553198	149	3B	1	553005	554417	+	1412	13.6686
VK055_0552_.	Unique	TnInsertion-9457_TA	553281	553282	107	2A	1	553005	554417	+	1412	19.6176
VK055_0552_.	Unique	TnInsertion-921	553283	553284	8	3C	1	553005	554417	+	1412	19.7592
VK055_0552_.	Unique	TnInsertion-922	553823	553824	56	4F	1	553005	554417	+	1412	58.0028
VK055_0553_.	Unique	TnInsertion-9460_TA	555291	555292	105	10A	1	554722	555867	+	1145	49.7817
VK055_0553_.	APok_unique	TnInsertion-9461_TA	555621	555622	169	12B	2	554722	555867	+	1145	78.6026
VK055_0553_.	Unique	TnInsertion-9462_TA	555708	555709	186	11F	2	554722	555867	+	1145	86.2009
VK055_0553_.	Unique	TnInsertion-9463_TA	555811	555812	119	1C	1	554722	555867	+	1145	95.1965
VK055_0553_.	Unique	TnInsertion-9464_TA	555843	555844	119	4C	1	554722	555867	+	1145	97.9913
VK055_0554_.	Unique	TnInsertion-9465_TA	556727	556728	116	12C	1	555884	556897	+	1013	83.3169
VK055_0554_.	APok_unique	TnInsertion-926	556550	556551	51	10C	3	555884	556897	+	1013	65.844
VK055_0555_.	TPok_unique	TnInsertion-9466_TA	557217	557218	144	5A	1	556899	557828	+	929	34.338
VK055_0555_.	Unique	TnInsertion-9467_TA	557732	557733	181	2B	1	556899	557828	+	929	89.774
VK055_0555_.	Heuristic	TnInsertion-927	557217	557218	21	9H	1	556899	557828	+	929	34.338
VK055_0555_.	Unique	TnInsertion-928	557463	557464	17	11F	1	556899	557828	+	929	60.8181
VK055_0556_.	Unique	TnInsertion-9468_TA	558303	558304	155	12G	1	557818	558624	+	806	60.2978
VK055_0557_ydcW	Unique	TnInsertion-9470_TA	559094	559095	177	9D	1	558647	560074	+	1427	31.3945
VK055_0557_ydcW	Unique	TnInsertion-9471_TA	559721	559722	167	10H	1	558647	560074	+	1427	75.3329
VK055_0557_ydcW	Unique	TnInsertion-930	560038	560039	1	1B	1	558647	560074	+	1427	97.5473
VK055_0558_.	Unique	TnInsertion-9475_TA	560483	560484	182	1G	1	560416	560538	-	122	44.2623
VK055_0558_.	Unique	TnInsertion-9474_TA	560475	560476	123	6A	1	560416	560538	-	122	50.8197
VK055_0561_.	Unique	TnInsertion-933	562448	562449	40	12G	1	561874	562623	+	749	76.769
VK055_0563_.	Unique	TnInsertion-9482_TA	564345	564346	159	6C	1	564340	565938	+	1598	0.375469
VK055_0563_.	Unique	TnInsertion-9483_TA	564514	564515	116	8B	1	564340	565938	+	1598	10.9512
VK055_0563_.	Unique	TnInsertion-9484_TA	564789	564790	162	8B	2	564340	565938	+	1598	28.1602
VK055_0563_.	Unique	TnInsertion-935	564987	564988	53	6D	1	564340	565938	+	1598	40.5507
VK055_0563_.	Unique	TnInsertion-936	565276	565277	7	3H	1	564340	565938	+	1598	58.6358
VK055_0563_.	Unique	TnInsertion-937	565686	565687	86	6G	1	564340	565938	+	1598	84.2929
VK055_0563_.	Unique	TnInsertion-938	565861	565862	79	6D	1	564340	565938	+	1598	95.2441
VK055_0564_.	Unique	TnInsertion-9486_TA	566078	566079	131	10E	1	565955	566188	+	233	53.2189
VK055_0566_.	Unique	TnInsertion-9487_TA	567109	567110	129	1E	1	566643	567161	-	518	9.84556
VK055_0566_.	Unique	TnInsertion-939	567109	567110	33	6C	1	566643	567161	-	518	9.84556
VK055_0567_.	Unique	TnInsertion-9491_TA	567521	567522	174	8G	1	567324	567905	+	581	34.0792
VK055_0567_.	Unique	TnInsertion-941	567521	567522	31	1F	1	567324	567905	+	581	34.0792
VK055_0570_.	Unique	TnInsertion-9492_TA	570195	570196	149	7D	1	570026	570199	+	173	98.2659
VK055_0572_.	Unique	TnInsertion-9495_TA	571569	571570	161	11H	1	570686	572392	-	1706	48.1829
VK055_0572_.	Unique	TnInsertion-944	572376	572377	76	9E	1	570686	572392	-	1706	0.87925
VK055_0572_.	Unique	TnInsertion-943	571092	571093	5	7B	2	570686	572392	-	1706	76.143
VK055_0573_.	Unique	TnInsertion-9499_TA	574386	574387	138	1B	2	572579	574684	-	2105	14.1093
VK055_0573_.	Unique	TnInsertion-9498_TA	574309	574310	155	2C	1	572579	574684	-	2105	17.7672
VK055_0573_.	Unique	TnInsertion-9497_TA	572620	572621	186	7F	1	572579	574684	-	2105	98.0048
VK055_0573_.	Unique	TnInsertion-949	574173	574174	45	7D	1	572579	574684	-	2105	24.228
VK055_0573_.	Unique	TnInsertion-948	573871	573872	40	6C	1	572579	574684	-	2105	38.5748
VK055_0573_.	Unique	TnInsertion-946	572893	572894	47	5C	1	572579	574684	-	2105	85.0356
VK055_0573_.	Unique	TnInsertion-945	572739	572740	53	4E	1	572579	574684	-	2105	92.3515
VK055_0574_.	Unique	TnInsertion-956	575408	575409	5	5G	1	574943	576004	+	1061	43.9208
VK055_0574_.	Unique	TnInsertion-957	575927	575928	41	1G	1	574943	576004	+	1061	92.8369
VK055_0576_.	APok_unique	TnInsertion-9505_TA	577505	577506	154	7A	2	576445	577899	-	1454	27.0289
VK055_0576_.	Unique	TnInsertion-9504_TA	577422	577423	111	10A	1	576445	577899	-	1454	32.7373
VK055_0576_.	Unique	TnInsertion-965	577503	577504	72	10G	2	576445	577899	-	1454	27.1664
VK055_0576_.	TPok_unique	TnInsertion-964	577422	577423	71	6C	1	576445	577899	-	1454	32.7373
VK055_0576_.	Unique	TnInsertion-963	577161	577162	11	2H	1	576445	577899	-	1454	50.6878
VK055_0576_.	Unique	TnInsertion-962	577097	577098	28	9C	1	576445	577899	-	1454	55.0894
VK055_0576_.	Unique	TnInsertion-961	576995	576996	18	11A	2	576445	577899	-	1454	62.1045
VK055_0576_.	Unique	TnInsertion-960	576812	576813	16	10D	1	576445	577899	-	1454	74.6905
VK055_0576_.	Unique	TnInsertion-959	576808	576809	48	12D	1	576445	577899	-	1454	74.9656
VK055_0578_.	Unique	TnInsertion-9509_TA	579255	579256	117	7A	1	579250	579801	+	551	1.08893
VK055_0578_.	Unique	TnInsertion-9510_TA	579448	579449	145	6B	1	579250	579801	+	551	36.1162
VK055_0578_.	Unique	TnInsertion-9511_TA	579799	579800	106	5B	1	579250	579801	+	551	99.8185
VK055_0578_.	APok_unique	TnInsertion-973	579448	579449	63	10H	1	579250	579801	+	551	36.1162
VK055_0581_.	Unique	TnInsertion-9512_TA	582214	582215	134	1A	1	582093	583349	+	1256	9.71338
VK055_0581_.	Unique	TnInsertion-975	582347	582348	12	8H	3	582093	583349	+	1256	20.3025
VK055_0582_.	Unique	TnInsertion-9515_TA	583756	583757	164	2E	1	583367	584299	+	932	41.8455
VK055_0582_.	Unique	TnInsertion-9516_TA	583823	583824	104	4H	1	583367	584299	+	932	49.0343
VK055_0583_.	Unique	TnInsertion-9518_TA	584550	584551	138	8C	1	584311	584820	+	509	47.1513
VK055_0583_.	Unique	TnInsertion-9519_TA	584647	584648	139	12G	1	584311	584820	+	509	66.2083
VK055_0583_.	Unique	TnInsertion-9520_TA	584704	584705	185	6D	1	584311	584820	+	509	77.4067
VK055_0583_.	Unique	TnInsertion-978	584514	584515	9	4F	1	584311	584820	+	509	40.0786
VK055_0583_.	Unique	TnInsertion-979	584704	584705	37	10A	1	584311	584820	+	509	77.4067
VK055_0584_.	Unique	TnInsertion-980	585541	585542	36	4H	1	584830	585756	+	926	76.8898
VK055_0585_.	Unique	TnInsertion-981	585931	585932	95	12E	2	585740	586519	+	779	24.647
VK055_0585_.	Unique	TnInsertion-982	585950	585951	76	3C	2	585740	586519	+	779	27.086
VK055_0586_.	Unique	TnInsertion-9522_TA	587404	587405	106	11G	1	586531	587409	+	878	99.5444
VK055_0586_.	Unique	TnInsertion-984	587407	587408	60	8D	1	586531	587409	+	878	99.8861
VK055_0587_.	Unique	TnInsertion-9523_TA	587814	587815	135	5D	4	587487	588104	+	617	53.1605
VK055_0588_pptA	Unique	TnInsertion-9524_TA	588393	588394	167	1E	2	588175	588402	+	227	96.4758
VK055_0591_scrY	Unique	TnInsertion-9529_TA	590600	590601	108	5E	1	589444	591060	-	1616	28.4035
VK055_0591_scrY	Unique	TnInsertion-9528_TA	590118	590119	125	7G	2	589444	591060	-	1616	58.2302
VK055_0591_scrY	Unique	TnInsertion-9527_TA	589982	589983	179	10E	1	589444	591060	-	1616	66.646
VK055_0591_scrY	Unique	TnInsertion-9526_TA	589722	589723	115	7H	1	589444	591060	-	1616	82.7351
VK055_0591_scrY	Unique	TnInsertion-988	589722	589723	35	12D	1	589444	591060	-	1616	82.7351
VK055_0591_scrY	Unique	TnInsertion-987	589686	589687	43	4F	2	589444	591060	-	1616	84.9629
VK055_0592_gph	Unique	TnInsertion-9530_TA	592347	592348	98	8F	1	591104	592486	-	1382	9.98553
VK055_0592_gph	Unique	TnInsertion-992	592377	592378	60	5A	2	591104	592486	-	1382	7.81476
VK055_0593_.	Unique	TnInsertion-994	593260	593261	1	5C	1	592510	594078	-	1568	52.1046
VK055_0593_.	Unique	TnInsertion-993	593198	593199	77	11B	1	592510	594078	-	1568	56.0587
VK055_0594_.	Unique	TnInsertion-9533_TA	595041	595042	171	3D	1	594283	595107	+	824	92.1117
VK055_0595_.	Unique	TnInsertion-9534_TA	595664	595665	158	4B	1	595162	595743	-	581	13.4251
VK055_0596_.	Unique	TnInsertion-997	596245	596246	7	12B	1	595955	596659	+	704	41.3352
VK055_0597_.	Unique	TnInsertion-9539_TA	597622	597623	183	3H	1	596656	597624	+	968	99.8967
VK055_0597_.	Unique	TnInsertion-998	596978	596979	65	3D	1	596656	597624	+	968	33.3678
VK055_0597_.	Unique	TnInsertion-999	597445	597446	65	2H	3	596656	597624	+	968	81.6116
VK055_0598_.	Unique	TnInsertion-9540_TA	597864	597865	100	4C	1	597682	599337	+	1655	11.0574
VK055_0599_.	Unique	TnInsertion-9541_TA	599927	599928	108	10B	2	599414	600259	+	845	60.8284
VK055_0600_narI2	Unique	TnInsertion-9542_TA	601327	601328	172	7E	1	600811	601491	-	680	23.9706
VK055_0602_narH2	Unique	TnInsertion-9545_TA	603649	603650	178	8F	1	602183	603727	-	1544	4.98705
VK055_0602_narH2	Unique	TnInsertion-9544_TA	603411	603412	190	7G	1	602183	603727	-	1544	20.4016
VK055_0602_narH2	Unique	TnInsertion-1004	603476	603477	2	2D	1	602183	603727	-	1544	16.1917
VK055_0602_narH2	Unique	TnInsertion-1003	603429	603430	41	6C	1	602183	603727	-	1544	19.2358
VK055_0602_narH2	Heuristic	TnInsertion-1002	602484	602485	19	6H	1	602183	603727	-	1544	80.4404
VK055_0603_.	Unique	TnInsertion-9552_TA	606597	606598	162	7E	2	603724	607464	-	3740	23.1551
VK055_0603_.	Unique	TnInsertion-9551_TA	606357	606358	126	2C	1	603724	607464	-	3740	29.5722
VK055_0603_.	Unique	TnInsertion-9550_TA	606219	606220	152	4A	1	603724	607464	-	3740	33.262
VK055_0603_.	Unique	TnInsertion-9549_TA	606044	606045	112	10B	2	603724	607464	-	3740	37.9412
VK055_0603_.	Unique	TnInsertion-9548_TA	605822	605823	137	5D	1	603724	607464	-	3740	43.877
VK055_0603_.	Unique	TnInsertion-9546_TA	604331	604332	147	10A	1	603724	607464	-	3740	83.7433
VK055_0603_.	Unique	TnInsertion-1011	607362	607363	18	3H	1	603724	607464	-	3740	2.70053
VK055_0603_.	Unique	TnInsertion-1010	606731	606732	6	10H	1	603724	607464	-	3740	19.5722
VK055_0603_.	Unique	TnInsertion-1009	606399	606400	64	9G	1	603724	607464	-	3740	28.4492
VK055_0603_.	Unique	TnInsertion-1008	606327	606328	9	4G	3	603724	607464	-	3740	30.3743
VK055_0603_.	Unique	TnInsertion-1007	605913	605914	48	2A	1	603724	607464	-	3740	41.4439
VK055_0604_narK2	Unique	TnInsertion-9557_TA	607998	607999	132	2G	1	607579	608961	-	1382	69.6093
VK055_0604_narK2	Unique	TnInsertion-9556_TA	607916	607917	189	12F	1	607579	608961	-	1382	75.5427
VK055_0604_narK2	Unique	TnInsertion-9555_TA	607634	607635	135	6H	1	607579	608961	-	1382	95.9479
VK055_0604_narK2	Unique	TnInsertion-1013	608589	608590	86	10H	1	607579	608961	-	1382	26.8452
VK055_0604_narK2	Unique	TnInsertion-1012	608180	608181	19	3H	1	607579	608961	-	1382	56.4399
VK055_0605_.	Unique	TnInsertion-9558_TA	609342	609343	149	9G	2	609136	609711	-	575	64
VK055_0605_.	Heuristic	TnInsertion-1015	609342	609343	83	11E	1	609136	609711	-	575	64
VK055_0606_.	Unique	TnInsertion-9565_TA	612066	612067	186	2B	1	611329	612126	-	797	7.40276
VK055_0606_.	Unique	TnInsertion-9563_TA	611491	611492	190	4A	1	611329	612126	-	797	79.5483
VK055_0606_.	Unique	TnInsertion-1017	611942	611943	55	1E	1	611329	612126	-	797	22.9611
VK055_0607_.	Unique	TnInsertion-9561_TA	610224	610225	118	6A	1	609850	611334	+	1484	25.2695
VK055_0607_.	Unique	TnInsertion-9562_TA	610590	610591	160	5C	1	609850	611334	+	1484	49.9326
VK055_0607_.	Unique	TnInsertion-1016	611077	611078	29	8H	2	609850	611334	+	1484	82.7493
VK055_0608_catB	Unique	TnInsertion-9569_TA	613151	613152	157	11B	1	612380	613498	+	1118	69.0519
VK055_0610_catA	Unique	TnInsertion-9570_TA	614016	614017	177	8E	1	613875	614801	+	926	15.3348
VK055_0611_cbdA	Unique	TnInsertion-9572_TA	615523	615524	98	7G	1	614911	616293	+	1382	44.356
VK055_0611_cbdA	Unique	TnInsertion-9573_TA	615847	615848	98	12G	1	614911	616293	+	1382	67.8003
VK055_0611_cbdA	Unique	TnInsertion-1020	615054	615055	25	8F	1	614911	616293	+	1382	10.4197
VK055_0611_cbdA	Unique	TnInsertion-1021	615456	615457	35	12B	1	614911	616293	+	1382	39.508
VK055_0611_cbdA	Unique	TnInsertion-1024	615521	615522	83	8D	1	614911	616293	+	1382	44.2113
VK055_0612_benB	Unique	TnInsertion-9574_TA	616329	616330	113	5E	1	616293	616778	+	485	7.62887
VK055_0612_benB	Unique	TnInsertion-9575_TA	616467	616468	155	5F	3	616293	616778	+	485	36.0825
VK055_0612_benB	Unique	TnInsertion-9576_TA	616743	616744	139	12B	2	616293	616778	+	485	92.9897
VK055_0612_benB	Unique	TnInsertion-1025	616743	616744	33	8H	1	616293	616778	+	485	92.9897
VK055_0613_benC	Unique	TnInsertion-1026	617087	617088	67	6A	2	616788	617804	+	1016	29.5276
VK055_0613_benC	Unique	TnInsertion-1027	617462	617463	15	4A	1	616788	617804	+	1016	66.437
VK055_0613_benC	Unique	TnInsertion-1028	617505	617506	1	7F	1	616788	617804	+	1016	70.6693
VK055_0614_.	Unique	TnInsertion-9580_TA	618872	618873	107	3C	1	618584	619462	-	878	67.0843
VK055_0614_.	Heuristic	TnInsertion-9579_TA	618626	618627	124	7D	1	618584	619462	-	878	95.1025
VK055_0615_.	Unique	TnInsertion-9578_TA	618321	618322	158	11B	1	617814	618587	+	773	65.718
VK055_0615_.	Unique	TnInsertion-1030	617931	617932	71	3H	1	617814	618587	+	773	15.2652
VK055_0616_.	Unique	TnInsertion-9584_TA	619988	619989	181	9E	1	619688	620275	+	587	51.2777
VK055_0617_.	Unique	TnInsertion-9586_TA	621034	621035	131	4H	1	620324	622735	+	2411	29.4898
VK055_0617_.	Unique	TnInsertion-9587_TA	621419	621420	131	3A	1	620324	622735	+	2411	45.4583
VK055_0617_.	Unique	TnInsertion-9588_TA	622204	622205	152	1D	1	620324	622735	+	2411	78.0174
VK055_0617_.	Unique	TnInsertion-1036	620501	620502	86	4E	1	620324	622735	+	2411	7.38283
VK055_0617_.	Unique	TnInsertion-1037	621341	621342	33	9C	1	620324	622735	+	2411	42.2231
VK055_0619_.	Unique	TnInsertion-1038	623689	623690	35	1F	1	623624	624280	+	656	10.061
VK055_0619_.	TPok_unique	TnInsertion-1039	624130	624131	89	5A	1	623624	624280	+	656	77.2866
VK055_0622_ppk2	Unique	TnInsertion-9590_TA	625247	625248	189	3B	1	625020	625838	-	818	72.1271
VK055_0624_.	Unique	TnInsertion-9593_TA	626881	626882	138	2F	1	626611	627765	+	1154	23.4835
VK055_0624_.	Unique	TnInsertion-9594_TA	627330	627331	111	12F	1	626611	627765	+	1154	62.3917
VK055_0624_.	APok_unique	TnInsertion-1041	626749	626750	15	6F	1	626611	627765	+	1154	12.0451
VK055_0624_.	Unique	TnInsertion-1043	627330	627331	20	8H	3	626611	627765	+	1154	62.3917
VK055_0625_.	Unique	TnInsertion-9596_TA	628080	628081	133	10F	3	627772	628863	-	1091	71.6774
VK055_0625_.	Unique	TnInsertion-9595_TA	627868	627869	124	8C	1	627772	628863	-	1091	91.1091
VK055_0626_.	Unique	TnInsertion-9597_TA	628893	628894	139	9F	1	628873	629859	-	986	97.8702
VK055_0627_nikE	Unique	TnInsertion-9600_TA	631449	631450	156	10C	1	629859	631475	-	1616	1.54703
VK055_0627_nikE	TPok_unique	TnInsertion-1045	630730	630731	85	4H	1	629859	631475	-	1616	46.0396
VK055_0628_.	Unique	TnInsertion-9601_TA	631729	631730	137	8D	1	631472	632320	-	848	69.5755
VK055_0629_.	Unique	TnInsertion-9604_TA	632956	632957	145	6D	1	632317	633261	-	944	32.2034
VK055_0629_.	Unique	TnInsertion-1046	632827	632828	78	8B	1	632317	633261	-	944	45.8686
VK055_0630_.	Unique	TnInsertion-9608_TA	634189	634190	114	8C	4	633272	634894	-	1622	43.4032
VK055_0630_.	Unique	TnInsertion-9607_TA	634110	634111	124	3B	2	633272	634894	-	1622	48.2737
VK055_0630_.	Unique	TnInsertion-9606_TA	633568	633569	124	4D	1	633272	634894	-	1622	81.6893
VK055_0630_.	Unique	TnInsertion-9605_TA	633490	633491	155	12C	1	633272	634894	-	1622	86.4982
VK055_0630_.	Unique	TnInsertion-1048	634189	634190	26	4E	2	633272	634894	-	1622	43.4032
VK055_0631_.	Unique	TnInsertion-9610_TA	635741	635742	117	8B	1	635064	636074	-	1010	32.8713
VK055_0631_.	Unique	TnInsertion-1050	635126	635127	4	7G	1	635064	636074	-	1010	93.7624
VK055_0632_ppa	Unique	TnInsertion-9612_TA	636470	636471	157	9F	1	636327	636926	+	599	24.0401
VK055_0632_ppa	Unique	TnInsertion-1053	636809	636810	17	4F	1	636327	636926	+	599	80.6344
VK055_0634_.	Unique	TnInsertion-9615_TA	638596	638597	104	7A	1	638105	639787	-	1682	70.7491
VK055_0634_.	Unique	TnInsertion-9613_TA	638106	638107	105	9F	1	638105	639787	-	1682	99.8811
VK055_0635_.	Unique	TnInsertion-9618_TA	640780	640781	148	8D	1	640218	640925	-	707	20.3678
VK055_0635_.	Unique	TnInsertion-1059	640430	640431	30	5G	1	640218	640925	-	707	69.8727
VK055_0636_.	Unique	TnInsertion-1060	642136	642137	12	12H	2	641109	642806	-	1697	39.4225
VK055_0639_.	Unique	TnInsertion-1062	643719	643720	56	9D	2	643306	644157	-	851	51.3514
VK055_0640_.	Unique	TnInsertion-9623_TA	644464	644465	133	9G	1	644271	645164	+	893	21.7245
VK055_0640_.	Unique	TnInsertion-9624_TA	645075	645076	120	7H	1	644271	645164	+	893	90.1456
VK055_0640_.	Unique	TnInsertion-1063	645075	645076	36	8B	1	644271	645164	+	893	90.1456
VK055_0640_.	Unique	TnInsertion-1065	645106	645107	71	9H	1	644271	645164	+	893	93.617
VK055_0642_.	Unique	TnInsertion-9627_TA	645721	645722	125	11H	1	645674	646594	-	920	94.7826
VK055_0642_.	Unique	TnInsertion-1070	646232	646233	13	2H	1	645674	646594	-	920	39.2391
VK055_0642_.	Unique	TnInsertion-1069	646137	646138	19	12G	1	645674	646594	-	920	49.5652
VK055_0642_.	Unique	TnInsertion-1067	645753	645754	79	9H	1	645674	646594	-	920	91.3043
VK055_0645_yciE	Unique	TnInsertion-9631_TA	648173	648174	181	12A	1	648035	648541	+	506	27.4704
VK055_0645_yciE	Unique	TnInsertion-1072	648502	648503	68	5E	1	648035	648541	+	506	92.4901
VK055_0648_.	Unique	TnInsertion-9633_TA	648816	648817	110	11E	1	648780	650405	+	1625	2.27692
VK055_0648_.	Unique	TnInsertion-9635_TA	649334	649335	159	7E	1	648780	650405	+	1625	34.1538
VK055_0648_.	Unique	TnInsertion-9637_TA	650312	650313	104	5F	1	648780	650405	+	1625	94.3385
VK055_0648_.	APok_unique	TnInsertion-1073	648840	648841	51	4F	1	648780	650405	+	1625	3.75385
VK055_0648_.	Unique	TnInsertion-1074	649584	649585	50	7A	2	648780	650405	+	1625	49.5385
VK055_0651_.	Unique	TnInsertion-9639_TA	653123	653124	110	1D	1	652819	653223	+	404	75.495
VK055_0653_.	Unique	TnInsertion-9641_TA	653727	653728	162	5F	1	653509	653940	+	431	50.8121
VK055_0655_.	Unique	TnInsertion-9644_TA	655335	655336	114	10H	1	654916	655602	-	686	38.7755
VK055_0656_.	Unique	TnInsertion-9647_TA	656690	656691	162	1A	1	655824	656747	+	923	93.9328
VK055_0656_.	Unique	TnInsertion-1080	656258	656259	41	4C	1	655824	656747	+	923	47.1289
VK055_0657_.	Unique	TnInsertion-9648_TA	657352	657353	112	12H	1	656990	657907	+	917	39.5856
VK055_0657_.	Unique	TnInsertion-9650_TA	657890	657891	165	9E	1	656990	657907	+	917	98.2552
VK055_0658_.	Unique	TnInsertion-9652_TA	659063	659064	162	2F	1	658223	660523	+	2300	36.5652
VK055_0658_.	Unique	TnInsertion-9655_TA	660455	660456	126	7B	1	658223	660523	+	2300	97.087
VK055_0658_.	Unique	TnInsertion-9656_TA	660457	660458	130	4G	1	658223	660523	+	2300	97.1739
VK055_0658_.	Unique	TnInsertion-1083	659315	659316	14	2A	1	658223	660523	+	2300	47.5217
VK055_0658_.	Unique	TnInsertion-1084	659845	659846	1	6F	1	658223	660523	+	2300	70.5652
VK055_0658_.	Unique	TnInsertion-1085	660002	660003	28	5A	1	658223	660523	+	2300	77.3913
VK055_0660_.	Unique	TnInsertion-9657_TA	662717	662718	133	2G	1	661958	663193	+	1235	61.5385
VK055_0661_.	Unique	TnInsertion-1088	664541	664542	32	11D	2	663244	665856	+	2612	49.6937
VK055_0663_.	Heuristic	TnInsertion-1089	667503	667504	87	7G	1	667030	668313	+	1283	36.9447
VK055_0663_.	Unique	TnInsertion-1090	667935	667936	26	10D	1	667030	668313	+	1283	70.6157
VK055_0664_.	Unique	TnInsertion-1092	668986	668987	11	3D	1	668367	669311	+	944	65.678
VK055_0665_.	Unique	TnInsertion-1093	669651	669652	20	4G	1	669337	669660	+	323	97.5232
VK055_0666_.	Unique	TnInsertion-9661_TA	669882	669883	135	8C	2	669670	669984	+	314	67.8344
VK055_0666_.	Unique	TnInsertion-9663_TA	669906	669907	161	11G	1	669670	669984	+	314	75.4777
VK055_0666_.	Unique	TnInsertion-1094	669890	669891	79	8E	1	669670	669984	+	314	70.3822
VK055_0667_.	Unique	TnInsertion-1095	671425	671426	17	10D	2	670025	671431	-	1406	0.355619
VK055_0668_mgtC	Unique	TnInsertion-9666_TA	672033	672034	152	10B	1	672019	672507	+	488	3.07377
VK055_0668_mgtC	Unique	TnInsertion-9667_TA	672490	672491	148	9B	1	672019	672507	+	488	96.7213
VK055_0668_mgtC	Unique	TnInsertion-1098	672153	672154	55	2E	1	672019	672507	+	488	27.6639
VK055_0668_mgtC	Unique	TnInsertion-1099	672447	672448	20	8C	1	672019	672507	+	488	87.9098
VK055_0670_.	Unique	TnInsertion-9670_TA	673366	673367	129	3F	1	672870	673856	+	986	50.4057
VK055_0670_.	Heuristic	TnInsertion-1101	672990	672991	10	8D	1	672870	673856	+	986	12.2718
VK055_0671_katG	Unique	TnInsertion-9671_TA	675782	675783	147	1B	1	673891	676068	-	2177	13.0914
VK055_0671_katG	Unique	TnInsertion-1102	675392	675393	17	6A	1	673891	676068	-	2177	31.006
VK055_0672_.	Unique	TnInsertion-9677_TA	676963	676964	157	9D	1	676509	677141	+	632	71.9937
VK055_0672_.	Unique	TnInsertion-1106	676899	676900	36	7C	2	676509	677141	+	632	61.8671
VK055_0673_mrdA	Unique	TnInsertion-9679_TA	677960	677961	118	8D	1	677363	679273	+	1910	31.3089
VK055_0673_mrdA	Unique	TnInsertion-9681_TA	678793	678794	154	11E	1	677363	679273	+	1910	74.9215
VK055_0673_mrdA	Unique	TnInsertion-1107	677483	677484	83	3C	1	677363	679273	+	1910	6.33508
VK055_0673_mrdA	Unique	TnInsertion-1108	678772	678773	19	9C	2	677363	679273	+	1910	73.822
VK055_0673_mrdA	Unique	TnInsertion-1109	679088	679089	54	9D	1	677363	679273	+	1910	90.3665
VK055_0673_mrdA	Unique	TnInsertion-1110	679106	679107	31	2F	1	677363	679273	+	1910	91.3089
VK055_0673_mrdA	Unique	TnInsertion-1111	679255	679256	13	1F	1	677363	679273	+	1910	99.1099
VK055_0673_mrdA	Unique	TnInsertion-1112	679271	679272	93	8B	1	677363	679273	+	1910	99.9476
VK055_0674_pqqF	Unique	TnInsertion-9683_TA	680475	680476	123	8E	1	680120	682405	-	2285	84.4201
VK055_0674_pqqF	Unique	TnInsertion-1117	680812	680813	86	12G	2	680120	682405	-	2285	69.6718
VK055_0676_pqqE	Unique	TnInsertion-1119	683283	683284	23	6G	1	682405	683547	-	1142	23.0298
VK055_0676_pqqE	Unique	TnInsertion-1118	682838	682839	73	4E	1	682405	683547	-	1142	61.9965
VK055_0678_pqqC	Unique	TnInsertion-1120	683885	683886	42	3G	5	683815	684570	-	755	90.596
VK055_0682_.	Unique	TnInsertion-9690_TA	688769	688770	130	4A	2	688095	688835	+	740	91.2162
VK055_0683_.	Unique	TnInsertion-9691_TA	689173	689174	152	6G	1	688832	690175	+	1343	25.4654
VK055_0683_.	Unique	TnInsertion-1121	688936	688937	45	6F	1	688832	690175	+	1343	7.81832
VK055_0686_ddc	Unique	TnInsertion-9696_TA	694046	694047	188	12G	1	692732	694204	-	1472	10.6658
VK055_0686_ddc	Unique	TnInsertion-9695_TA	693654	693655	131	2D	1	692732	694204	-	1472	37.2962
VK055_0686_ddc	Unique	TnInsertion-9694_TA	693151	693152	105	9B	1	692732	694204	-	1472	71.4674
VK055_0686_ddc	Unique	TnInsertion-1124	694054	694055	66	2E	1	692732	694204	-	1472	10.1223
VK055_0686_ddc	Unique	TnInsertion-1123	693333	693334	75	8H	1	692732	694204	-	1472	59.1033
VK055_0687_dat	Unique	TnInsertion-9699_TA	695323	695324	170	3B	1	694223	695608	-	1385	20.5054
VK055_0687_dat	Unique	TnInsertion-9698_TA	695280	695281	108	6A	1	694223	695608	-	1385	23.6101
VK055_0687_dat	Unique	TnInsertion-1126	694977	694978	84	9A	2	694223	695608	-	1385	45.4874
VK055_0687_dat	Unique	TnInsertion-1125	694974	694975	42	10G	1	694223	695608	-	1385	45.704
VK055_0688_.	Unique	TnInsertion-1130	696751	696752	69	5H	3	695915	696850	-	935	10.4813
VK055_0688_.	Unique	TnInsertion-1129	696310	696311	23	3F	1	695915	696850	-	935	57.6471
VK055_0688_.	Unique	TnInsertion-1128	696305	696306	88	3E	1	695915	696850	-	935	58.1818
VK055_0692_.	Unique	TnInsertion-9702_TA	699611	699612	106	10F	3	699419	700525	+	1106	17.4503
VK055_0692_.	Unique	TnInsertion-9703_TA	699724	699725	120	4D	1	699419	700525	+	1106	27.6673
VK055_0692_.	Unique	TnInsertion-9706_TA	700400	700401	138	8A	1	699419	700525	+	1106	88.7884
VK055_0692_.	Unique	TnInsertion-1135	699724	699725	73	10F	1	699419	700525	+	1106	27.6673
VK055_0692_.	Heuristic	TnInsertion-1136	699748	699749	10	6C	1	699419	700525	+	1106	29.8373
VK055_0692_.	TPok_unique	TnInsertion-1137	700273	700274	96	4C	1	699419	700525	+	1106	77.3056
VK055_0692_.	Unique	TnInsertion-1138	700277	700278	5	10A	5	699419	700525	+	1106	77.6673
VK055_0693_.	Unique	TnInsertion-9708_TA	701453	701454	151	12C	1	700563	701735	-	1172	23.9761
VK055_0693_.	Unique	TnInsertion-1139	700998	700999	2	3A	2	700563	701735	-	1172	62.7986
VK055_0694_.	Unique	TnInsertion-1141	702667	702668	89	8A	3	701749	702672	-	923	0.433369
VK055_0695_.	Unique	TnInsertion-1142	703658	703659	77	12F	1	702865	703905	-	1040	23.6538
VK055_0696_.	Unique	TnInsertion-9713_TA	704446	704447	172	9A	1	704303	705559	+	1256	11.465
VK055_0696_.	Unique	TnInsertion-9714_TA	704450	704451	143	3F	1	704303	705559	+	1256	11.7834
VK055_0696_.	Unique	TnInsertion-1144	704827	704828	74	5H	1	704303	705559	+	1256	41.7994
VK055_0697_guaD	Unique	TnInsertion-9717_TA	706624	706625	175	8A	1	705657	706964	-	1307	25.9373
VK055_0697_guaD	Unique	TnInsertion-9716_TA	706192	706193	177	3F	1	705657	706964	-	1307	58.9901
VK055_0697_guaD	Unique	TnInsertion-1145	705748	705749	45	8C	1	705657	706964	-	1307	92.961
VK055_0698_.	TPok_nonunique	TnInsertion-1147	708398	708399	87	6D	1	707069	708565	-	1496	11.0963
VK055_0701_.	Unique	TnInsertion-9718_TA	710203	710204	104	9G	1	710182	710418	+	236	9.32203
VK055_0701_.	Unique	TnInsertion-9719_TA	710391	710392	107	2B	2	710182	710418	+	236	88.9831
VK055_0701_.	Unique	TnInsertion-1148	710391	710392	91	1G	1	710182	710418	+	236	88.9831
VK055_0702_.	Unique	TnInsertion-9720_TA	710677	710678	157	6A	2	710476	711114	+	638	31.6614
VK055_0702_.	Unique	TnInsertion-1149	710598	710599	91	2C	1	710476	711114	+	638	19.279	TP 6E	AP 1E
VK055_0703_.	Unique	TnInsertion-9722_TA	711958	711959	153	10H	1	711203	711994	-	791	4.42478
VK055_0703_.	Unique	TnInsertion-9721_TA	711249	711250	144	6C	1	711203	711994	-	791	94.0582
VK055_0703_.	Unique	TnInsertion-1151	711815	711816	40	3E	1	711203	711994	-	791	22.5032
VK055_0703_.	Unique	TnInsertion-1150	711405	711406	35	11H	1	711203	711994	-	791	74.3363
VK055_0704_.	Unique	TnInsertion-9724_TA	712245	712246	140	4B	1	712104	712871	+	767	18.5137
VK055_0704_.	Unique	TnInsertion-9725_TA	712388	712389	143	11B	1	712104	712871	+	767	37.1578
VK055_0704_.	Unique	TnInsertion-9726_TA	712658	712659	175	3G	1	712104	712871	+	767	72.3598
VK055_0704_.	Unique	TnInsertion-1152	712224	712225	45	11G	1	712104	712871	+	767	15.7757
VK055_0704_.	APok_unique	TnInsertion-1153	712349	712350	27	2A	1	712104	712871	+	767	32.073
VK055_0704_.	Unique	TnInsertion-1154	712356	712357	2	10F	1	712104	712871	+	767	32.9857
VK055_0704_.	Unique	TnInsertion-1155	712658	712659	8	1C	1	712104	712871	+	767	72.3598
VK055_0705_.	Unique	TnInsertion-9727_TA	713240	713241	103	4C	1	713074	713298	+	224	74.5536
VK055_0706_.	Unique	TnInsertion-9730_TA	714077	714078	151	8F	1	713461	714114	-	653	5.51302
VK055_0706_.	Unique	TnInsertion-9729_TA	713946	713947	159	9H	1	713461	714114	-	653	25.5743
VK055_0706_.	Unique	TnInsertion-1157	713662	713663	52	4F	1	713461	714114	-	653	69.0658
VK055_0707_.	Unique	TnInsertion-1161	714778	714779	49	7F	1	714488	715213	-	725	59.8621
VK055_0707_.	Unique	TnInsertion-1160	714741	714742	66	1B	1	714488	715213	-	725	64.9655
VK055_0707_.	Unique	TnInsertion-1159	714561	714562	44	10D	1	714488	715213	-	725	89.7931
VK055_0708_.	Unique	TnInsertion-9735_TA	715878	715879	153	4B	1	715792	716106	+	314	27.707
VK055_0710_.	Unique	TnInsertion-1166	718147	718148	95	10F	1	718026	718169	+	143	85.3147
VK055_0712_fabF2	Unique	TnInsertion-9739_TA	719255	719256	121	7D	1	718374	719648	-	1274	30.7692
VK055_0712_fabF2	Unique	TnInsertion-1167	718712	718713	44	1C	1	718374	719648	-	1274	73.3909
VK055_0713_.	Unique	TnInsertion-9746_TA	720668	720669	122	3A	1	719668	721230	-	1562	35.9155
VK055_0713_.	Unique	TnInsertion-9744_TA	720551	720552	112	4G	1	719668	721230	-	1562	43.4059
VK055_0713_.	Unique	TnInsertion-9743_TA	720158	720159	151	5H	1	719668	721230	-	1562	68.5659
VK055_0713_.	Unique	TnInsertion-9742_TA	719738	719739	133	4F	1	719668	721230	-	1562	95.4545
VK055_0713_.	Unique	TnInsertion-1170	720668	720669	7	11F	1	719668	721230	-	1562	35.9155
VK055_0713_.	Unique	TnInsertion-1169	720338	720339	43	3B	2	719668	721230	-	1562	57.0423
VK055_0715_.	Unique	TnInsertion-9750_TA	722579	722580	190	9E	1	722254	722811	-	557	41.4722
VK055_0715_.	Unique	TnInsertion-1172	722351	722352	24	3A	1	722254	722811	-	557	82.4057
VK055_0716_asd	Unique	TnInsertion-9752_TA	724246	724247	120	6G	1	723192	724250	+	1058	99.7164
VK055_0716_asd	Unique	TnInsertion-1173	723672	723673	19	2E	1	723192	724250	+	1058	45.4631
VK055_0716_asd	Unique	TnInsertion-1174	724114	724115	17	7A	1	723192	724250	+	1058	87.2401
VK055_0718_.	Unique	TnInsertion-9755_TA	725115	725116	189	4B	1	724796	725182	-	386	17.0984
VK055_0718_.	Unique	TnInsertion-1176	725121	725122	83	5G	1	724796	725182	-	386	15.544
VK055_0719_.	APok_unique	TnInsertion-1177	725534	725535	63	3H	1	725179	726576	-	1397	74.5168
VK055_0721_.	Unique	TnInsertion-9757_TA	727429	727430	135	5D	4	726769	728355	-	1586	58.3228
VK055_0721_.	Unique	TnInsertion-1179	727097	727098	54	1D	3	726769	728355	-	1586	79.256
VK055_0721_.	Unique	TnInsertion-1178	727040	727041	17	1E	1	726769	728355	-	1586	82.8499
VK055_0722_.	Unique	TnInsertion-9760_TA	728828	728829	150	1C	2	728535	729374	+	839	35.0417
VK055_0722_.	Unique	TnInsertion-1182	728635	728636	81	6F	1	728535	729374	+	839	12.0381
VK055_0722_.	Unique	TnInsertion-1183	728724	728725	84	6G	3	728535	729374	+	839	22.646
VK055_0722_.	TPok_unique	TnInsertion-1184	728726	728727	86	9C	1	728535	729374	+	839	22.8844
VK055_0722_.	Unique	TnInsertion-1185	729073	729074	7	9F	1	728535	729374	+	839	64.2431
VK055_0724_.	Unique	TnInsertion-9762_TA	730581	730582	152	5B	1	730384	731049	+	665	29.7744
VK055_0724_.	Unique	TnInsertion-9763_TA	730680	730681	117	5E	1	730384	731049	+	665	44.6617
VK055_0724_.	Unique	TnInsertion-9764_TA	731039	731040	110	8D	1	730384	731049	+	665	98.6466
VK055_0724_.	Unique	TnInsertion-1186	730891	730892	13	8G	1	730384	731049	+	665	76.391
VK055_0724_.	Unique	TnInsertion-1187	730979	730980	77	2E	2	730384	731049	+	665	89.6241
VK055_0725_.	Unique	TnInsertion-9766_TA	731589	731590	187	10A	1	731049	731705	+	656	82.4695
VK055_0725_.	Unique	TnInsertion-1188	731214	731215	9	5D	1	731049	731705	+	656	25.3049
VK055_0725_.	Unique	TnInsertion-1190	731589	731590	53	5D	1	731049	731705	+	656	82.4695
VK055_0727_pucG	APok_unique	TnInsertion-1192	732556	732557	63	8C	1	732439	733680	+	1241	9.50846
VK055_0729_.	Unique	TnInsertion-9771_TA	735547	735548	141	8G	1	734969	735946	-	977	40.7369
VK055_0729_.	Unique	TnInsertion-9770_TA	735048	735049	122	7G	1	734969	735946	-	977	91.8117
VK055_0729_.	Unique	TnInsertion-1194	735048	735049	43	6B	1	734969	735946	-	977	91.8117
VK055_0729_.	Unique	TnInsertion-1193	735046	735047	13	5D	1	734969	735946	-	977	92.0164
VK055_0730_.	Unique	TnInsertion-1195	736408	736409	17	7B	1	736115	737011	+	896	32.8125
VK055_0731_.	Unique	TnInsertion-9773_TA	737279	737280	142	9D	2	737076	737609	+	533	38.2739
VK055_0734_.	Unique	TnInsertion-1199	739650	739651	89	10A	1	739291	740391	-	1100	67.2727
VK055_0734_.	Unique	TnInsertion-1198	739409	739410	68	11D	2	739291	740391	-	1100	89.1818
VK055_0735_ydhS	Unique	TnInsertion-9774_TA	742054	742055	165	3E	1	740499	742106	-	1607	3.17362
VK055_0736_.	Unique	TnInsertion-9775_TA	743783	743784	140	8A	1	743611	744537	-	926	81.3175
VK055_0736_.	Unique	TnInsertion-1206	744488	744489	32	12G	1	743611	744537	-	926	5.18359
VK055_0736_.	Unique	TnInsertion-1205	744251	744252	59	11A	1	743611	744537	-	926	30.7775
VK055_0736_.	Unique	TnInsertion-1204	744028	744029	45	5G	3	743611	744537	-	926	54.8596
VK055_0737_.	Unique	TnInsertion-1200	742408	742409	25	5A	1	742382	743614	+	1232	2.19156
VK055_0737_.	Unique	TnInsertion-1201	742922	742923	14	2B	1	742382	743614	+	1232	43.9123
VK055_0737_.	Unique	TnInsertion-1202	743147	743148	1	4E	1	742382	743614	+	1232	62.1753
VK055_0737_.	Unique	TnInsertion-1203	743476	743477	4	10F	1	742382	743614	+	1232	88.8799
VK055_0739_.	Unique	TnInsertion-9778_TA	745470	745471	106	11A	1	744739	745839	+	1100	66.5455
VK055_0739_.	Unique	TnInsertion-9779_TA	745808	745809	134	1E	1	744739	745839	+	1100	97.2727
VK055_0739_.	Unique	TnInsertion-1207	745384	745385	37	10B	1	744739	745839	+	1100	58.7273
VK055_0740_.	TPok_unique	TnInsertion-1209	747232	747233	90	5C	1	746735	747427	+	692	71.9653
VK055_0741_.	Unique	TnInsertion-9782_TA	748101	748102	190	10F	1	747661	748140	+	479	92.0668
VK055_0743_.	Unique	TnInsertion-9783_TA	748339	748340	165	12A	2	748332	748868	+	536	1.49254
VK055_0743_.	Unique	TnInsertion-9784_TA	748479	748480	191	4A	1	748332	748868	+	536	27.6119
VK055_0744_oxlT	Unique	TnInsertion-9785_TA	749347	749348	100	4H	1	748906	750162	-	1256	64.8089
VK055_0744_oxlT	Unique	TnInsertion-1210	748907	748908	67	5B	1	748906	750162	-	1256	99.8408
VK055_0745_.	Unique	TnInsertion-9787_TA	750623	750624	151	12H	1	750397	750639	+	242	93.8017
VK055_0745_.	Unique	TnInsertion-1212	750442	750443	25	5E	1	750397	750639	+	242	19.0083
VK055_0745_.	APok_unique	TnInsertion-1213	750470	750471	8	5E	1	750397	750639	+	242	30.5785
VK055_0746_.	Unique	TnInsertion-9789_TA	751459	751460	106	10F	3	750737	751795	-	1058	31.6635
VK055_0746_.	Unique	TnInsertion-9788_TA	750973	750974	115	8B	1	750737	751795	-	1058	77.5992
VK055_0746_.	Unique	TnInsertion-1218	751461	751462	59	3G	1	750737	751795	-	1058	31.4745
VK055_0746_.	Unique	TnInsertion-1217	751459	751460	74	4E	1	750737	751795	-	1058	31.6635
VK055_0746_.	Unique	TnInsertion-1215	751049	751050	32	6B	1	750737	751795	-	1058	70.4159
VK055_0746_.	APok_unique	TnInsertion-1214	751030	751031	27	12A	1	750737	751795	-	1058	72.2117
VK055_0749_.	Unique	TnInsertion-9791_TA	753307	753308	104	11E	1	752753	754015	+	1262	43.9778
VK055_0749_.	Unique	TnInsertion-1222	753023	753024	93	4F	1	752753	754015	+	1262	21.4739
VK055_0750_alsE	Unique	TnInsertion-9792_TA	754137	754138	113	9C	2	754069	754716	+	647	10.6646
VK055_0750_alsE	Unique	TnInsertion-1223	754414	754415	60	1A	1	754069	754716	+	647	53.4776
VK055_0753_.	Unique	TnInsertion-9793_TA	755809	755810	135	11H	1	755714	756820	+	1106	8.67993
VK055_0753_.	Unique	TnInsertion-9795_TA	756015	756016	130	5A	1	755714	756820	+	1106	27.3056
VK055_0753_.	Unique	TnInsertion-1225	756388	756389	17	3D	1	755714	756820	+	1106	61.0307
VK055_0754_.	Unique	TnInsertion-1227	757244	757245	57	4G	2	757026	757646	+	620	35.3226
VK055_0755_.	Unique	TnInsertion-9802_TA	758737	758738	134	11C	1	757704	758912	-	1208	14.404
VK055_0755_.	Unique	TnInsertion-9801_TA	758534	758535	150	2E	1	757704	758912	-	1208	31.2086
VK055_0755_.	Unique	TnInsertion-9800_TA	758292	758293	111	10G	2	757704	758912	-	1208	51.2417
VK055_0755_.	Unique	TnInsertion-9799_TA	758009	758010	162	2B	1	757704	758912	-	1208	74.6689
VK055_0755_.	Unique	TnInsertion-1229	758737	758738	32	2E	1	757704	758912	-	1208	14.404
VK055_0755_.	Unique	TnInsertion-1228	757772	757773	92	8D	1	757704	758912	-	1208	94.2881
VK055_0756_.	Unique	TnInsertion-9807_TA	759036	759037	167	6G	1	759016	759918	+	902	2.32816
VK055_0756_.	Unique	TnInsertion-1233	759215	759216	88	12G	1	759016	759918	+	902	22.1729
VK055_0756_.	Unique	TnInsertion-1234	759220	759221	20	2E	1	759016	759918	+	902	22.7273
VK055_0757_.	Unique	TnInsertion-9812_TA	760703	760704	170	7B	1	759960	760865	-	905	17.7901
VK055_0757_.	Unique	TnInsertion-9810_TA	760095	760096	118	4H	1	759960	760865	-	905	84.9724
VK055_0757_.	Unique	TnInsertion-1236	760374	760375	8	3F	2	759960	760865	-	905	54.1436
VK055_0757_.	Unique	TnInsertion-1235	759994	759995	45	12E	1	759960	760865	-	905	96.1326
VK055_0758_.	TPok_unique	TnInsertion-1237	761364	761365	88	2B	1	761077	761529	+	452	63.7168
VK055_0761_.	Unique	TnInsertion-9816_TA	762823	762824	189	1A	1	762478	763590	-	1112	68.8849
VK055_0761_.	Unique	TnInsertion-1243	763091	763092	47	6C	1	762478	763590	-	1112	44.7842
VK055_0761_.	TPok_unique	TnInsertion-1242	762898	762899	28	8A	1	762478	763590	-	1112	62.1403
VK055_0761_.	Unique	TnInsertion-1241	762597	762598	42	4F	1	762478	763590	-	1112	89.2086
VK055_0762_.	Unique	TnInsertion-1244	764197	764198	77	6C	1	763590	764345	-	755	19.4702
VK055_0763_.	Unique	TnInsertion-9821_TA	765377	765378	123	10D	1	764360	765439	-	1079	5.65338
VK055_0763_.	Unique	TnInsertion-9819_TA	764622	764623	168	6C	1	764360	765439	-	1079	75.6256
VK055_0764_.	Unique	TnInsertion-1248	766153	766154	62	4B	6	765443	766423	-	980	27.449
VK055_0764_.	Unique	TnInsertion-1247	766019	766020	13	3H	2	765443	766423	-	980	41.1224
VK055_0764_.	Unique	TnInsertion-1246	765859	765860	93	12D	1	765443	766423	-	980	57.449
VK055_0765_.	Unique	TnInsertion-9824_TA	766924	766925	173	9D	3	766463	767209	-	746	38.0697
VK055_0765_.	Unique	TnInsertion-9823_TA	766766	766767	186	8G	1	766463	767209	-	746	59.2493
VK055_0767_.	Unique	TnInsertion-9828_TA	769405	769406	167	5D	1	768958	769911	+	953	47.0094
VK055_0767_.	Unique	TnInsertion-9829_TA	769905	769906	140	8H	1	768958	769911	+	953	99.4753
VK055_0767_.	Unique	TnInsertion-1252	769362	769363	35	5F	1	768958	769911	+	953	42.4974
VK055_0767_.	APok_unique	TnInsertion-1254	769692	769693	39	12D	1	768958	769911	+	953	77.1249
VK055_0767_.	Unique	TnInsertion-1256	769747	769748	11	6B	1	768958	769911	+	953	82.8961
VK055_0767_.	Unique	TnInsertion-1258	769905	769906	74	7A	1	768958	769911	+	953	99.4753
VK055_0770_.	Unique	TnInsertion-9830_TA	771098	771099	110	11B	1	771012	771131	+	119	73.1092
VK055_0773_metC	Unique	TnInsertion-9832_TA	773891	773892	157	10G	1	772958	774163	-	1205	22.4896
VK055_0773_metC	Unique	TnInsertion-9831_TA	773776	773777	98	4H	1	772958	774163	-	1205	32.0332
VK055_0775_.	Unique	TnInsertion-9839_TA	776703	776704	189	7C	1	775560	776840	-	1280	10.625
VK055_0775_.	Unique	TnInsertion-1262	776582	776583	31	10E	1	775560	776840	-	1280	20.0781
VK055_0775_.	APok_nonunique	TnInsertion-1261	776467	776468	87	1F	1	775560	776840	-	1280	29.0625
VK055_0776_.	Unique	TnInsertion-9840_TA	777469	777470	138	10F	1	777206	778144	-	938	71.855
VK055_0777_cydB3	Unique	TnInsertion-9844_TA	779221	779222	126	8H	1	778462	779466	-	1004	24.3028
VK055_0777_cydB3	Unique	TnInsertion-9843_TA	778902	778903	158	6E	1	778462	779466	-	1004	56.0757
VK055_0777_cydB3	Unique	TnInsertion-9842_TA	778508	778509	125	4A	1	778462	779466	-	1004	95.3187
VK055_0777_cydB3	Unique	TnInsertion-1265	779235	779236	60	1F	1	778462	779466	-	1004	22.9084
VK055_0777_cydB3	Heuristic	TnInsertion-1264	779010	779011	30	7A	1	778462	779466	-	1004	45.3187
VK055_0778_.	Unique	TnInsertion-9852_TA	780866	780867	112	11G	1	779459	780877	-	1418	0.705219
VK055_0778_.	Unique	TnInsertion-9851_TA	780777	780778	158	7C	1	779459	780877	-	1418	6.98166
VK055_0778_.	Unique	TnInsertion-9850_TA	780583	780584	134	5A	1	779459	780877	-	1418	20.6629
VK055_0778_.	Unique	TnInsertion-9849_TA	779599	779600	114	2C	1	779459	780877	-	1418	90.0564
VK055_0778_.	Unique	TnInsertion-9848_TA	779595	779596	106	10H	1	779459	780877	-	1418	90.3385
VK055_0778_.	Unique	TnInsertion-9846_TA	779593	779594	192	10G	1	779459	780877	-	1418	90.4795
VK055_0778_.	Unique	TnInsertion-1270	780583	780584	24	4C	2	779459	780877	-	1418	20.6629
VK055_0778_.	APok_unique	TnInsertion-1269	779653	779654	27	5A	1	779459	780877	-	1418	86.2482
VK055_0778_.	Unique	TnInsertion-1268	779599	779600	2	9G	1	779459	780877	-	1418	90.0564
VK055_0779_.	Unique	TnInsertion-1275	781410	781411	76	10G	1	781002	781457	-	455	10.1099
VK055_0779_.	Unique	TnInsertion-1274	781368	781369	31	7E	1	781002	781457	-	455	19.3407
VK055_0779_.	Unique	TnInsertion-1273	781042	781043	8	4D	1	781002	781457	-	455	90.989
VK055_0780_trxA	TPok_unique	TnInsertion-1276	781712	781713	96	4D	1	781559	781882	-	323	52.322
VK055_0781_.	Unique	TnInsertion-9862_TA	782284	782285	177	3D	1	781910	782557	-	647	42.0402
VK055_0781_.	Unique	TnInsertion-9861_TA	782093	782094	143	1H	1	781910	782557	-	647	71.5611
VK055_0781_.	Unique	TnInsertion-9860_TA	781971	781972	192	6E	1	781910	782557	-	647	90.4173
VK055_0782_.	Unique	TnInsertion-9869_TA	783956	783957	158	12E	1	782932	784005	-	1073	4.47344
VK055_0782_.	Unique	TnInsertion-9868_TA	783802	783803	185	4B	1	782932	784005	-	1073	18.8257
VK055_0782_.	Unique	TnInsertion-9866_TA	783432	783433	150	5D	1	782932	784005	-	1073	53.3085
VK055_0782_.	Unique	TnInsertion-9865_TA	782959	782960	145	1F	1	782932	784005	-	1073	97.3905
VK055_0782_.	TPok_unique	TnInsertion-1282	783996	783997	43	8A	1	782932	784005	-	1073	0.745573
VK055_0784_.	Unique	TnInsertion-9873_TA	785307	785308	130	1G	3	785099	785380	-	281	25.6228
VK055_0784_.	Unique	TnInsertion-9872_TA	785252	785253	169	4F	1	785099	785380	-	281	45.1957
VK055_0784_.	Unique	TnInsertion-1285	785318	785319	86	12B	1	785099	785380	-	281	21.7082
VK055_0785_gcvA	Unique	TnInsertion-9874_TA	785841	785842	173	10A	1	785618	786580	+	962	23.2848
VK055_0785_gcvA	Unique	TnInsertion-9875_TA	786043	786044	185	7A	2	785618	786580	+	962	44.2827
VK055_0785_gcvA	Unique	TnInsertion-9876_TA	786443	786444	174	9D	1	785618	786580	+	962	85.8628
VK055_0785_gcvA	Unique	TnInsertion-9877_TA	786446	786447	121	5F	1	785618	786580	+	962	86.1746
VK055_0785_gcvA	Unique	TnInsertion-1286	785862	785863	43	6D	1	785618	786580	+	962	25.4678
VK055_0786_.	Unique	TnInsertion-9880_TA	787498	787499	188	12C	1	786992	788548	+	1556	32.5835
VK055_0786_.	TPok_unique	TnInsertion-9881_TA	787642	787643	150	7D	1	786992	788548	+	1556	41.838
VK055_0786_.	Unique	TnInsertion-9882_TA	788062	788063	108	6E	1	786992	788548	+	1556	68.8303
VK055_0786_.	Unique	TnInsertion-1287	788189	788190	61	6C	1	786992	788548	+	1556	76.9923
VK055_0786_.	Unique	TnInsertion-1288	788269	788270	68	3E	1	786992	788548	+	1556	82.1337
VK055_0787_.	Unique	TnInsertion-9883_TA	788651	788652	178	9F	2	788545	790137	+	1592	6.72111
VK055_0787_.	Unique	TnInsertion-9884_TA	789922	789923	107	2D	1	788545	790137	+	1592	86.5578
VK055_0787_.	Unique	TnInsertion-1289	789622	789623	43	6A	1	788545	790137	+	1592	67.7136
VK055_0788_fabG2	Unique	TnInsertion-1290	790602	790603	48	10G	1	790149	790883	+	734	61.8529	TP 10G	AP 7B
VK055_0789_.	Unique	TnInsertion-9885_TA	791812	791813	165	11H	1	790895	792085	+	1190	77.1429
VK055_0789_.	Unique	TnInsertion-1291	790912	790913	57	10E	1	790895	792085	+	1190	1.51261
VK055_0789_.	Unique	TnInsertion-1292	791814	791815	2	5A	2	790895	792085	+	1190	77.3109
VK055_0790_.	Unique	TnInsertion-9889_TA	792619	792620	180	12A	1	792221	793558	+	1337	29.8429
VK055_0790_.	Unique	TnInsertion-9890_TA	793333	793334	153	7F	1	792221	793558	+	1337	83.2461
VK055_0790_.	Unique	TnInsertion-9891_TA	793446	793447	102	2A	1	792221	793558	+	1337	91.6978
VK055_0790_.	Unique	TnInsertion-1293	792346	792347	72	11E	2	792221	793558	+	1337	9.42408
VK055_0790_.	Unique	TnInsertion-1294	792434	792435	71	7B	1	792221	793558	+	1337	16.006
VK055_0791_.	Unique	TnInsertion-9892_TA	794232	794233	144	9D	1	793572	794450	+	878	75.2847
VK055_0792_.	Unique	TnInsertion-9894_TA	795649	795650	108	11B	1	794560	795897	+	1337	81.5258
VK055_0792_.	Unique	TnInsertion-9895_TA	795851	795852	120	2E	1	794560	795897	+	1337	96.6343
VK055_0792_.	Unique	TnInsertion-1298	795184	795185	65	9D	1	794560	795897	+	1337	46.7464
VK055_0792_.	Unique	TnInsertion-1299	795378	795379	80	6A	3	794560	795897	+	1337	61.2565
VK055_0792_.	Unique	TnInsertion-1301	795403	795404	18	7B	1	794560	795897	+	1337	63.1264
VK055_0792_.	Unique	TnInsertion-1303	795571	795572	2	2G	1	794560	795897	+	1337	75.6918
VK055_0792_.	Unique	TnInsertion-1304	795585	795586	60	9E	1	794560	795897	+	1337	76.739
VK055_0792_.	Unique	TnInsertion-1305	795649	795650	19	3E	2	794560	795897	+	1337	81.5258
VK055_0792_.	Unique	TnInsertion-1307	795819	795820	42	9B	1	794560	795897	+	1337	94.2408
VK055_0793_.	Unique	TnInsertion-9896_TA	796951	796952	117	1F	1	795911	797086	+	1175	88.5957
VK055_0793_.	Unique	TnInsertion-9897_TA	797068	797069	180	9E	1	795911	797086	+	1175	98.5532
VK055_0793_.	Unique	TnInsertion-1308	797068	797069	14	9A	1	795911	797086	+	1175	98.5532
VK055_0794_.	Unique	TnInsertion-9899_TA	798090	798091	175	8C	1	797083	798240	+	1157	87.1219
VK055_0794_.	Unique	TnInsertion-9900_TA	798129	798130	158	12G	3	797083	798240	+	1157	90.4927
VK055_0794_.	Unique	TnInsertion-9901_TA	798131	798132	105	6F	1	797083	798240	+	1157	90.6655
VK055_0794_.	Unique	TnInsertion-1309	797310	797311	20	1G	1	797083	798240	+	1157	19.7061
VK055_0794_.	Unique	TnInsertion-1310	798036	798037	14	10B	1	797083	798240	+	1157	82.4546
VK055_0794_.	Unique	TnInsertion-1311	798129	798130	49	9A	1	797083	798240	+	1157	90.4927
VK055_0795_.	Unique	TnInsertion-9903_TA	799192	799193	138	4A	1	798323	799198	-	875	0.571429
VK055_0795_.	Unique	TnInsertion-9902_TA	798846	798847	133	10G	1	798323	799198	-	875	40.1143
VK055_0798_.	Unique	TnInsertion-9909_TA	801395	801396	168	5G	1	801055	801753	-	698	51.1461
VK055_0798_.	Unique	TnInsertion-9907_TA	801275	801276	138	2G	1	801055	801753	-	698	68.3381
VK055_0798_.	Unique	TnInsertion-1314	801516	801517	20	4C	1	801055	801753	-	698	33.8109
VK055_0798_.	Unique	TnInsertion-1313	801395	801396	7	9E	1	801055	801753	-	698	51.1461
VK055_0799_.	Unique	TnInsertion-9913_TA	802320	802321	128	2B	1	802021	803553	+	1532	19.5822
VK055_0799_.	Unique	TnInsertion-9915_TA	802582	802583	177	10G	1	802021	803553	+	1532	36.6841
VK055_0799_.	Unique	TnInsertion-9916_TA	802965	802966	126	5D	2	802021	803553	+	1532	61.6841
VK055_0799_.	Unique	TnInsertion-1315	802926	802927	33	1G	1	802021	803553	+	1532	59.1384
VK055_0800_malH	TPok_unique	TnInsertion-9918_TA	803766	803767	178	7G	1	803565	804893	+	1328	15.2108
VK055_0800_malH	Unique	TnInsertion-9919_TA	803961	803962	144	2C	1	803565	804893	+	1328	29.8946
VK055_0800_malH	Unique	TnInsertion-9921_TA	804369	804370	143	7H	1	803565	804893	+	1328	60.6175
VK055_0800_malH	Unique	TnInsertion-1316	803610	803611	68	1D	1	803565	804893	+	1328	3.46386
VK055_0800_malH	Unique	TnInsertion-1317	803961	803962	65	2E	1	803565	804893	+	1328	29.8946
VK055_0800_malH	Unique	TnInsertion-1319	804017	804018	61	10A	1	803565	804893	+	1328	34.1114
VK055_0802_.	Unique	TnInsertion-9923_TA	805646	805647	147	4C	1	805638	807083	+	1445	0.622837
VK055_0802_.	Unique	TnInsertion-9924_TA	806367	806368	112	8C	1	805638	807083	+	1445	50.519
VK055_0802_.	Heuristic	TnInsertion-9925_TA	806480	806481	142	1D	1	805638	807083	+	1445	58.3391
VK055_0802_.	Heuristic	TnInsertion-1321	805773	805774	26	10H	1	805638	807083	+	1445	9.41176
VK055_0802_.	Heuristic	TnInsertion-1322	806480	806481	16	4H	2	805638	807083	+	1445	58.3391
VK055_0802_.	Unique	TnInsertion-1323	806484	806485	62	5B	6	805638	807083	+	1445	58.6159
VK055_0802_.	Unique	TnInsertion-1324	806618	806619	25	7F	3	805638	807083	+	1445	67.8893
VK055_0802_.	Unique	TnInsertion-1325	806785	806786	59	5A	1	805638	807083	+	1445	79.4464
VK055_0802_.	Unique	TnInsertion-1326	807072	807073	30	1G	2	805638	807083	+	1445	99.308
VK055_0803_.	Unique	TnInsertion-9926_TA	807514	807515	181	8H	1	807073	807516	+	443	99.7743
VK055_0807_.	Unique	TnInsertion-9931_TA	809245	809246	161	4H	2	808525	809460	+	935	77.1123
VK055_0807_.	Unique	TnInsertion-1330	809152	809153	49	9H	1	808525	809460	+	935	67.1658
VK055_0808_.	Unique	TnInsertion-1334	811079	811080	7	5F	2	809494	811149	-	1655	4.16918
VK055_0808_.	Unique	TnInsertion-1333	810489	810490	86	6E	1	809494	811149	-	1655	39.8187
VK055_0808_.	Unique	TnInsertion-1332	810339	810340	81	12D	1	809494	811149	-	1655	48.8822
VK055_0808_.	Unique	TnInsertion-1331	809937	809938	74	4G	1	809494	811149	-	1655	73.1722
VK055_0809_.	Unique	TnInsertion-9934_TA	811637	811638	157	10C	1	811446	811694	+	248	77.4194
VK055_0810_.	Unique	TnInsertion-9936_TA	811868	811869	113	11D	1	811780	811911	-	131	32.0611
VK055_0812_map	Unique	TnInsertion-9937_TA	812573	812574	135	11C	1	812183	812965	+	782	50
VK055_0814_.	Unique	TnInsertion-1338	814075	814076	60	1B	1	813926	814489	+	563	26.643
VK055_0815_.	Unique	TnInsertion-9939_TA	814663	814664	124	1C	2	814567	815262	+	695	13.9568
VK055_0816_.	Unique	TnInsertion-9941_TA	816889	816890	167	4B	2	815278	817779	+	2501	64.4542
VK055_0816_.	Unique	TnInsertion-9942_TA	817536	817537	116	11F	2	815278	817779	+	2501	90.3239
VK055_0816_.	Unique	TnInsertion-9943_TA	817751	817752	142	4G	1	815278	817779	+	2501	98.9204
VK055_0816_.	Unique	TnInsertion-1341	815298	815299	73	6H	2	815278	817779	+	2501	0.839664
VK055_0816_.	APok_unique	TnInsertion-1342	815553	815554	27	6F	1	815278	817779	+	2501	11.0356
VK055_0816_.	APok_unique	TnInsertion-1343	816053	816054	75	4C	1	815278	817779	+	2501	31.0276
VK055_0816_.	Unique	TnInsertion-1345	817751	817752	74	6B	2	815278	817779	+	2501	98.9204
VK055_0817_.	Unique	TnInsertion-1346	817847	817848	61	12C	1	817767	818771	+	1004	8.06773
VK055_0817_.	Unique	TnInsertion-1347	818338	818339	91	6C	1	817767	818771	+	1004	56.9721
VK055_0817_.	Unique	TnInsertion-1348	818344	818345	18	10G	1	817767	818771	+	1004	57.5697
VK055_0817_.	Unique	TnInsertion-1349	818763	818764	69	6G	1	817767	818771	+	1004	99.3028
VK055_0818_.	Unique	TnInsertion-9945_TA	819308	819309	115	1E	1	819042	820205	+	1163	22.9579
VK055_0818_.	Unique	TnInsertion-9946_TA	819455	819456	147	5A	2	819042	820205	+	1163	35.5976
VK055_0818_.	Unique	TnInsertion-1350	819984	819985	20	5A	1	819042	820205	+	1163	81.0834
VK055_0819_hipA	Unique	TnInsertion-9947_TA	820446	820447	98	1C	1	820222	821544	-	1322	82.9803
VK055_0819_hipA	Unique	TnInsertion-1351	820659	820660	78	4A	1	820222	821544	-	1322	66.8684
VK055_0821_uraH	Unique	TnInsertion-1354	822266	822267	13	4A	1	822075	822401	-	326	41.1043
VK055_0822_.	Unique	TnInsertion-9951_TA	822865	822866	170	3C	1	822398	822898	-	500	6.4
VK055_0822_.	Unique	TnInsertion-9950_TA	822425	822426	187	5H	1	822398	822898	-	500	94.4
VK055_0822_.	Unique	TnInsertion-1357	822865	822866	30	4H	1	822398	822898	-	500	6.4
VK055_0822_.	Unique	TnInsertion-1356	822772	822773	90	5D	1	822398	822898	-	500	25
VK055_0823_pbuX	Unique	TnInsertion-9953_TA	823892	823893	124	1D	1	822876	824255	-	1379	26.2509
VK055_0823_pbuX	Unique	TnInsertion-9952_TA	823118	823119	173	2B	1	822876	824255	-	1379	82.3785
VK055_0824_.	Unique	TnInsertion-9956_TA	826080	826081	117	4B	1	825736	826659	-	923	62.6219
VK055_0824_.	Unique	TnInsertion-1360	825837	825838	73	8B	1	825736	826659	-	923	88.9491
VK055_0826_.	Unique	TnInsertion-9957_TA	826943	826944	118	3A	1	826785	827822	+	1037	15.3327
VK055_0826_.	Unique	TnInsertion-9958_TA	827647	827648	124	6F	2	826785	827822	+	1037	83.2208
VK055_0826_.	Unique	TnInsertion-9959_TA	827744	827745	123	11F	1	826785	827822	+	1037	92.5747
VK055_0827_.	Unique	TnInsertion-9962_TA	829314	829315	150	2G	4	828785	830023	-	1238	57.189
VK055_0827_.	Unique	TnInsertion-9961_TA	828982	828983	132	6A	1	828785	830023	-	1238	84.0065
VK055_0829_.	Unique	TnInsertion-9964_TA	830503	830504	122	9B	1	830129	831073	+	944	39.7246
VK055_0829_.	Unique	TnInsertion-9965_TA	830990	830991	187	1H	1	830129	831073	+	944	91.3136
VK055_0830_.	Unique	TnInsertion-9967_TA	831088	831089	123	6E	1	831083	831838	-	755	99.2053
VK055_0830_.	Unique	TnInsertion-9966_TA	831086	831087	108	10A	1	831083	831838	-	755	99.4702
VK055_0830_.	Heuristic	TnInsertion-1366	831086	831087	19	1B	1	831083	831838	-	755	99.4702
VK055_0831_.	Unique	TnInsertion-9969_TA	832047	832048	110	3H	1	832015	832326	-	311	89.3891
VK055_0833_.	Unique	TnInsertion-9973_TA	833302	833303	112	11D	1	832893	833921	+	1028	39.8833
VK055_0834_.	Unique	TnInsertion-9976_TA	834713	834714	167	8C	1	833945	834751	+	806	95.4094
VK055_0835_.	Unique	TnInsertion-9977_TA	834841	834842	138	9B	1	834748	835539	+	791	11.8837
VK055_0835_.	Unique	TnInsertion-1370	834841	834842	28	2H	1	834748	835539	+	791	11.8837
VK055_0837_.	Unique	TnInsertion-9980_TA	837165	837166	115	10G	1	836206	837279	-	1073	10.5312
VK055_0837_.	APok_unique	TnInsertion-1372	836303	836304	63	9F	1	836206	837279	-	1073	90.8667
VK055_0837_.	Unique	TnInsertion-1371	836207	836208	93	2H	3	836206	837279	-	1073	99.8136
VK055_0838_.	APok_unique	TnInsertion-9984_TA	839427	839428	164	8H	2	838196	839440	-	1244	0.96463
VK055_0838_.	Unique	TnInsertion-9982_TA	838918	838919	130	3A	1	838196	839440	-	1244	41.881
VK055_0838_.	Unique	TnInsertion-1375	839116	839117	68	1A	1	838196	839440	-	1244	25.9646
VK055_0838_.	Unique	TnInsertion-1374	839047	839048	59	9G	1	838196	839440	-	1244	31.5113
VK055_0838_.	Unique	TnInsertion-1373	838944	838945	31	5F	1	838196	839440	-	1244	39.791
VK055_0839_.	Unique	TnInsertion-9981_TA	838124	838125	163	8A	1	837354	838199	+	845	91.2426
VK055_0840_.	Unique	TnInsertion-1379	839624	839625	33	4C	4	839576	839983	+	407	12.0393
VK055_0841_.	Unique	TnInsertion-9988_TA	840250	840251	101	8D	1	840172	841326	+	1154	6.84575
VK055_0841_.	Unique	TnInsertion-9989_TA	840310	840311	143	7G	1	840172	841326	+	1154	12.0451
VK055_0841_.	Unique	TnInsertion-9990_TA	840326	840327	128	10H	1	840172	841326	+	1154	13.4315
VK055_0841_.	Unique	TnInsertion-1380	840326	840327	86	12A	1	840172	841326	+	1154	13.4315
VK055_0841_.	Unique	TnInsertion-1381	840601	840602	19	1A	2	840172	841326	+	1154	37.2617
VK055_0842_.	Unique	TnInsertion-1382	841695	841696	25	10A	1	841555	841845	+	290	48.6207
VK055_0849_.	Unique	TnInsertion-9999_TA	845906	845907	177	6G	1	845701	846147	-	446	53.8117
VK055_0849_.	Unique	TnInsertion-9997_TA	845728	845729	173	1F	1	845701	846147	-	446	93.722
VK055_0849_.	Unique	TnInsertion-1386	845728	845729	60	3C	1	845701	846147	-	446	93.722
VK055_0849_.	Unique	TnInsertion-1385	845723	845724	30	8H	1	845701	846147	-	446	94.843
VK055_0850_uxaB	Unique	TnInsertion-10000_TA	846801	846802	112	2E	1	846401	847852	-	1451	72.3639
VK055_0850_uxaB	Unique	TnInsertion-1391	847237	847238	89	7H	1	846401	847852	-	1451	42.3156
VK055_0850_uxaB	Unique	TnInsertion-1390	847119	847120	16	5E	1	846401	847852	-	1451	50.448
VK055_0852_.	Unique	TnInsertion-10002_TA	849344	849345	104	10A	1	848574	849998	-	1424	45.8567
VK055_0852_.	Unique	TnInsertion-10001_TA	849309	849310	121	1G	1	848574	849998	-	1424	48.3146
VK055_0852_.	APok_unique	TnInsertion-1393	849817	849818	87	12D	1	848574	849998	-	1424	12.6404
VK055_0854_glsA	Unique	TnInsertion-10007_TA	851199	851200	181	8A	1	850482	851384	-	902	20.3991
VK055_0854_glsA	Unique	TnInsertion-10006_TA	851114	851115	152	2F	1	850482	851384	-	902	29.8226
VK055_0854_glsA	Unique	TnInsertion-1394	850834	850835	78	2G	1	850482	851384	-	902	60.8647
VK055_0855_.	Unique	TnInsertion-1396	852541	852542	9	12C	1	851489	852877	-	1388	24.1354
VK055_0856_.	Unique	TnInsertion-10010_TA	854289	854290	169	8A	3	853811	854293	-	482	0.622407
VK055_0860_pdxA	Unique	TnInsertion-10012_TA	856666	856667	162	7H	1	856160	857122	-	962	47.2973
VK055_0860_pdxA	Unique	TnInsertion-1398	856308	856309	71	5D	1	856160	857122	-	962	84.5114
VK055_0861_.	Unique	TnInsertion-10013_TA	857995	857996	158	6C	1	857139	858374	-	1235	30.6073
VK055_0861_.	Heuristic	TnInsertion-1401	857995	857996	92	9H	2	857139	858374	-	1235	30.6073
VK055_0862_.	Unique	TnInsertion-10015_TA	859189	859190	188	8D	2	858549	859697	+	1148	55.8362
VK055_0862_.	Unique	TnInsertion-10016_TA	859577	859578	191	10D	1	858549	859697	+	1148	89.6341
VK055_0863_.	Unique	TnInsertion-10018_TA	860455	860456	186	11F	2	859712	860596	+	884	84.1629
VK055_0863_.	Unique	TnInsertion-10019_TA	860572	860573	183	5C	1	859712	860596	+	884	97.3982
VK055_0863_.	APok_nonunique	TnInsertion-1404	860430	860431	75	2E	1	859712	860596	+	884	81.3348
VK055_0863_.	APok_unique	TnInsertion-1405	860453	860454	63	8A	1	859712	860596	+	884	83.9367
VK055_0864_gyaR	Unique	TnInsertion-10020_TA	860718	860719	137	9A	3	860682	861632	+	950	3.89474
VK055_0864_gyaR	Unique	TnInsertion-10021_TA	861383	861384	155	12B	1	860682	861632	+	950	73.8947
VK055_0864_gyaR	Unique	TnInsertion-1407	860789	860790	47	6B	1	860682	861632	+	950	11.3684
VK055_0864_gyaR	Unique	TnInsertion-1408	860791	860792	74	6B	2	860682	861632	+	950	11.5789
VK055_0865_.	Unique	TnInsertion-10022_TA	862027	862028	146	10G	1	861747	863015	+	1268	22.1609
VK055_0865_.	Unique	TnInsertion-10023_TA	862179	862180	120	12E	1	861747	863015	+	1268	34.1483
VK055_0865_.	Unique	TnInsertion-10024_TA	862528	862529	106	5A	1	861747	863015	+	1268	61.6719
VK055_0866_.	Unique	TnInsertion-10026_TA	863092	863093	151	8H	1	863061	863855	-	794	95.9698
VK055_0866_.	Unique	TnInsertion-1410	863836	863837	25	3E	1	863061	863855	-	794	2.267
VK055_0867_.	Unique	TnInsertion-10027_TA	864732	864733	112	8H	1	864102	865256	+	1154	54.6794
VK055_0867_.	Unique	TnInsertion-10028_TA	864747	864748	135	1D	1	864102	865256	+	1154	55.9792
VK055_0867_.	Unique	TnInsertion-1412	864741	864742	47	10D	2	864102	865256	+	1154	55.4593
VK055_0867_.	Unique	TnInsertion-1413	864747	864748	5	6G	2	864102	865256	+	1154	55.9792
VK055_0868_marC	Unique	TnInsertion-10030_TA	865845	865846	129	9D	1	865325	865993	-	668	22.006
VK055_0868_marC	Unique	TnInsertion-10029_TA	865369	865370	166	10G	1	865325	865993	-	668	93.2635
VK055_0868_marC	Unique	TnInsertion-1416	865891	865892	84	6H	1	865325	865993	-	668	15.1198
VK055_0868_marC	Unique	TnInsertion-1414	865366	865367	66	5A	1	865325	865993	-	668	93.7126
VK055_0870_marR	Unique	TnInsertion-1417	866416	866417	47	10F	2	866255	866689	+	434	37.3272
VK055_0871_marA	Unique	TnInsertion-10034_TA	866878	866879	106	6B	1	866710	867084	+	374	45.1872
VK055_0871_marA	Unique	TnInsertion-1418	866823	866824	9	1G	1	866710	867084	+	374	30.4813
VK055_0874_.	Unique	TnInsertion-10039_TA	868709	868710	180	1C	1	868487	869683	+	1196	18.6455
VK055_0874_.	Unique	TnInsertion-10042_TA	869444	869445	140	5G	2	868487	869683	+	1196	80.1003
VK055_0874_.	TPok_unique	TnInsertion-1420	868953	868954	92	8C	1	868487	869683	+	1196	39.0468
VK055_0874_.	Unique	TnInsertion-1421	869270	869271	16	12E	1	868487	869683	+	1196	65.5518
VK055_0875_.	Unique	TnInsertion-10044_TA	870167	870168	153	4D	1	869813	870295	+	482	73.6515
VK055_0876_urtE	Unique	TnInsertion-1424	870791	870792	40	8G	1	870331	871029	-	698	33.9542
VK055_0878_urtC	Unique	TnInsertion-10046_TA	872819	872820	182	9D	1	871836	872909	-	1073	8.2945
VK055_0878_urtC	Unique	TnInsertion-10045_TA	872629	872630	134	12A	1	871836	872909	-	1073	26.0019
VK055_0878_urtC	Unique	TnInsertion-1426	872097	872098	49	5G	1	871836	872909	-	1073	75.5825
VK055_0878_urtC	Unique	TnInsertion-1425	872095	872096	1	4H	1	871836	872909	-	1073	75.7689
VK055_0880_.	Unique	TnInsertion-10049_TA	875290	875291	104	11B	2	874545	875762	-	1217	38.7017
VK055_0880_.	Unique	TnInsertion-10048_TA	875206	875207	104	1E	1	874545	875762	-	1217	45.6039
VK055_0880_.	Unique	TnInsertion-10047_TA	874589	874590	175	3D	1	874545	875762	-	1217	96.3024
VK055_0882_.	TPok_unique	TnInsertion-1429	877630	877631	36	11F	3	877240	877638	-	398	1.75879
VK055_0883_.	Unique	TnInsertion-1430	878192	878193	74	2B	1	877706	878803	+	1097	44.3938
VK055_0884_.	Unique	TnInsertion-10052_TA	878882	878883	109	1A	1	878769	878987	+	218	52.2936
VK055_0885_.	Unique	TnInsertion-1432	879175	879176	45	8H	1	879040	879480	-	440	69.0909
VK055_0887_lacZ	Heuristic	TnInsertion-10055_TA	882378	882379	117	1B	1	880996	884103	+	3107	44.5124
VK055_0887_lacZ	Unique	TnInsertion-10056_TA	882952	882953	161	3B	1	880996	884103	+	3107	62.9868
VK055_0887_lacZ	Unique	TnInsertion-10057_TA	883574	883575	159	10E	1	880996	884103	+	3107	83.0061
VK055_0887_lacZ	Unique	TnInsertion-10058_TA	883747	883748	161	2A	1	880996	884103	+	3107	88.5742
VK055_0887_lacZ	Unique	TnInsertion-10059_TA	883818	883819	126	7F	1	880996	884103	+	3107	90.8593
VK055_0887_lacZ	Unique	TnInsertion-1434	882513	882514	7	12D	1	880996	884103	+	3107	48.8574
VK055_0887_lacZ	Unique	TnInsertion-1435	882526	882527	37	4B	2	880996	884103	+	3107	49.2758
VK055_0887_lacZ	Unique	TnInsertion-1436	883816	883817	33	10G	1	880996	884103	+	3107	90.795
VK055_0888_lacY	Unique	TnInsertion-10060_TA	884878	884879	123	12E	1	884158	885423	+	1265	56.996
VK055_0888_lacY	Unique	TnInsertion-10061_TA	885178	885179	154	3B	1	884158	885423	+	1265	80.7115
VK055_0888_lacY	Unique	TnInsertion-1437	885138	885139	71	11B	2	884158	885423	+	1265	77.5494
VK055_0889_.	APok_unique	TnInsertion-1439	886377	886378	27	12D	1	885454	886542	-	1088	15.0735
VK055_0889_.	Unique	TnInsertion-1438	886350	886351	37	4G	1	885454	886542	-	1088	17.5551
VK055_0891_bla	Unique	TnInsertion-10064_TA	887207	887208	169	3G	2	887187	888047	+	860	2.44186
VK055_0892_.	APok_unique	TnInsertion-10066_TA	888198	888199	139	1G	1	888068	888829	-	761	82.7858
VK055_0892_.	Unique	TnInsertion-1443	888198	888199	8	7D	1	888068	888829	-	761	82.7858
VK055_0893_ygbJ	Unique	TnInsertion-10067_TA	889711	889712	176	1E	1	889375	889992	+	617	54.6191
VK055_0894_.	Unique	TnInsertion-10069_TA	890877	890878	116	4G	2	890004	891269	+	1265	69.0909
VK055_0894_.	Unique	TnInsertion-1444	890048	890049	30	4C	1	890004	891269	+	1265	3.55731
VK055_0894_.	Unique	TnInsertion-1445	890848	890849	83	10D	1	890004	891269	+	1265	66.7984
VK055_0895_.	Unique	TnInsertion-10070_TA	891553	891554	107	12F	1	891289	891882	+	593	44.688
VK055_0895_.	Unique	TnInsertion-10071_TA	891681	891682	141	4G	2	891289	891882	+	593	66.2732
VK055_0896_.	Unique	TnInsertion-10072_TA	892163	892164	171	11H	1	891887	892669	+	782	35.422
VK055_0896_.	Unique	TnInsertion-10073_TA	892462	892463	136	12G	1	891887	892669	+	782	73.6573
VK055_0896_.	Unique	TnInsertion-10074_TA	892542	892543	190	11C	1	891887	892669	+	782	83.8875
VK055_0896_.	Unique	TnInsertion-1447	892349	892350	66	10E	2	891887	892669	+	782	59.2072
VK055_0896_.	Unique	TnInsertion-1448	892607	892608	57	8E	1	891887	892669	+	782	92.1995
VK055_0897_.	Unique	TnInsertion-10076_TA	892933	892934	144	1D	1	892727	894091	+	1364	15.176
VK055_0897_.	Unique	TnInsertion-10077_TA	893114	893115	108	9A	1	892727	894091	+	1364	28.4457
VK055_0897_.	Unique	TnInsertion-1450	892767	892768	84	6G	3	892727	894091	+	1364	3.00587
VK055_0897_.	Unique	TnInsertion-1451	893306	893307	38	11D	1	892727	894091	+	1364	42.522
VK055_0898_.	Unique	TnInsertion-10081_TA	894803	894804	108	3H	1	894118	895044	-	926	25.9179
VK055_0898_.	Unique	TnInsertion-10080_TA	894771	894772	130	4E	1	894118	895044	-	926	29.3737
VK055_0898_.	Unique	TnInsertion-10078_TA	894317	894318	130	12B	1	894118	895044	-	926	78.4017
VK055_0899_.	Unique	TnInsertion-10083_TA	895571	895572	153	7E	1	895355	895966	+	611	35.5155
VK055_0899_.	Heuristic	TnInsertion-1452	895451	895452	87	11B	1	895355	895966	+	611	15.8756
VK055_0900_ycgF	Unique	TnInsertion-1455	897578	897579	69	9B	1	896517	897734	+	1217	87.2638
VK055_0907_.	Unique	TnInsertion-10088_TA	901065	901066	186	9C	1	901026	901700	+	674	5.93472
VK055_0909_.	TPok_unique	TnInsertion-10096_TA	904772	904773	187	2F	1	903085	905130	-	2045	17.4572
VK055_0909_.	Unique	TnInsertion-10095_TA	904112	904113	139	12F	1	903085	905130	-	2045	49.7311
VK055_0909_.	Unique	TnInsertion-10093_TA	903525	903526	147	2A	1	903085	905130	-	2045	78.4352
VK055_0909_.	Unique	TnInsertion-1461	903800	903801	48	8E	2	903085	905130	-	2045	64.9878
VK055_0910_.	Unique	TnInsertion-10098_TA	905594	905595	99	5G	1	905261	906010	+	749	44.5928
VK055_0910_.	Unique	TnInsertion-10099_TA	905818	905819	136	8C	1	905261	906010	+	749	74.4993
VK055_0910_.	Unique	TnInsertion-1464	905563	905564	41	6A	1	905261	906010	+	749	40.4539
VK055_0911_.	Unique	TnInsertion-10100_TA	906173	906174	126	9G	1	906102	906788	+	686	10.4956
VK055_0913_.	Unique	TnInsertion-10104_TA	908772	908773	109	8H	1	907535	908998	-	1463	15.3794
VK055_0913_.	Unique	TnInsertion-10102_TA	907745	907746	190	7A	1	907535	908998	-	1463	85.5776
VK055_0913_.	Unique	TnInsertion-10101_TA	907564	907565	153	2E	1	907535	908998	-	1463	97.9494
VK055_0913_.	Unique	TnInsertion-1472	908880	908881	74	2H	1	907535	908998	-	1463	7.99727
VK055_0913_.	Unique	TnInsertion-1471	908613	908614	2	2A	1	907535	908998	-	1463	26.2474
VK055_0913_.	Unique	TnInsertion-1470	908097	908098	89	4A	3	907535	908998	-	1463	61.5174
VK055_0913_.	Unique	TnInsertion-1469	908040	908041	86	1E	1	907535	908998	-	1463	65.4135
VK055_0913_.	Unique	TnInsertion-1468	907853	907854	79	1G	1	907535	908998	-	1463	78.1955
VK055_0914_.	Unique	TnInsertion-10109_TA	909797	909798	109	2A	1	909262	910545	-	1283	58.2229
VK055_0914_.	Unique	TnInsertion-10108_TA	909782	909783	172	7C	1	909262	910545	-	1283	59.392
VK055_0914_.	Unique	TnInsertion-10107_TA	909780	909781	178	11H	1	909262	910545	-	1283	59.5479
VK055_0914_.	TPok_unique	TnInsertion-10106_TA	909600	909601	100	7F	1	909262	910545	-	1283	73.5776
VK055_0914_.	Unique	TnInsertion-10105_TA	909463	909464	147	5G	2	909262	910545	-	1283	84.2557
VK055_0914_.	Unique	TnInsertion-1475	909962	909963	72	5B	1	909262	910545	-	1283	45.3624
VK055_0914_.	Unique	TnInsertion-1474	909908	909909	32	11G	1	909262	910545	-	1283	49.5713
VK055_0915_ynfA	Unique	TnInsertion-10113_TA	910923	910924	126	7D	1	910659	910985	-	326	18.7117
VK055_0915_ynfA	Unique	TnInsertion-10112_TA	910809	910810	168	12G	1	910659	910985	-	326	53.681
VK055_0915_ynfA	APok_unique	TnInsertion-10111_TA	910694	910695	188	9H	1	910659	910985	-	326	88.9571
VK055_0917_.	Unique	TnInsertion-10120_TA	912528	912529	162	12G	1	912104	912727	-	623	31.7817
VK055_0917_.	Unique	TnInsertion-10119_TA	912525	912526	149	8C	1	912104	912727	-	623	32.2632
VK055_0917_.	Unique	TnInsertion-10117_TA	912271	912272	110	7F	1	912104	912727	-	623	73.0337
VK055_0918_.	Unique	TnInsertion-10115_TA	911901	911902	152	4C	1	911550	912110	+	560	62.8571
VK055_0918_.	Unique	TnInsertion-1477	911969	911970	66	6C	1	911550	912110	+	560	75
VK055_0919_.	TPok_unique	TnInsertion-1480	913143	913144	56	7A	1	912916	913185	+	269	84.7584
VK055_0920_dmsA	Unique	TnInsertion-10122_TA	913680	913681	135	11B	1	913336	915771	+	2435	14.1684
VK055_0920_dmsA	Unique	TnInsertion-10123_TA	913810	913811	167	8D	2	913336	915771	+	2435	19.5072
VK055_0920_dmsA	Unique	TnInsertion-10124_TA	914859	914860	142	11C	1	913336	915771	+	2435	62.5873
VK055_0920_dmsA	Unique	TnInsertion-10125_TA	914959	914960	170	4G	1	913336	915771	+	2435	66.694
VK055_0920_dmsA	Unique	TnInsertion-10126_TA	915175	915176	126	5H	1	913336	915771	+	2435	75.5647
VK055_0920_dmsA	Unique	TnInsertion-10127_TA	915464	915465	114	6C	1	913336	915771	+	2435	87.4333
VK055_0920_dmsA	Unique	TnInsertion-1481	913810	913811	7	8H	2	913336	915771	+	2435	19.5072
VK055_0920_dmsA	Unique	TnInsertion-1483	914796	914797	78	11C	1	913336	915771	+	2435	60
VK055_0920_dmsA	APok_unique	TnInsertion-1484	915175	915176	3	4C	1	913336	915771	+	2435	75.5647
VK055_0920_dmsA	Unique	TnInsertion-1485	915426	915427	78	5A	1	913336	915771	+	2435	85.8727
VK055_0921_dmsB	Unique	TnInsertion-10129_TA	916147	916148	107	8E	1	915782	916399	+	617	59.3193
VK055_0922_.	Unique	TnInsertion-1486	916988	916989	24	5A	1	916401	917258	+	857	68.6114
VK055_0924_.	Unique	TnInsertion-10133_TA	919727	919728	107	12E	3	919290	919868	-	578	24.2215
VK055_0924_.	Unique	TnInsertion-10132_TA	919381	919382	147	1D	1	919290	919868	-	578	84.083
VK055_0924_.	Unique	TnInsertion-1488	919727	919728	37	6G	1	919290	919868	-	578	24.2215
VK055_0925_.	Unique	TnInsertion-10130_TA	918517	918518	139	9D	2	918078	919337	+	1259	34.9484
VK055_0925_.	Unique	TnInsertion-10131_TA	919232	919233	104	9C	2	918078	919337	+	1259	91.7395
VK055_0927_.	Unique	TnInsertion-10138_TA	922258	922259	147	7G	1	921457	922359	-	902	11.0865
VK055_0927_.	Unique	TnInsertion-10137_TA	922099	922100	108	7F	1	921457	922359	-	902	28.714
VK055_0927_.	Unique	TnInsertion-10136_TA	922044	922045	112	10D	1	921457	922359	-	902	34.8115
VK055_0927_.	Unique	TnInsertion-10134_TA	921906	921907	111	8H	1	921457	922359	-	902	50.1109
VK055_0928_.	Unique	TnInsertion-10141_TA	922711	922712	116	8A	1	922592	923740	+	1148	10.453
VK055_0928_.	Unique	TnInsertion-10142_TA	922931	922932	157	2D	1	922592	923740	+	1148	29.6167
VK055_0928_.	Unique	TnInsertion-10144_TA	923263	923264	117	6D	1	922592	923740	+	1148	58.5366
VK055_0928_.	Unique	TnInsertion-10145_TA	923339	923340	134	7E	1	922592	923740	+	1148	65.1568
VK055_0928_.	Unique	TnInsertion-1489	922646	922647	9	6E	3	922592	923740	+	1148	4.79094
VK055_0928_.	Unique	TnInsertion-1490	922982	922983	37	7A	1	922592	923740	+	1148	34.0592
VK055_0928_.	Unique	TnInsertion-1491	923721	923722	32	5D	1	922592	923740	+	1148	98.4321
VK055_0929_.	Unique	TnInsertion-10146_TA	923863	923864	107	10A	1	923771	923902	-	131	29.0076
VK055_0930_mcar-1	Unique	TnInsertion-10148_TA	924115	924116	178	10D	1	924080	925567	+	1487	2.42098
VK055_0930_mcar-1	Unique	TnInsertion-10150_TA	924539	924540	148	7D	1	924080	925567	+	1487	30.9348
VK055_0930_mcar-1	Unique	TnInsertion-10151_TA	925203	925204	137	2B	2	924080	925567	+	1487	75.5884
VK055_0930_mcar-1	Unique	TnInsertion-1494	925203	925204	62	11E	1	924080	925567	+	1487	75.5884
VK055_0933_.	Unique	TnInsertion-10156_TA	926803	926804	142	9B	1	926734	926877	-	143	51.049
VK055_0933_.	Unique	TnInsertion-1503	926873	926874	35	6H	1	926734	926877	-	143	2.0979
VK055_0934_.	Unique	TnInsertion-10158_TA	927109	927110	107	9G	1	927090	927902	+	812	2.46305
VK055_0934_.	Unique	TnInsertion-10159_TA	927179	927180	172	1F	1	927090	927902	+	812	11.0837
VK055_0934_.	Unique	TnInsertion-1505	927133	927134	95	7B	1	927090	927902	+	812	5.41872
VK055_0934_.	Unique	TnInsertion-1506	927179	927180	14	3H	1	927090	927902	+	812	11.0837
VK055_0936_mdtI	Unique	TnInsertion-1507	928296	928297	9	12G	1	928076	928405	-	329	32.8267
VK055_0938_.	Unique	TnInsertion-10163_TA	929294	929295	188	6F	1	929233	930231	+	998	6.21242
VK055_0938_.	Unique	TnInsertion-10164_TA	929782	929783	186	12G	1	929233	930231	+	998	55.1102
VK055_0938_.	Unique	TnInsertion-1508	930209	930210	43	10C	1	929233	930231	+	998	97.8958
VK055_0939_mdcA	Unique	TnInsertion-10167_TA	930542	930543	180	4E	1	930456	932111	+	1655	5.2568
VK055_0939_mdcA	Unique	TnInsertion-10168_TA	930695	930696	170	10G	1	930456	932111	+	1655	14.5015
VK055_0939_mdcA	Unique	TnInsertion-10169_TA	931508	931509	100	10F	1	930456	932111	+	1655	63.6254
VK055_0939_mdcA	Unique	TnInsertion-10170_TA	931652	931653	116	5A	1	930456	932111	+	1655	72.3263
VK055_0939_mdcA	Unique	TnInsertion-10171_TA	931809	931810	127	8A	1	930456	932111	+	1655	81.8127
VK055_0939_mdcA	Unique	TnInsertion-1509	931083	931084	72	12D	1	930456	932111	+	1655	37.9456
VK055_0941_mdcC	Unique	TnInsertion-10173_TA	933059	933060	171	7A	1	932971	933270	+	299	29.7659
VK055_0941_mdcC	Heuristic	TnInsertion-1512	932982	932983	34	11D	1	932971	933270	+	299	4.01338
VK055_0942_mdcD	Unique	TnInsertion-10174_TA	934090	934091	154	9H	1	933263	934096	+	833	99.3998
VK055_0944_.	Unique	TnInsertion-10175_TA	935039	935040	173	12E	1	935033	935992	+	959	0.729927
VK055_0944_.	Unique	TnInsertion-10176_TA	935267	935268	164	12B	1	935033	935992	+	959	24.5047
VK055_0944_.	Unique	TnInsertion-1517	935039	935040	28	8B	2	935033	935992	+	959	0.729927
VK055_0944_.	Unique	TnInsertion-1518	935115	935116	43	12E	2	935033	935992	+	959	8.65485
VK055_0944_.	Unique	TnInsertion-1519	935524	935525	30	4D	1	935033	935992	+	959	51.3034
VK055_0945_mdcG	Unique	TnInsertion-10178_TA	936611	936612	102	1F	1	935996	936613	+	617	99.8379
VK055_0946_.	Unique	TnInsertion-10179_TA	937527	937528	188	8D	2	937505	938431	-	926	97.5162
VK055_0946_.	Unique	TnInsertion-1521	938416	938417	56	4E	1	937505	938431	-	926	1.51188
VK055_0946_.	Unique	TnInsertion-1520	937527	937528	78	9G	1	937505	938431	-	926	97.5162
VK055_0948_mqo	Unique	TnInsertion-10181_TA	939460	939461	161	3C	2	938589	940235	-	1646	47.0231
VK055_0948_mqo	Unique	TnInsertion-1527	940220	940221	11	6H	2	938589	940235	-	1646	0.850547
VK055_0948_mqo	Unique	TnInsertion-1526	939839	939840	28	7C	1	938589	940235	-	1646	23.9976
VK055_0948_mqo	Unique	TnInsertion-1524	939753	939754	73	6E	1	938589	940235	-	1646	29.2224
VK055_0948_mqo	Unique	TnInsertion-1523	939510	939511	32	1B	1	938589	940235	-	1646	43.9854
VK055_0948_mqo	Unique	TnInsertion-1522	939310	939311	75	5A	1	938589	940235	-	1646	56.1361
VK055_0949_.	Unique	TnInsertion-1528	941247	941248	21	1F	1	940509	941429	-	920	19.6739
VK055_0950_.	Unique	TnInsertion-10183_TA	941658	941659	139	10F	1	941593	941949	-	356	81.4607
VK055_0951_yjdH	Unique	TnInsertion-10187_TA	942233	942234	104	11A	1	942180	943721	+	1541	3.50422
VK055_0951_yjdH	Unique	TnInsertion-10188_TA	942399	942400	155	5F	3	942180	943721	+	1541	14.2764
VK055_0951_yjdH	Unique	TnInsertion-10189_TA	943046	943047	136	1H	1	942180	943721	+	1541	56.2622
VK055_0951_yjdH	Unique	TnInsertion-1532	942557	942558	36	8D	3	942180	943721	+	1541	24.5295
VK055_0951_yjdH	Unique	TnInsertion-1533	942620	942621	66	3E	1	942180	943721	+	1541	28.6178
VK055_0951_yjdH	TPok_unique	TnInsertion-1534	943298	943299	59	3A	1	942180	943721	+	1541	72.6152
VK055_0952_.	Unique	TnInsertion-10194_TA	945349	945350	145	1E	1	944418	945368	-	950	1.89474
VK055_0952_.	Unique	TnInsertion-10193_TA	944884	944885	103	1H	2	944418	945368	-	950	50.8421
VK055_0952_.	Unique	TnInsertion-10192_TA	944828	944829	147	12D	1	944418	945368	-	950	56.7368
VK055_0953_.	Unique	TnInsertion-10191_TA	944408	944409	162	5B	1	943718	944437	+	719	96.1057
VK055_0953_.	Unique	TnInsertion-1535	944097	944098	83	4F	2	943718	944437	+	719	52.8512
VK055_0953_.	Unique	TnInsertion-1536	944284	944285	32	4D	1	943718	944437	+	719	78.8595
VK055_0954_.	Unique	TnInsertion-10198_TA	947547	947548	141	3C	1	945436	948213	-	2777	23.9467
VK055_0954_.	Heuristic	TnInsertion-10197_TA	946276	946277	124	9H	2	945436	948213	-	2777	69.7155
VK055_0954_.	Unique	TnInsertion-10196_TA	945899	945900	137	2E	1	945436	948213	-	2777	83.2913
VK055_0954_.	Unique	TnInsertion-1538	945905	945906	20	6G	1	945436	948213	-	2777	83.0753
VK055_0954_.	Unique	TnInsertion-1537	945899	945900	57	2E	3	945436	948213	-	2777	83.2913
VK055_0955_.	Unique	TnInsertion-1540	948395	948396	96	12E	1	948300	948431	-	131	26.7176
VK055_0956_.	Unique	TnInsertion-10200_TA	949098	949099	174	3A	1	948931	950367	+	1436	11.6992
VK055_0956_.	Unique	TnInsertion-10201_TA	949678	949679	133	2F	1	948931	950367	+	1436	52.0891
VK055_0956_.	Unique	TnInsertion-10202_TA	950163	950164	167	7D	2	948931	950367	+	1436	85.8635
VK055_0956_.	Unique	TnInsertion-1542	949300	949301	45	10F	1	948931	950367	+	1436	25.766
VK055_0957_fumA2	Unique	TnInsertion-10203_TA	950485	950486	192	11A	1	950422	952074	+	1652	3.87409
VK055_0957_fumA2	Unique	TnInsertion-10204_TA	950670	950671	163	7C	1	950422	952074	+	1652	15.0726
VK055_0957_fumA2	Unique	TnInsertion-1543	950674	950675	4	2F	1	950422	952074	+	1652	15.3148
VK055_0957_fumA2	Unique	TnInsertion-1544	952041	952042	77	9H	1	950422	952074	+	1652	98.063
VK055_0958_.	Unique	TnInsertion-10208_TA	952582	952583	192	6F	1	952237	952584	+	347	99.7118
VK055_0959_.	Unique	TnInsertion-10209_TA	953640	953641	98	4F	1	952609	953853	+	1244	82.9582
VK055_0960_pcaC	Unique	TnInsertion-10212_TA	954647	954648	163	10A	1	954378	954767	-	389	30.5913
VK055_0961_pcaD	Unique	TnInsertion-10214_TA	955371	955372	151	2G	1	954760	955524	-	764	19.8953
VK055_0963_pcaF	Unique	TnInsertion-1547	958045	958046	81	2H	1	956876	958078	-	1202	2.66223
VK055_0965_pcaI	Unique	TnInsertion-10217_TA	959376	959377	178	7C	1	958756	959442	-	686	9.47522
VK055_0965_pcaI	Unique	TnInsertion-10216_TA	959290	959291	135	10D	1	958756	959442	-	686	22.0117
VK055_0965_pcaI	Unique	TnInsertion-1548	959286	959287	71	9G	1	958756	959442	-	686	22.5948
VK055_0966_.	Unique	TnInsertion-10220_TA	960915	960916	183	8F	1	960415	960978	-	563	11.0124
VK055_0966_.	Unique	TnInsertion-1551	960915	960916	8	3A	1	960415	960978	-	563	11.0124
VK055_0966_.	Unique	TnInsertion-1550	960485	960486	27	9B	3	960415	960978	-	563	87.389
VK055_0967_.	Unique	TnInsertion-10218_TA	960028	960029	152	11E	1	959612	960418	+	806	51.737
VK055_0968_.	Unique	TnInsertion-10222_TA	961534	961535	160	10C	1	961080	961988	-	908	49.8899
VK055_0968_.	Unique	TnInsertion-1555	961538	961539	84	9C	1	961080	961988	-	908	49.4493
VK055_0968_.	APok_unique	TnInsertion-1554	961534	961535	27	3H	1	961080	961988	-	908	49.8899
VK055_0968_.	Unique	TnInsertion-1553	961174	961175	59	3F	1	961080	961988	-	908	89.5374
VK055_0968_.	Unique	TnInsertion-1552	961171	961172	42	11H	2	961080	961988	-	908	89.8678
VK055_0969_iaaH	Unique	TnInsertion-10224_TA	963130	963131	135	7B	1	962155	963465	+	1310	74.5038
VK055_0969_iaaH	Unique	TnInsertion-1557	963463	963464	56	7G	1	962155	963465	+	1310	99.9237
VK055_0970_.	Unique	TnInsertion-1558	963519	963520	57	6G	1	963465	964910	+	1445	3.80623
VK055_0971_ydaH	Unique	TnInsertion-10225_TA	965132	965133	190	8E	1	965030	966556	+	1526	6.74967
VK055_0971_ydaH	Unique	TnInsertion-10226_TA	965413	965414	174	5D	1	965030	966556	+	1526	25.1638
VK055_0971_ydaH	Unique	TnInsertion-10228_TA	966226	966227	119	6F	1	965030	966556	+	1526	78.4404
VK055_0971_ydaH	Unique	TnInsertion-10229_TA	966437	966438	187	12C	2	965030	966556	+	1526	92.2674
VK055_0971_ydaH	Unique	TnInsertion-1561	965470	965471	64	6H	2	965030	966556	+	1526	28.8991
VK055_0971_ydaH	Unique	TnInsertion-1562	965672	965673	23	11E	1	965030	966556	+	1526	42.1363
VK055_0971_ydaH	Unique	TnInsertion-1563	965908	965909	43	11C	1	965030	966556	+	1526	57.6016
VK055_0971_ydaH	Unique	TnInsertion-1564	966437	966438	32	6C	2	965030	966556	+	1526	92.2674
VK055_0971_ydaH	APok_unique	TnInsertion-1565	966554	966555	63	1D	1	965030	966556	+	1526	99.9345
VK055_0972_.	Unique	TnInsertion-10231_TA	966736	966737	108	5C	1	966589	966747	-	158	6.32911
VK055_0972_.	Unique	TnInsertion-10230_TA	966687	966688	124	4H	1	966589	966747	-	158	37.3418
VK055_0975_ydaA	Unique	TnInsertion-10238_TA	968940	968941	116	10D	1	968641	969591	+	950	31.5789
VK055_0975_ydaA	Unique	TnInsertion-10239_TA	969142	969143	123	1F	1	968641	969591	+	950	52.8421
VK055_0975_ydaA	TPok_unique	TnInsertion-1573	968875	968876	86	2G	1	968641	969591	+	950	24.7368
VK055_0977_.	Unique	TnInsertion-10242_TA	970652	970653	149	6B	1	970038	971426	-	1388	55.6916
VK055_0977_.	Unique	TnInsertion-1580	971398	971399	51	2A	1	970038	971426	-	1388	1.94524
VK055_0977_.	Unique	TnInsertion-1579	971323	971324	83	7A	1	970038	971426	-	1388	7.3487
VK055_0977_.	Unique	TnInsertion-1578	970724	970725	44	5C	1	970038	971426	-	1388	50.5043
VK055_0977_.	Unique	TnInsertion-1576	970456	970457	1	5B	1	970038	971426	-	1388	69.8127
VK055_0977_.	Unique	TnInsertion-1575	970364	970365	49	3A	1	970038	971426	-	1388	76.4409
VK055_0978_pntA	Unique	TnInsertion-10243_TA	971651	971652	186	4E	1	971437	972966	-	1529	85.9385
VK055_0978_pntA	Heuristic	TnInsertion-1582	972960	972961	52	8H	1	971437	972966	-	1529	0.327011
VK055_0980_.	Unique	TnInsertion-10247_TA	973457	973458	181	6H	1	973309	973491	+	182	81.8681
VK055_0980_.	Unique	TnInsertion-10248_TA	973487	973488	169	3C	2	973309	973491	+	182	98.3516
VK055_0980_.	Unique	TnInsertion-1584	973455	973456	93	6E	1	973309	973491	+	182	80.7692
VK055_0981_.	Unique	TnInsertion-10249_TA	973692	973693	102	6C	1	973563	974438	+	875	14.8571
VK055_0981_.	Unique	TnInsertion-10250_TA	973998	973999	170	2F	1	973563	974438	+	875	49.8286
VK055_0981_.	Unique	TnInsertion-1585	974000	974001	4	4H	1	973563	974438	+	875	50.0571
VK055_0982_.	Unique	TnInsertion-1586	975629	975630	13	6C	1	974616	975998	+	1382	73.3719
VK055_0982_.	Unique	TnInsertion-1587	975808	975809	25	5B	1	974616	975998	+	1382	86.3242
VK055_0982_.	Unique	TnInsertion-1589	975952	975953	92	10H	1	974616	975998	+	1382	96.7438
VK055_0983_.	TPok_nonunique	TnInsertion-10255_TA	977013	977014	173	6C	1	976754	977089	-	335	22.3881
VK055_0983_.	Unique	TnInsertion-10254_TA	976959	976960	98	3G	2	976754	977089	-	335	38.5075
VK055_0984_.	Unique	TnInsertion-10252_TA	976452	976453	147	9F	1	976035	976757	+	722	57.8947
VK055_0984_.	Unique	TnInsertion-10253_TA	976673	976674	190	4B	1	976035	976757	+	722	88.5042
VK055_0984_.	Unique	TnInsertion-1590	976374	976375	42	12B	2	976035	976757	+	722	47.0914
VK055_0985_.	Unique	TnInsertion-10259_TA	977223	977224	187	6E	1	977218	977937	+	719	0.834492
VK055_0986_.	Unique	TnInsertion-10260_TA	978189	978190	132	11H	1	978180	978542	+	362	2.76243
VK055_0986_.	Unique	TnInsertion-10261_TA	978528	978529	181	1F	1	978180	978542	+	362	96.4088
VK055_0988_fumC	Unique	TnInsertion-10266_TA	982362	982363	101	5H	1	981098	982468	-	1370	7.66423
VK055_0988_fumC	Unique	TnInsertion-10265_TA	981253	981254	162	3D	1	981098	982468	-	1370	88.6131
VK055_0988_fumC	Unique	TnInsertion-1598	982364	982365	20	9A	1	981098	982468	-	1370	7.51825
VK055_0989_tus	Unique	TnInsertion-10262_TA	980185	980186	170	3G	1	980176	981108	+	932	1.07296
VK055_0989_tus	Unique	TnInsertion-10263_TA	980821	980822	104	1D	1	980176	981108	+	932	69.3133
VK055_0989_tus	Unique	TnInsertion-10264_TA	980927	980928	125	12H	1	980176	981108	+	932	80.6867
VK055_0989_tus	Unique	TnInsertion-1596	980932	980933	44	7E	1	980176	981108	+	932	81.2232
VK055_0989_tus	Unique	TnInsertion-1597	981013	981014	30	3E	1	980176	981108	+	932	89.9142
VK055_0990_fumA	Unique	TnInsertion-10275_TA	984420	984421	187	4D	1	982838	984484	-	1646	3.82746
VK055_0990_fumA	Unique	TnInsertion-10274_TA	984021	984022	180	7G	1	982838	984484	-	1646	28.068
VK055_0990_fumA	Unique	TnInsertion-10271_TA	983449	983450	100	4D	1	982838	984484	-	1646	62.819
VK055_0990_fumA	Unique	TnInsertion-1602	984304	984305	88	7E	1	982838	984484	-	1646	10.8748
VK055_0990_fumA	APok_unique	TnInsertion-1601	983451	983452	39	10C	1	982838	984484	-	1646	62.6974
VK055_0992_.	Unique	TnInsertion-10278_TA	986463	986464	173	9D	3	985951	987528	+	1577	32.5301
VK055_0993_.	Unique	TnInsertion-1605	988133	988134	72	1B	1	987568	988596	-	1028	44.9416
VK055_0995_.	Unique	TnInsertion-1607	990003	990004	16	12F	1	989223	990362	+	1139	68.5689
VK055_0995_.	Unique	TnInsertion-1608	990281	990282	89	5G	2	989223	990362	+	1139	92.9763
VK055_0996_.	Unique	TnInsertion-10284_TA	990786	990787	106	1D	1	990414	991586	+	1172	31.8259
VK055_0996_.	Unique	TnInsertion-10286_TA	991314	991315	145	7C	1	990414	991586	+	1172	76.8771
VK055_0996_.	Unique	TnInsertion-10287_TA	991377	991378	138	12F	1	990414	991586	+	1172	82.2526
VK055_0996_.	Unique	TnInsertion-1609	991293	991294	5	8C	1	990414	991586	+	1172	75.0853
VK055_1000_.	Unique	TnInsertion-10293_TA	993649	993650	169	8A	3	993213	993692	-	479	8.76827
VK055_1000_.	Unique	TnInsertion-10292_TA	993628	993629	143	3A	1	993213	993692	-	479	13.1524
VK055_1000_.	Unique	TnInsertion-10291_TA	993421	993422	129	4H	1	993213	993692	-	479	56.3674
VK055_1000_.	Unique	TnInsertion-10289_TA	993260	993261	188	8F	2	993213	993692	-	479	89.9791
VK055_1000_.	Unique	TnInsertion-1611	993628	993629	73	12E	2	993213	993692	-	479	13.1524
VK055_1000_.	Unique	TnInsertion-1610	993593	993594	45	4A	1	993213	993692	-	479	20.4593
VK055_1001_.	Unique	TnInsertion-10296_TA	994088	994089	137	8H	1	993929	994282	+	353	45.3258
VK055_1001_.	Unique	TnInsertion-1614	994228	994229	89	9G	1	993929	994282	+	353	84.9858
VK055_1002_.	Unique	TnInsertion-10297_TA	994581	994582	110	4B	1	994386	995594	+	1208	16.2252
VK055_1002_.	Unique	TnInsertion-10298_TA	994591	994592	155	9C	1	994386	995594	+	1208	17.053
VK055_1002_.	APok_unique	TnInsertion-10299_TA	995252	995253	188	2B	1	994386	995594	+	1208	71.7715
VK055_1002_.	Unique	TnInsertion-10300_TA	995272	995273	149	2H	1	994386	995594	+	1208	73.4272
VK055_1004_.	Unique	TnInsertion-10301_TA	996439	996440	129	6E	1	996075	996467	+	392	93.1122
VK055_1005_pmp3	Unique	TnInsertion-10302_TA	996546	996547	105	9D	1	996502	996660	-	158	71.519
VK055_1006_gap	Unique	TnInsertion-10303_TA	997879	997880	102	9D	1	996943	997941	+	998	93.8878
VK055_1006_gap	Unique	TnInsertion-1617	997640	997641	18	1D	1	996943	997941	+	998	69.9399
VK055_1007_.	Unique	TnInsertion-10307_TA	999401	999402	102	10F	1	997990	999405	-	1415	0.212014
VK055_1007_.	Unique	TnInsertion-10306_TA	999098	999099	109	11C	1	997990	999405	-	1415	21.6254
VK055_1007_.	Unique	TnInsertion-10305_TA	998311	998312	99	2H	1	997990	999405	-	1415	77.2438
VK055_1007_.	Unique	TnInsertion-1621	999399	999400	18	4A	2	997990	999405	-	1415	0.353357
VK055_1007_.	Unique	TnInsertion-1619	998574	998575	55	11G	1	997990	999405	-	1415	58.6572
VK055_1007_.	Unique	TnInsertion-1618	998311	998312	65	5C	1	997990	999405	-	1415	77.2438
VK055_1009_.	Unique	TnInsertion-1624	1000160	1000161	19	11D	1	999627	1000427	-	800	33.25
VK055_1010_.	Unique	TnInsertion-1_TA	1001738	1001739	178	3A	2	1000808	1002133	+	1325	70.2642
VK055_1011_.	Heuristic	TnInsertion-6_TA	1003588	1003589	168	4D	1	1002339	1003769	-	1430	12.5874
VK055_1011_.	Unique	TnInsertion-5_TA	1003568	1003569	179	2D	1	1002339	1003769	-	1430	13.986
VK055_1011_.	Unique	TnInsertion-1630	1003588	1003589	76	3D	2	1002339	1003769	-	1430	12.5874
VK055_1011_.	Unique	TnInsertion-1629	1003564	1003565	69	2F	1	1002339	1003769	-	1430	14.2657
VK055_1012_astE	Unique	TnInsertion-1633	1004748	1004749	31	8C	2	1003779	1004774	-	995	2.51256
VK055_1012_astE	TPok_unique	TnInsertion-1632	1004679	1004680	85	7F	1	1003779	1004774	-	995	9.44724
VK055_1013_astB	Unique	TnInsertion-7_TA	1005711	1005712	103	11B	1	1004785	1006125	-	1340	30.8209
VK055_1013_astB	Unique	TnInsertion-1636	1006017	1006018	45	3D	1	1004785	1006125	-	1340	7.98507
VK055_1013_astB	Unique	TnInsertion-1634	1005952	1005953	45	9D	1	1004785	1006125	-	1340	12.8358
VK055_1014_astD	Unique	TnInsertion-12_TA	1006794	1006795	120	1E	1	1006147	1007613	-	1466	55.7981
VK055_1014_astD	Unique	TnInsertion-11_TA	1006481	1006482	116	2A	1	1006147	1007613	-	1466	77.1487
VK055_1014_astD	Unique	TnInsertion-10_TA	1006238	1006239	97	2H	1	1006147	1007613	-	1466	93.7244
VK055_1014_astD	TPok_unique	TnInsertion-1639	1007592	1007593	59	9A	1	1006147	1007613	-	1466	1.36426
VK055_1015_astA	Unique	TnInsertion-1641	1008299	1008300	7	9C	1	1007604	1008626	-	1022	31.8982
VK055_1016_.	Unique	TnInsertion-15_TA	1009342	1009343	117	8F	1	1008645	1009838	-	1193	41.492
VK055_1016_.	Unique	TnInsertion-14_TA	1009138	1009139	157	11E	2	1008645	1009838	-	1193	58.5918
VK055_1016_.	Heuristic	TnInsertion-13_TA	1009129	1009130	190	8H	1	1008645	1009838	-	1193	59.3462
VK055_1016_.	Unique	TnInsertion-1642	1009129	1009130	50	3G	1	1008645	1009838	-	1193	59.3462
VK055_1018_gdhA	Unique	TnInsertion-18_TA	1010394	1010395	174	12C	1	1010379	1011653	+	1274	1.25589
VK055_1018_gdhA	Unique	TnInsertion-19_TA	1011572	1011573	180	1D	1	1010379	1011653	+	1274	93.7206
VK055_1018_gdhA	Unique	TnInsertion-1645	1010394	1010395	85	5C	1	1010379	1011653	+	1274	1.25589
VK055_1019_.	Unique	TnInsertion-21_TA	1012696	1012697	158	12C	1	1011809	1012807	-	998	11.022
VK055_1019_.	Unique	TnInsertion-20_TA	1011877	1011878	164	7A	1	1011809	1012807	-	998	93.0862
VK055_1019_.	Unique	TnInsertion-1646	1012328	1012329	13	11H	3	1011809	1012807	-	998	47.8958
[truncated: 10,043 more rows]

## Sheet: All Intergenic Insertions
Category	Insertion ID	TA start	TA end	Gene Name	Plate	Well	Maps with	Plate alt.	Well alt.
Unique	TnInsertion-534_TA	13083	13084	.	138	4E	1
Unique	TnInsertion-8	14442	14443	.	43	11G	2
Unique	TnInsertion-875_TA	14877	14878	.	124	12A	1
TPok_unique	TnInsertion-10	14960	14961	.	93	11G	1
Unique	TnInsertion-955_TA	15194	15195	.	187	3H	1
TPok_unique	TnInsertion-16	18775	18776	.	92	7F	1
Unique	TnInsertion-1675_TA	18799	18800	.	167	4C	1
Unique	TnInsertion-1684_TA	18817	18818	.	110	9C	2
TPok_unique	TnInsertion-17	18882	18883	.	85	11A	1
Unique	TnInsertion-3136_TA	25637	25638	.	134	5F	1
Unique	TnInsertion-31	26580	26581	.	49	10G	1
Unique	TnInsertion-3941_TA	29232	29233	.	171	3F	1
Unique	TnInsertion-3957_TA	29266	29267	.	113	12A	1
Unique	TnInsertion-40	30412	30413	.	54	6A	1
Unique	TnInsertion-41	30497	30498	.	68	2B	1
Unique	TnInsertion-42	30581	30582	.	62	8A	2
Unique	TnInsertion-4325_TA	30759	30760	.	146	3F	1
Unique	TnInsertion-5552_TA	35522	35523	.	150	1E	1
Unique	TnInsertion-6050_TA	37482	37483	.	111	12G	1
Heuristic	TnInsertion-51	41060	41061	.	35	2B	1
Unique	TnInsertion-6832_TA	41083	41084	.	145	7G	1
Unique	TnInsertion-59	43757	43758	.	26	4C	1
Unique	TnInsertion-7516_TA	43988	43989	.	154	10H	1
APok_unique	TnInsertion-7586_TA	44398	44399	.	188	10C	1
Unique	TnInsertion-60	44474	44475	.	59	4C	1
APok_unique	TnInsertion-66	48201	48202	.	22	1B	1
Unique	TnInsertion-8381_TA	48234	48235	.	113	2E	2
Unique	TnInsertion-67	48253	48254	.	7	5C	1
Unique	TnInsertion-8387_TA	48253	48254	.	145	10E	1
APok_unique	TnInsertion-92	59294	59295	.	39	6C	1
Unique	TnInsertion-9564_TA	61197	61198	.	118	11A	2
Unique	TnInsertion-9568_TA	61253	61254	.	137	2A	1
Unique	TnInsertion-9603_TA	63188	63189	.	180	10F	1
Unique	TnInsertion-102	69303	69304	.	5	2C	1
Unique	TnInsertion-9768_TA	73299	73300	.	113	5D	1
Unique	TnInsertion-111	74266	74267	.	72	2F	1
Unique	TnInsertion-114	76062	76063	.	91	1D	1
Unique	TnInsertion-9814_TA	76191	76192	.	99	3F	1
Unique	TnInsertion-121	79974	79975	.	73	7E	3
Unique	TnInsertion-122	80517	80518	.	4	8A	2
Unique	TnInsertion-9992_TA	84480	84481	.	167	4F	1
Unique	TnInsertion-134	84510	84511	.	8	1D	1
Unique	TnInsertion-9995_TA	84530	84531	.	115	11G	1
Unique	TnInsertion-139	86645	86646	.	25	12B	1
Unique	TnInsertion-10032_TA	86645	86646	.	146	3G	1
Unique	TnInsertion-10054_TA	88119	88120	.	101	4H	1
Unique	TnInsertion-142	89016	89017	.	5	4B	1
APok_unique	TnInsertion-151	94902	94903	.	27	7G	1
Unique	TnInsertion-152	94920	94921	.	36	11D	1
Unique	TnInsertion-153	95523	95524	.	2	2E	1
Unique	TnInsertion-10215_TA	95545	95546	.	168	7F	1
Heuristic	TnInsertion-163	102191	102192	.	5	8A	1
Unique	TnInsertion-45_TA	102265	102266	.	157	5B	1
Unique	TnInsertion-167	103820	103821	.	76	6B	1
Unique	TnInsertion-123_TA	107261	107262	.	157	2E	1
Unique	TnInsertion-124_TA	107265	107266	.	174	5F	1
Unique	TnInsertion-128_TA	107397	107398	.	147	8B	1
Unique	TnInsertion-170_TA	109767	109768	.	160	10D	1
Unique	TnInsertion-179	111091	111092	.	41	3F	1
Unique	TnInsertion-187_TA	111101	111102	.	106	4F	2
Unique	TnInsertion-189_TA	111152	111153	.	145	8E	2
Unique	TnInsertion-190_TA	111236	111237	.	159	6D	2
Unique	TnInsertion-285_TA	116017	116018	.	163	11B	1
Unique	TnInsertion-193	118092	118093	.	36	8E	3
Unique	TnInsertion-194	118112	118113	.	17	9D	1
Unique	TnInsertion-196	118690	118691	.	72	4C	2
Unique	TnInsertion-197	118777	118778	.	79	12C	1
Unique	TnInsertion-311_TA	118777	118778	.	107	6G	2
Unique	TnInsertion-404_TA	124132	124133	.	120	9A	2
Unique	TnInsertion-467_TA	127236	127237	.	192	5H	1
Unique	TnInsertion-211	128292	128293	.	12	3E	1
APok_unique	TnInsertion-492_TA	128292	128293	.	124	4G	1
Unique	TnInsertion-213	129807	129808	.	41	7D	1
Unique	TnInsertion-519_TA	129829	129830	.	141	7H	1
Unique	TnInsertion-583_TA	134107	134108	.	142	3A	2
Unique	TnInsertion-667_TA	139521	139522	.	139	4F	1
Unique	TnInsertion-227	139532	139533	.	85	1C	1
Unique	TnInsertion-668_TA	139532	139533	.	170	2G	1
Unique	TnInsertion-228	139658	139659	.	80	10B	2
Unique	TnInsertion-672_TA	139741	139742	.	147	1E	1
Unique	TnInsertion-234	142559	142560	.	95	3C	1
Unique	TnInsertion-255	148845	148846	.	83	5B	1
Unique	TnInsertion-877_TA	148845	148846	.	140	9H	1
Unique	TnInsertion-256	148871	148872	.	93	4A	1
Unique	TnInsertion-257	149062	149063	.	6	5G	1
Unique	TnInsertion-258	149185	149186	.	21	6F	1
Unique	TnInsertion-916_TA	150152	150153	.	134	12E	1
Unique	TnInsertion-270	157478	157479	.	96	5G	1
Unique	TnInsertion-280	159818	159819	.	84	9B	1
APok_unique	TnInsertion-281	160144	160145	.	87	10B	1
Unique	TnInsertion-296	169824	169825	.	76	3G	2
Unique	TnInsertion-1438_TA	175731	175732	.	192	2F	1
Unique	TnInsertion-1513_TA	179985	179986	.	156	1D	1
Unique	TnInsertion-1785_TA	192984	192985	.	171	10B	1
Unique	TnInsertion-2089_TA	207155	207156	.	183	1D	1
Unique	TnInsertion-2103_TA	207904	207905	.	98	8A	1
Unique	TnInsertion-2104_TA	207996	207997	.	102	11F	1
Unique	TnInsertion-348	208004	208005	.	21	12A	2
Unique	TnInsertion-2238_TA	214190	214191	.	117	1D	1
Unique	TnInsertion-2380_TA	220792	220793	.	130	1E	1
Unique	TnInsertion-357	221316	221317	.	42	1G	1
Unique	TnInsertion-358	221412	221413	.	84	12E	1
Unique	TnInsertion-360	222551	222552	.	95	7F	2
Unique	TnInsertion-2400_TA	222572	222573	.	146	10E	1
Unique	TnInsertion-369	228578	228579	.	55	12A	1
Unique	TnInsertion-2561_TA	228578	228579	.	167	11A	2
Unique	TnInsertion-383	238465	238466	.	60	9A	2
Unique	TnInsertion-2812_TA	240227	240228	.	139	12C	2
Unique	TnInsertion-2951_TA	247984	247985	.	181	7C	2
Unique	TnInsertion-2967_TA	248672	248673	.	144	8A	1
Unique	TnInsertion-405	248674	248675	.	5	7D	1
Unique	TnInsertion-2973_TA	248999	249000	.	113	6F	1
Unique	TnInsertion-411	250505	250506	.	92	3F	1
Unique	TnInsertion-3021_TA	250655	250656	.	192	7H	1
Unique	TnInsertion-412	250706	250707	.	49	2G	1
Unique	TnInsertion-3023_TA	250709	250710	.	180	3A	1
Unique	TnInsertion-413	250712	250713	.	90	10F	1
Unique	TnInsertion-3025_TA	251686	251687	.	190	9C	1
Unique	TnInsertion-415	252736	252737	.	95	4C	1
Unique	TnInsertion-416	252740	252741	.	37	4A	1
Unique	TnInsertion-419	254705	254706	.	83	10H	1
Unique	TnInsertion-426	258412	258413	.	55	8F	1
Unique	TnInsertion-3180_TA	258676	258677	.	138	7H	1
Unique	TnInsertion-427	259714	259715	.	6	3F	2
Unique	TnInsertion-428	259925	259926	.	18	6C	1
Unique	TnInsertion-442	266697	266698	.	74	1G	1
Unique	TnInsertion-3415_TA	268573	268574	.	151	4F	1
Unique	TnInsertion-449	268725	268726	.	38	9B	1
Unique	TnInsertion-3428_TA	269053	269054	.	151	10C	1
TPok_unique	TnInsertion-451	270634	270635	.	19	11B	1
Unique	TnInsertion-3533_TA	273317	273318	.	98	5F	1
TPok_unique	TnInsertion-457	274328	274329	.	93	7G	1
Unique	TnInsertion-3556_TA	274328	274329	.	127	10H	2
Unique	TnInsertion-3563_TA	274562	274563	.	101	11H	1
APok_unique	TnInsertion-3565_TA	274644	274645	.	140	12C	1
Unique	TnInsertion-467	286411	286412	.	36	8A	2
Unique	TnInsertion-3871_TA	290026	290027	.	182	7H	1
Unique	TnInsertion-3911_TA	291349	291350	.	185	7G	2
Unique	TnInsertion-3925_TA	291945	291946	.	100	1E	1
Unique	TnInsertion-480	295886	295887	.	29	11F	1
Unique	TnInsertion-4092_TA	298663	298664	.	151	11C	1
Unique	TnInsertion-487	298669	298670	.	30	1H	1
Unique	TnInsertion-4093_TA	298705	298706	.	173	3F	1
Unique	TnInsertion-4132_TA	301009	301010	.	126	6E	1
TPok_unique	TnInsertion-488	301206	301207	.	90	5G	1
Unique	TnInsertion-494	305227	305228	.	68	2A	1
Unique	TnInsertion-4255_TA	305764	305765	.	121	6E	1
Unique	TnInsertion-495	305839	305840	.	79	6E	1
Unique	TnInsertion-496	305857	305858	.	6	2D	1
Unique	TnInsertion-497	305897	305898	.	59	7F	1
Unique	TnInsertion-498	306019	306020	.	42	1C	1
Unique	TnInsertion-499	306098	306099	.	24	2B	2
Unique	TnInsertion-4311_TA	307134	307135	.	147	4G	1
Unique	TnInsertion-506	312281	312282	.	16	6G	2
Unique	TnInsertion-507	312400	312401	.	7	10H	1
Unique	TnInsertion-4491_TA	313380	313381	.	163	7G	1
TPok_unique	TnInsertion-508	313384	313385	.	92	5C	1
Unique	TnInsertion-4615_TA	320693	320694	.	128	2E	1
Unique	TnInsertion-522	323189	323190	.	96	10H	1
Unique	TnInsertion-537	329765	329766	.	9	4H	1
Heuristic	TnInsertion-540	331459	331460	.	70	8D	1
Unique	TnInsertion-541	331684	331685	.	1	8F	1
Unique	TnInsertion-4971_TA	332906	332907	.	165	5D	1
Unique	TnInsertion-5378_TA	348047	348048	.	116	2C	1
Unique	TnInsertion-5404_TA	349320	349321	.	112	4E	1
APok_unique	TnInsertion-571	361637	361638	.	63	8E	1
Unique	TnInsertion-5681_TA	361758	361759	.	112	12A	2
Unique	TnInsertion-572	361877	361878	.	25	10E	1
Unique	TnInsertion-575	365044	365045	.	7	2H	1
Unique	TnInsertion-577	366937	366938	.	13	9E	1
Unique	TnInsertion-5865_TA	367823	367824	.	128	4C	1
Unique	TnInsertion-581	369389	369390	.	12	2C	1
TPok_unique	TnInsertion-582	369391	369392	.	89	2G	1
Unique	TnInsertion-583	369578	369579	.	1	9C	2
Unique	TnInsertion-586	370705	370706	.	76	2H	1
Unique	TnInsertion-5961_TA	371952	371953	.	135	2C	2
Unique	TnInsertion-5966_TA	372084	372085	.	149	1F	2
Unique	TnInsertion-590	374428	374429	.	15	1B	1
Unique	TnInsertion-591	374549	374550	.	66	1G	2
TPok_unique	TnInsertion-592	374559	374560	.	54	9A	1
Unique	TnInsertion-6041_TA	374582	374583	.	102	8D	1
Unique	TnInsertion-605	383778	383779	.	66	11C	2
Unique	TnInsertion-6288_TA	384100	384101	.	100	11D	1
Unique	TnInsertion-607	384965	384966	.	89	8A	3
Unique	TnInsertion-615	389539	389540	.	29	8C	1
Unique	TnInsertion-617	391181	391182	.	50	6C	1
Unique	TnInsertion-618	391209	391210	.	81	4F	1
Unique	TnInsertion-6422_TA	391256	391257	.	129	5H	1
Unique	TnInsertion-620	391258	391259	.	66	2G	1
Unique	TnInsertion-6423_TA	391258	391259	.	122	2G	1
Unique	TnInsertion-6464_TA	393196	393197	.	114	11F	1
Unique	TnInsertion-6468_TA	393261	393262	.	155	6G	1
Unique	TnInsertion-625	393368	393369	.	30	6G	1
Unique	TnInsertion-631	396143	396144	.	38	2C	1
Unique	TnInsertion-633	396298	396299	.	44	2F	1
Unique	TnInsertion-634	396495	396496	.	52	5H	2
Unique	TnInsertion-6867_TA	413026	413027	.	124	12C	1
Unique	TnInsertion-6868_TA	413028	413029	.	115	3F	1
Unique	TnInsertion-6966_TA	416643	416644	.	190	5A	1
APok_nonunique	TnInsertion-665	419873	419874	.	15	6B	2
Unique	TnInsertion-667	424587	424588	.	36	7E	1
Unique	TnInsertion-681	435628	435629	.	32	2H	1
Unique	TnInsertion-7508_TA	439328	439329	.	139	7G	1
Unique	TnInsertion-685	439341	439342	.	93	6C	1
Unique	TnInsertion-7520_TA	439910	439911	.	157	12G	1
Unique	TnInsertion-695	442218	442219	.	52	10D	1
Unique	TnInsertion-7549_TA	442300	442301	.	137	1B	1
Unique	TnInsertion-7715_TA	449995	449996	.	162	12F	1
Unique	TnInsertion-722	450066	450067	.	53	3B	2
Unique	TnInsertion-723	450228	450229	.	26	6H	1
Unique	TnInsertion-724	450231	450232	.	69	1D	1
Unique	TnInsertion-7749_TA	451535	451536	.	156	6F	1
Unique	TnInsertion-7886_TA	457321	457322	.	135	5D	4
Unique	TnInsertion-7909_TA	459036	459037	.	126	8F	1
APok_unique	TnInsertion-745	459942	459943	.	15	8G	2
Unique	TnInsertion-7942_TA	460564	460565	.	187	12E	1
Unique	TnInsertion-748	460650	460651	.	53	10H	1
Unique	TnInsertion-7944_TA	460650	460651	.	192	4B	1
Unique	TnInsertion-7950_TA	460903	460904	.	109	5C	1
Heuristic	TnInsertion-8148_TA	469564	469565	.	189	11E	1
Unique	TnInsertion-8149_TA	469688	469689	.	169	3G	2
Unique	TnInsertion-8189_TA	472263	472264	.	110	11C	1
Unique	TnInsertion-768	472447	472448	.	71	2C	1
Unique	TnInsertion-769	472565	472566	.	43	11B	2
Unique	TnInsertion-770	476205	476206	.	41	4H	1
Unique	TnInsertion-8279_TA	477572	477573	.	187	8D	1
Unique	TnInsertion-8284_TA	477999	478000	.	166	3F	1
Heuristic	TnInsertion-775	480330	480331	.	63	10A	1
APok_unique	TnInsertion-776	480332	480333	.	39	5C	1
Unique	TnInsertion-8333_TA	480332	480333	.	120	6A	1
Unique	TnInsertion-777	480388	480389	.	9	10C	2
Unique	TnInsertion-8334_TA	480388	480389	.	127	8G	1
Unique	TnInsertion-8430_TA	485364	485365	.	152	1B	1
Unique	TnInsertion-788	485799	485800	.	4	9F	2
Unique	TnInsertion-789	486056	486057	.	48	6C	1
TPok_unique	TnInsertion-792	487460	487461	.	86	2B	1
Unique	TnInsertion-797	489944	489945	.	84	1H	1
APok_unique	TnInsertion-798	490023	490024	.	27	2H	1
Unique	TnInsertion-8543_TA	491653	491654	.	159	11B	1
Unique	TnInsertion-8550_TA	491863	491864	.	110	6E	1
Unique	TnInsertion-801	493511	493512	.	16	2C	1
Unique	TnInsertion-8571_TA	493530	493531	.	101	8E	1
TPok_unique	TnInsertion-807	495385	495386	.	80	6A	3
Unique	TnInsertion-809	496722	496723	.	92	3H	2
Unique	TnInsertion-8633_TA	496722	496723	.	168	11F	2
Unique	TnInsertion-818	503092	503093	.	48	9D	3
Unique	TnInsertion-819	503144	503145	.	84	7A	1
Unique	TnInsertion-8759_TA	503171	503172	.	152	1E	1
Unique	TnInsertion-820	503187	503188	.	14	2E	1
TPok_unique	TnInsertion-821	503189	503190	.	96	2H	1
Unique	TnInsertion-823	503329	503330	.	2	3A	2
Unique	TnInsertion-839	510774	510775	.	9	2B	1
Unique	TnInsertion-8927_TA	510774	510775	.	122	6A	1
Unique	TnInsertion-8936_TA	511439	511440	.	186	9A	1
Unique	TnInsertion-9060_TA	517185	517186	.	114	11A	1
Unique	TnInsertion-9064_TA	518123	518124	.	148	2A	1
TPok_unique	TnInsertion-853	519651	519652	.	96	3G	1
Unique	TnInsertion-854	519690	519691	.	55	3H	1
Unique	TnInsertion-855	519694	519695	.	42	11B	1
Unique	TnInsertion-9071_TA	519698	519699	.	98	3G	2
Unique	TnInsertion-9073_TA	519754	519755	.	115	3A	1
Unique	TnInsertion-9110_TA	522093	522094	.	112	7B	1
Unique	TnInsertion-9135_TA	523539	523540	.	113	9D	1
Unique	TnInsertion-9137_TA	523581	523582	.	135	3H	1
Unique	TnInsertion-9146_TA	524187	524188	.	129	11G	1
Unique	TnInsertion-863	524210	524211	.	83	7D	1
Unique	TnInsertion-869	524866	524867	.	33	4G	2
Unique	TnInsertion-9167_TA	524869	524870	.	121	1E	1
Unique	TnInsertion-9168_TA	524871	524872	.	166	1C	2
Unique	TnInsertion-872	525713	525714	.	48	11C	1
Unique	TnInsertion-9301_TA	530805	530806	.	142	10D	1
Unique	TnInsertion-883	530900	530901	.	90	4B	2
Heuristic	TnInsertion-9341_TA	532368	532369	.	178	10B	1
Unique	TnInsertion-9432_TA	540328	540329	.	142	7H	2
Unique	TnInsertion-9433_TA	542219	542220	.	137	1H	1
[truncated: 2,545 more rows]

## Sheet: All Two Gene Insertions
Category	Insertion id	TA start	TA end	Gene name	Plate	Well	Maps with
[truncated: 40 more rows]

[truncated: 3 more sheets: All Undisrupted Genes, TP ID Master Layouts, KPPR1 and NTUH-K2044 Locus Tags]
